# Supplementary material for: The Protein Network in Subcutaneous Fat Biopsies from Patients with AL Amyloidosis: More Than Diagnosis?
Source: Cells. 2023 Feb 22;12(5):699. doi: 10.3390/cells12050699 (PMC10000381; doi:10.3390/cells12050699)
Supplement: Supplementary file 1 [file cells-12-00699-s001.zip]

Archive with 24 entries (23 files):
- Supplementary files/
- __MACOSX/._Supplementary files
- Supplementary files/.DS_Store
- __MACOSX/Supplementary files/._.DS_Store
- Supplementary files/TableS1.xlsx
- __MACOSX/Supplementary files/._TableS1.xlsx
- Supplementary files/template SI.pdf
- __MACOSX/Supplementary files/._template SI.pdf
- Supplementary files/TableS3.xlsx
- __MACOSX/Supplementary files/._TableS3.xlsx
- Supplementary files/TableS2.xlsx
- __MACOSX/Supplementary files/._TableS2.xlsx
- Supplementary files/FigureS2.pdf
- __MACOSX/Supplementary files/._FigureS2.pdf
- Supplementary files/TableS5.xlsx
- __MACOSX/Supplementary files/._TableS5.xlsx
- Supplementary files/FigureS3.pdf
- __MACOSX/Supplementary files/._FigureS3.pdf
- Supplementary files/FigureS1.pdf
- __MACOSX/Supplementary files/._FigureS1.pdf
- Supplementary files/FigureS4.pdf
- __MACOSX/Supplementary files/._FigureS4.pdf
- Supplementary files/TableS4.xlsx
- __MACOSX/Supplementary files/._TableS4.xlsx
