# Supplementary material for: The Protein Network in Subcutaneous Fat Biopsies from Patients with AL Amyloidosis: More Than Diagnosis?
Source: Cells. 2023 Feb 22;12(5):699. doi: 10.3390/cells12050699 (PMC10000381; doi:10.3390/cells12050699)
Supplement: Supplementary file 1 [file cells-12-00699-s001.zip › Supplementary files/TableS1.xlsx]

## Sheet: TableS1
Table S1. Protein profiles from abdominal subcutaneous adipose tissue of control subjects (C, n=14) and patients affected by AL amyloidosis, both κ (Alk, n=15) and λ (ALλ, n=15). For each subject/patient, the spectral count (SpC) normalized on molecular weight MW) is shown, while for each protein, UNIPROT ID, Gene name, Identification Frequency, average normalized spectral count (av.nSpC) are rep…
		nSpC (SpC/MW*1000)																																												Identification frequency (IF)
UNIPROT ID	Gene Names	C1	C2	C3	C4	C5	C6	C7	C8	C9	C10	C11	C12	C13	C14	Alk1	Alk2	Alk3	Alk4	Alk5	Alk6	Alk7	Alk8	Alk9	Alk10	Alk11	Alk12	Alk13	Alk14	Alk15	ALλ1	ALλ2	ALλ3	ALλ4	ALλ5	ALλ6	ALλ7	ALλ8	ALλ9	ALλ10	ALλ11	ALλ12	ALλ13	ALλ14	ALλ15	GR. C	GR. Alk	GR. ALλ	Total
P24752	ACAT1	58.1649	86.4553	80.014	171.4	93.8969	195.206	237.081	138.393	400.899	25.2368	242.718	5.35902	75.3467	257.142	357.813	315.285	182.243	176.878	165.929	312.117	19.9971	153.78	207.777	8.59897	48.389	296.589	14.3891	266.753	436.687	176.359	137.774	21.1879	506.809	259.053	354.529	391.578	210.898	208.137	193.123	84.5854	113.873	81.8629	114.434	49.5895	14	15	15	44
P60709	ACTB	1617.58	2466.67	1243.33	2029.91	2678.89	1846.36	1464.63	1312.46	1908.45	835.213	2541.96	694.645	3066.03	9751.25	2230.17	2612.89	1613.14	1066.36	1149.17	1154.97	509.926	2437.72	2139.43	727.8	975.743	2029.29	569.901	1552.04	1242.46	2046.08	3471.91	2632.47	2197.7	1122.82	2192.2	1408.17	1080.66	1491.07	1504.51	614.43	1093.36	1242.23	1074.54	1237.72	14	15	15	44
Q09666	AHNAK	104.417	102.167	51.0276	33.4169	60.8067	110.996	44.2875	54.7316	276.958	19.0703	63.6038	0.772472	65.1187	203.312	144.742	288.482	295.364	404.521	428.865	408.535	47.1425	143.702	107.058	36.497	27.1258	222.526	5.17618	88.8332	56.4979	41.7222	196.932	118.978	389.959	71.3956	70.4911	35.8759	134.255	249.862	493.72	225.077	5.25795	95.6454	200.087	282.054	14	15	15	44
P02768	ALB	846.895	933.127	1632.01	2211.49	1224.34	960.471	1278.12	1128.25	613.956	889.797	1793.34	229.907	1795.71	4917.45	1575.19	520.786	782.512	367.746	667.466	744.1	303.576	4601.07	1795.57	1617	3036.69	2683.97	1315.34	2801.8	633.715	1014.74	1617.49	664.014	1058.07	928.922	707.173	661.693	432.68	602.075	1724.04	535.274	2451.27	2989.89	2511.69	1100.84	14	15	15	44
P05091	ALDH2	451.128	462.571	158.485	835.313	502.292	455.855	773.961	250.045	713.787	91.2408	844.396	47.1691	302.751	137.478	538.539	812.486	219.447	692.222	643.881	596.214	124.552	462.991	430.892	96.7676	178.724	699.415	23.1138	315.548	771.283	224.831	801.893	76.6023	895.393	831.388	602.567	671.506	467.934	886.463	978.71	203.739	274.296	246.467	244.896	398.511	14	15	15	44
P04083	ANXA1	860.21	482.275	361.437	1229.46	730.812	331.545	452.233	727.304	488.675	236.038	1416.83	149.715	660.733	500.342	418.055	718.701	1028.73	865.003	850.647	1043.37	181.196	561.254	586.47	191.045	192.2	497.918	84.1211	360.726	650.245	763.189	905.107	706.007	592.041	403.404	292.142	291.029	658.345	972.45	1480.18	573.131	285.032	740.974	757.091	1101.74	14	15	15	44
P07355	ANXA2	2859.37	2754.76	2174.12	4486.28	3333.9	3199.65	3034.91	3078.89	2857.75	961.511	4356.5	237.632	5697.03	5116.5	4451.44	3519.44	2987.48	2368.87	2461.35	1751.77	539.153	4209.06	3588.55	564.497	1065.43	2734.82	269.878	1035.6	1380.57	1931.04	6231.14	3092.28	2492.8	1617.13	3979.54	2042.19	2132.83	1907.59	2840.77	911.396	590.581	1821.24	2411.04	1860.17	14	15	15	44
Q16853	AOC3	507.366	584.875	575.821	667.011	484.757	1621	1511.35	221.741	977.901	323.968	907.268	151.211	1753.09	1373.23	836.515	907.513	162.268	41.3715	98.5073	132.222	45.4685	2423.64	1776.08	703.676	615.407	901.246	73.1176	1410.04	711.578	471.039	956.948	1031.3	677.273	438.127	3330.61	1359.74	807.194	91.878	128.967	9.02448	869.253	1016.86	40.6723	26.4776	14	15	15	44
P02647	APOA1	796.264	1155.51	673.342	287.364	1652.81	1380.08	614.597	913.861	716.308	778.573	2610.68	54.8455	1328.28	1885.96	1181.39	7082.56	323.164	259.521	554.708	205.289	110.165	1015.47	355.685	227.386	269.902	734.436	317.082	1194.87	993.278	1415.46	1617.49	980.49	1115.8	5763.53	458.946	1044.74	680.912	664.09	1222.13	273.105	393.942	1246.35	783.287	1529.87	14	15	15	44
P25705	ATP5F1A	337.427	494.34	218.145	518.958	426.495	523.864	370.944	419.087	646.734	162.612	1041.06	68.75	656.812	454.258	474.254	492.834	477.126	443.594	335.025	488.899	90.9371	422.07	419.466	78.2078	80.6337	673.61	21.8116	255.078	661.199	345.498	599.824	289.056	844.529	719.027	647.236	633.217	389.038	568.694	438.619	217.811	197.081	255.671	346.404	263.206	14	15	15	44
P06576	ATP5F1B	449.552	437.832	285.957	646.319	325.245	880.111	701.672	415.178	1464.29	161.698	1358.34	102.546	844.838	753.998	644.064	866.597	1081.24	468.677	567.876	594.073	64.0631	738.144	692.589	130.852	162.624	1156.61	74.9081	729.955	1021.8	622.271	1033.23	610.901	1054.4	897.711	750.523	953.848	684.101	912.234	753.181	257.198	318.896	417.501	793.11	317.732	14	15	15	44
E7EMB3	CALM2	403.65	299.989	100.029	229.493	260.762	739.12	148.149	288.201	254.187	52.6433	337.027	44.5137	392.758	713.723	279.377	582.62	569.38	368.446	518.455	112.082	41.7134	520.507	144.231	35.8744	40.3387	540.563	30.0153	204.697	500.241	172.796	430.448	375.533	633.282	179.854	738.272	593.158	383.388	961.405	955.361	70.5133	186.381	85.2391	555.97	413.545	14	15	15	44
Q03135	CAV1	1025.59	677.494	611.704	620.758	413.768	1212.78	592.382	305.089	2190.84	389.971	891.916	23.5604	1579.89	1133.51	591.504	1435.29	1456.57	1316.19	1910.73	1139.01	231.731	678.109	572.618	208.788	298.778	776.494	79.4006	278.555	698.009	274.429	683.423	818.465	670.399	380.776	1654.84	706.256	566.45	997.731	2075.7	559.594	71.736	293.273	1765.45	2626.9	14	15	15	44
Q6NZI2	CAVIN1	644.369	1247.18	881.456	1297.29	1430.23	2673.38	1256.19	754.983	1593.98	459.401	1932.97	110.995	2312.05	1958.38	1859.01	1442.6	1262.38	1160.1	1341.1	1476.13	244.399	1697.66	1223.34	241.51	321.835	1290.41	97.3057	525.131	601.197	560.391	1037.9	1035.9	1316.97	538.003	2318.1	1386.93	757.035	1119.06	1153.83	641.732	236.681	329.579	911.164	670.692	14	15	15	44
P16671	CD36	479.335	507.708	500.485	260.918	747.215	1528.28	1037.76	147.462	237.876	290.851	1931.51	36.451	578.908	511.573	1068.18	537.796	220.202	75.4479	78.5892	137.67	59.7651	1458.91	1033.64	462.516	280.665	774.567	49.1249	454.953	437.575	389.189	440.567	669.287	648.404	331.229	853.432	940.977	483.984	231.536	247.023	57.7414	443.984	244.34	292.634	169.412	14	15	15	44
P12109	COL6A1	1324.13	388.007	248.916	1315.54	338.821	465.639	355.515	518.855	987.672	252.596	875.832	100.132	832.735	2105.93	521.558	548.691	94.8624	9.19366	76.839	53.8032	25.019	1345.27	988.172	240.265	221.776	586.895	75.0058	1070.19	100.068	527.107	2224	627.391	760.214	1222.7	1346.3	696.925	511.195	177.211	5.01903	38.7747	647.279	392.155	317.623	82.7987	14	15	15	44
P12111	COL6A3	887.54	409.361	207.824	980.931	395.102	469.328	299.441	519.012	1041.41	241.063	1021.32	141.942	526.063	992.164	523.58	659.165	190.823	148.398	196.515	161.41	73.1116	1173.59	1027.54	184.625	160.48	529.253	47.3995	857.113	278.69	585.518	1525.01	457.696	947.174	1084.59	1157.83	653.327	406.682	297.724	112.71	91.3155	483.841	348.727	371.221	215.636	14	15	15	44
P00167	CYB5A	228.981	1077.91	346.775	1157.2	831.779	1153.27	606.954	919.803	154.513	186.593	239.063	94.6761	1225.66	506.151	1056.86	465.756	964.549	881.791	680.884	890.234	133.058	1873.95	1790.24	228.865	486.121	1204.71	191.486	953.878	451.49	704.684	1119.32	563.923	1497.52	637.488	1047.19	998.894	294.543	748.605	1319.35	599.822	937.238	302.291	1013.71	880.045	14	15	15	44
P00387	CYB5R3	307.293	380.716	176.281	307.392	165.451	539.423	271.511	411.581	1013.67	100.148	320.943	7.04881	249.224	566.176	650.128	1095.54	692.455	467.477	438.616	796.541	105.822	304.867	434.805	45.524	51.1891	195.967	9.50594	333.949	331.833	150.763	751.143	266.334	1138.72	399.113	661.372	446.92	309.137	382.729	542.382	257.198	215.024	54.1127	705.562	328.053	14	15	15	44
Q9NZN4	EHD2	487.394	880.785	359.171	751.549	1180.22	341.33	987.898	358.257	967.186	168.207	2332.87	94.8209	1450.85	1267.51	430.184	861.54	836.945	703.315	975.239	1138.53	140.704	1009.56	935.034	324.776	236.301	1220.37	74.5826	508.887	767.188	444.975	891.719	1059.11	899.976	383.117	478.171	421.34	527.626	1044.45	1205.33	187.755	457.368	794.81	789.836	514.07	14	15	15	44
P15090	FABP4	1012.98	1712.44	426.548	978.607	1635.28	763.822	826.106	744.662	321.634	194.243	3481.4	903.165	1855.37	790.401	1925.32	1141.52	2568.22	1937.46	1133.83	1886.32	569.375	7033.22	5004.33	1217.59	1250.02	2963.72	221.469	561.172	1946.88	1403.18	3229.99	2413.12	2026.32	1592.55	2564.25	1313.25	2994.83	2226.26	2152.51	572.29	12006.2	2422.63	1641.37	1679.09	14	15	15	44
P49327	FASN	73.7573	111.194	59.9984	52.6704	294.983	61.5933	31.3584	80.0645	345.981	27.1781	267.575	5.31074	162.115	28.2701	51.7515	83.2577	115.523	396.726	135.677	140.589	19.8614	244.745	140.318	7.12041	24.0195	499.678	17.8725	97.5261	642.744	6.84432	153.809	106.994	192.917	128.356	20.7327	197.237	202.925	148.166	265.463	26.6146	295.989	45.6952	239.553	41.0628	14	15	15	44
P21695	GPD1	560.626	381.931	199.336	88.5217	263.873	213.812	104.79	166.853	105.031	15.1878	584.863	38.6236	499.982	413.208	215.497	202.283	420.978	79.9448	111.092	454.068	102.564	324.328	417.353	82.9937	81.6838	826.68	43.3953	253.809	342.096	237.489	684.98	690.284	427.534	104.167	125.715	107.306	263.449	272.689	261.862	30.5915	617.717	456.351	505.474	59.9113	14	15	15	44
P06396	GSN	51.1571	116.576	61.9758	12.9463	82.584	56.1398	25.001	109.62	36.7964	13.3607	299.011	14.0976	19.9447	226.161	165.362	104.727	60.1299	46.6678	131.426	153.432	26.4215	60.9039	27.3905	9.10479	25.5508	97.8577	7.61777	44.48	51.8597	71.1622	172.802	106.419	133.805	410.037	176.228	84.622	24.2997	152.912	223.019	8.948	12.8691	97.2642	181.13	235.83	14	15	15	44
P69905	HBA1	14926.1	20986.8	28382.9	13867.9	23723.7	16462.1	22792.3	30658	9071.61	20509.8	5290.81	43118	16037.4	5350.41	7314.75	6623.79	18153.9	7922.13	20286.6	13153.8	46388.3	20634.3	23889.5	44899.3	53768.1	15984.7	40500.5	9142.14	9673.88	17024.5	3687.06	14853.9	5124.91	6544.98	6943.94	15294.1	15496.3	3202.64	3301.97	42893.4	37276.9	27476.3	10544.5	26424.5	14	15	15	44
P68871	HBB	20859.3	29811.3	37740.2	29357.4	22007.2	16841.9	33014.8	29906.9	13641.1	55312.6	20333.5	41052.7	28659.9	12344	19710	6737.99	9717.08	8494.14	9401.78	10246.3	36674.6	6950.51	9586.68	26847.5	25211.7	12200.8	33470.2	6900.43	23592.2	27922.3	9146.04	26814.5	10596.7	10485	10189.7	19506.5	29323.9	4039.6	3818.82	34487.1	21348.9	26073.6	6462.76	16127.8	14	15	15	44
P98160	HSPG2	52.3835	76.907	88.5507	34.1915	63.3521	58.225	133.434	40.0322	368.279	84.0466	241.987	62.8599	134.669	173.493	228.839	177.135	47.6371	20.286	30.2522	47.771	17.8707	278.194	173.734	28.2482	38.2824	166.308	31.9686	333.188	92.6665	192.11	199.423	147.356	537.969	495.477	378.089	187.102	119.869	96.9505	32.6237	18.7373	35.3349	137.224	136.149	38.3701	14	15	15	44
A0A0A0MQS9	LAMA4	90.9265	220.826	70.3197	123.045	230.5	154.465	84.7178	115.875	116.771	64.862	668.206	4.77967	126.317	76.6778	229.647	216.902	71.2498	19.7863	82.3395	40.8632	8.95798	197.481	158.552	28.8318	28.0884	240.12	27.3459	166.181	148.72	125.073	226.977	149.178	294.188	269.977	204.876	194.663	136.162	80.833	37.7518	30.2091	32.6875	132.553	85.1362	55.4235	14	15	15	44
P02545	LMNA	981.27	691.122	374.267	1082.62	534.251	725.165	313.299	506.502	446.599	277.376	838.547	29.3057	644.197	2090.44	491.235	818.968	412.192	708.011	607.295	354.537	91.5705	445.528	316.869	62.9943	59.0643	486.189	39.5538	239.786	412.854	708.528	787.882	459.326	587.459	1000.32	877.557	510.145	254.956	877.79	905.607	123.819	19.8552	162.292	744.166	605.62	14	15	15	44
P35579	MYH9	57.9897	147.651	90.5281	90.4028	212.399	325.931	41.0017	317.756	452.43	55.4981	241.987	55.4249	37.6734	222.288	312.531	338.088	236.47	335.469	322.107	348.116	113.92	226.413	221.237	36.1079	40.6013	166.559	31.6431	134.519	152.569	215.362	230.402	224.438	597.082	292.995	328.896	291.351	178.383	462.581	520.451	251.691	4.89026	120.528	342.613	346.902	14	15	15	44
B7Z6Z4	MYL6	459.363	341.394	117.392	435.195	317.892	270.273	267.511	117.126	442.66	64.1769	1231.87	90.4275	191.606	145.223	302.827	378.82	257.062	243.232	140.427	364.364	42.3468	520.68	351.694	72.8772	65.5395	251.012	36.5914	166.372	240.252	421.348	874.595	394.996	85.6901	365.171	317.587	391.578	142.817	566.894	531.253	85.962	137.699	363.758	710.042	84.145	14	15	15	44
O00159	MYO1C	165.735	403.284	188.387	232.038	279.145	356.087	249.653	77.0933	440.611	65.7756	721.574	3.95892	462.649	477.881	399.053	429.115	451.592	324.576	287.855	240.023	27.9145	371.505	250.975	92.7988	71.971	378.947	13.3799	213.961	259.693	88.6949	172.802	374.479	546.217	369.072	395.24	205.12	183.86	279.234	363.443	78.6201	84.6787	133.108	255.064	147.646	14	15	15	44
P14543	NID1	83.5683	140.099	88.4542	60.8587	62.2208	129.442	78.6461	91.7927	11.5826	41.9091	268.306	8.83515	49.947	255.593	118.462	195.616	42.8322	14.6899	52.0039	25.0044	8.27935	172.112	103.38	8.56006	12.8191	172.089	2.37648	97.7799	115.858	65.3492	182.765	77.3693	285.939	200.532	165.861	182.919	87.7355	44.9981	68.0842	2.82971	18.8992	61.0965	12.5808	16.3802	14	15	15	44
Q14112	NID2	110.023	157.894	51.0276	73.1411	112.28	100.731	59.0739	82.7229	62.5617	26.3787	96.5023	4.77967	90.1774	102.624	227.221	86.6597	2.26517	16.4886	13.751	6.42136	5.97199	229.888	124.196	18.015	11.5941	166.224	15.0728	172.083	150.102	74.4437	200.824	88.7781	227.285	232.133	149.652	148.973	63.0545	59.5611	21.6036	2.5238	63.2424	146.844	57.0447	74.272	14	15	15	44
O60240	PLIN1	1814.5	2487.85	1502.9	3477.69	2070.54	1890.47	2219.45	1172.82	3461.3	937.987	4112.32	94.8209	4292.21	6777.08	1768.85	2331.49	2163.44	1971.84	1517.95	1737.37	250.462	1629.03	964.225	528.039	515.653	2004.83	197.639	713.838	1427.45	1230.57	4017.1	1925.99	1964	1602.3	2305.47	1034.29	798.528	1212.58	1587.98	600.893	558.115	1032.35	1477.13	801.285	14	15	15	44
A0A0J9YXN7	PLIN4	141.733	670.636	259.093	305.289	614.006	495.794	120.862	207.198	608.756	361.309	860.479	8.88343	438.954	1396.47	297.571	402.542	394.002	400.723	487.536	347.24	121.521	613.73	506.725	188.983	189.925	437.679	52.7059	256.791	279.578	234.582	841.902	391.544	556.299	243.837	235.787	260.462	432.334	156.512	469.715	219.494	316.543	119.094	215.598	132.164	14	15	15	44
P51888	PRELP	2459.92	445.904	110.11	1566.28	322.983	402.763	89.718	285.542	323.84	65.2046	417.446	11.0077	116.77	972.414	46.0912	467.089	117.514	11.3921	171.263	22.1829	46.4639	436.405	571.758	177.66	129.854	593.011	52.0222	173.859	394.301	139.137	1208.52	273.621	470.608	757.261	258.216	257.084	27.6968	130.74	87.1783	17.4371	243.447	306.223	511.506	102.545	14	15	15	44
P27105	STOM	331.645	123.26	365.151	87.3045	223.146	506.06	281.655	493.366	1391.96	360.281	230.29	159.902	268.828	244.362	637.595	551.082	714.557	189.169	762.39	445.02	278.286	164.467	320.939	171.824	165.599	105.733	246.471	300.256	638.205	236.645	417.371	211.687	505.893	553.998	862.102	583.667	831.078	270.97	103.217	1049.44	104.387	218.856	54.2872	707.94	14	15	15	44
Q9Y490	TLN1	32.4112	53.1231	39.3559	16.3765	125.856	89.182	25.1439	98.6732	172.399	23.2955	108.2	45.6724	18.9219	71.6434	67.5195	228.487	179.497	129.71	176.18	110.039	50.3547	83.7537	92.893	21.6336	35.7011	68.3664	19.3049	49.4293	73.2253	15.6576	51.9962	60.4957	76.5254	21.8478	136.27	98.4575	129.853	177.538	121.439	95.063	6.80224	111.509	185.438	141.588	14	15	15	44
P18206	VCL	120.359	122.826	93.5666	93.9437	137.169	272.358	89.5037	101.175	528.702	13.8174	354.573	74.1573	68.869	219.19	98.247	624.363	571.577	553.418	589.544	456.209	137.175	154.475	196.116	50.3098	70.7459	162.538	26.3041	102.602	191.452	64.4116	106.95	220.891	333.596	110.41	258.97	188.549	297.039	294.288	321.981	231.883	26.7677	108.41	181.13	235.83	14	15	15	44
P08670	VIM	9152.04	8761.24	7702.42	5966.14	6015.34	8334.19	7236.44	3851.07	8702.54	2151.75	9547.88	689.045	15424.8	19146.2	9919.31	8637.14	10494.7	4521.18	4687.85	2858.87	907.38	8299.09	8336.89	2787.54	4073.12	10707.3	765.261	2403.13	2577.64	2195.25	5968.66	13173.6	1837.98	1455.61	4043.81	4172.06	4012.92	2633.04	3480.91	1355.51	2881.13	3399.71	5369.61	5107.27	14	15	15	44
P33121	ACSL1	101.263	495.816	164.079	291.236	272.357	329.46	247.582	140.582	91.0061	43.9646	797.607	15.4977	744.092	298.191	181.535	209.5	176.202	147.498	128.343	274.756	29.0456	524.156	321.486	64.9397	112.31	462.478	25.067	301.398	399.038	168.483	369.733	332.295	323.515	250.47	290.257	392.382	140.183	472.644	343.149	0	160.496	142.497	353.987	230.445	14	15	14	43
G3XAI2	LAMB1	4.37989	60.675	31.3014	13.8315	70.7055	80.0393	10.7147	31.2752	35.3781	14.2742	255.146	3.62096	17.0468	19.3631	80.8617	61.972	29.104	12.4914	35.336	72.8727	1.13106	73.7623	35.1381	5.8364	19.6444	29.24	1.62773	60.2162	49.2938	63.1928	54.3314	105.268	159.924	233.694	127.035	112.454	44.9943	49.007	32.7328	0	14.6708	25.3914	43.0851	44.8774	14	15	14	43
P51884	LUM	8873.83	305.198	332.837	2852.72	442.051	730.94	530.165	1018.01	61.5374	327.165	285.852	6.27633	44.3216	403.527	578.97	915.88	706.046	91.0372	325.524	392.676	117.811	633.539	631.782	192.524	182.312	414.555	76.308	66.1173	603.961	488.291	2858.08	424.429	656.194	1117.75	1128.99	649.305	248.231	585.875	1193.44	0	440.454	168.628	1166.92	292.152	14	15	14	43
P12110	COL6A2	815.36	292.004	157.809	678.187	299.791	266.103	256.725	331.517	399.402	178.942	707.684	75.654	329.855	1142.03	502.96	383.463	18.945	0	15.3345	17.902	35.4247	720.681	555.401	89.6472	108.853	277.99	33.0104	684.206	104.608	406.159	1477.84	313.696	739.135	1222.7	1094.31	682.124	365.813	135.731	10.0381	3.51802	291.43	255.764	254.202	82.7987	14	14	15	43
P05556	ITGB1	108.972	107.982	27.2983	25.0074	63.9177	81.6433	40.4302	35.341	80.2114	12.9039	289.507	2.75193	96.4847	43.7606	68.7325	119.623	66.033	107.426	113.092	104.59	15.3371	58.9925	44.2944	13.1903	9.88781	37.8696	0	21.5103	106.039	47.7228	96.8312	124.73	181.461	132.257	117.234	27.3493	72.5525	120.349	178.939	30.2856	33.2758	26.1776	117.019	76.0671	14	14	15	43
O43707	ACTN4	75.1589	41.4048	46.0116	52.7811	175.35	168.419	92.0038	89.6034	210.535	54.4704	69.4524	0	48.7538	110.757	57.8161	214.971	219.447	343.263	401.613	283.124	40.9896	91.2255	238.924	89.1024	33.3823	215.823	37.275	115.039	145.957	26.8147	81.7305	118.882	43.5324	74.5167	89.9044	122.75	117.408	284.961	218.655	120.377	31.5845	132.414	279.536	107.032	13	15	15	43
P00325	ADH1B	132.097	185.41	54.5484	347.558	319.872	20.2103	53.8594	39.2504	395.935	0	642.618	157.681	42.7874	194.793	152.424	219.477	284.587	1431.21	104.674	977.798	187.575	654.912	1101.1	58.6753	263.821	799.953	147.244	334.774	657.103	58.8799	1017.04	228.848	345.51	245.008	284.226	141.412	378.881	565.34	438.619	76.8611	1515.1	476.47	1212.41	169.188	13	15	15	43
P08758	ANXA5	805.199	120.916	167.938	647.315	512.19	536.215	278.583	827.541	197.534	143.085	1221.63	141.218	0	108.046	450.4	557.059	640.493	765.472	800.893	596.214	75.5999	387.23	632.173	86.6901	85.3151	70.042	54.3987	141.372	659.718	522.325	1127.41	520.781	255.237	163.078	446.318	694.673	526.24	1071.12	1322.08	404.725	307.277	618.365	912.025	562.538	13	15	15	43
P08133	ANXA6	323.586	274.817	162.246	313.809	317.043	296.258	278.011	164.977	228.658	45.2207	337.758	41.4238	0	204.474	373.177	397.255	448.228	599.886	555.208	808.605	116.409	504.347	681.398	154.003	196.225	431.06	51.5339	284.583	637.958	309.213	975.474	177.077	302.436	360.099	546.966	392.704	358.984	728.56	1129.94	267.369	174.615	317.276	568.379	592.157	13	15	15	43
B0YIW2	APOC3	547.486	339.051	565.21	821.26	442.051	375.976	0	366.545	553.994	89.1853	285.852	56.5836	133.135	302.451	1105.38	215.523	134.057	156.192	390.696	418.07	212.096	203.65	305.678	243.184	205.106	261.82	178.041	99.1759	578.253	476.102	425.622	224.726	357.882	761.943	368.099	251.453	67.6995	191.774	724.595	657.258	86.1862	180.653	269.368	701.209	13	15	15	43
O95810	CAVIN2	111.6	313.27	143.34	117.513	150.178	238.353	235.081	99.6115	301.147	36.3136	77.4943	0	144.727	246.686	300.401	283.058	313.348	222.746	424.698	227.18	24.0237	276.717	232.585	66.107	65.0145	249.001	41.4745	161.676	136.187	59.7238	99.1664	91.5585	97.146	124.064	120.061	85.4264	224.486	442.945	359.079	56.8236	78.0603	117.846	183.025	285.869	13	15	15	43
P23141	CES1	392.438	83.3304	397.417	8.85217	475.141	808.413	885.751	25.0201	491.669	109.626	409.404	0	381.848	557.657	452.826	636.271	296.531	223.846	453.367	202.37	32.5745	208.515	375.641	136.961	175.005	308.319	5.20873	162.438	78.9491	135.011	161.904	329.802	329.93	62.4223	211.096	102.962	221.852	45.8163	567.368	159.076	88.2453	251.601	137.872	215.411	13	15	15	43
A0A087WVQ6	CLTC	45.726	31.6829	26.3819	28.8802	88.5232	121.262	20.5008	48.9457	110.862	11.8761	19.008	3.7658	0	60.4128	168.597	105.417	105.502	78.1461	108.591	58.2787	11.8082	40.7474	69.3371	4.04657	6.82521	69.8744	5.07852	29.7591	28.2736	29.3462	40.6318	114.951	47.6566	30.4309	44.104	88.0005	40.6266	80.9966	56.8459	35.8685	1.91198	19.2863	98.751	58.5649	13	15	15	43
Q9BSJ8	ESYT1	21.3739	120.135	33.3753	13.4996	103.513	117.573	93.0753	25.4893	166.805	13.9316	29.9742	0	41.5941	157.615	213.879	175.94	212.377	56.9607	88.2566	138.643	1.85494	70.7215	63.7025	9.49388	14.2629	102.298	7.94332	46.5105	40.1654	34.3154	114.111	128.853	205.29	95.1941	115.161	52.4463	90.3353	156.593	128.858	40.4572	5.99332	64.0103	182.508	91.3254	13	15	15	43
P02671	FGA	452.355	64.0602	1128.25	845.382	298.094	980.361	681.171	988.609	431.708	1167.17	0	791.108	17.8991	81.7122	383.285	77.511	57.8647	178.976	74.6722	51.2736	402.838	155.605	643.208	2054.1	1604.36	88.3065	1519.68	93.5921	400.371	820.006	319.917	156.56	72.4013	472.849	526.233	1322.26	421.9	90.4871	97.7619	338.495	73.6113	701.801	199.743	1205.85	13	15	15	43
P02675	FGB	595.489	85.4137	2351.13	1722.19	252.843	3486.28	1162.83	3328.93	1169.92	2757.78	65.066	1528.72	0	277.279	578.566	168.584	79.83	169.783	231.101	95.7367	408.719	279.758	2169.96	6744.74	5885.69	149.887	6283.78	295.116	1006.3	1543.07	543.002	334.404	204.832	976.91	1315.02	5194.76	747.225	212.227	224.438	348.896	184.175	2118.07	246.619	2288.07	13	15	15	43
C9JC84	FGG	569.385	91.3162	2780.38	1206	486.736	2468.87	983.398	3049.8	421.858	2369.06	209.82	793.908	0	73.967	811.852	140.632	26.221	114.621	167.346	139.519	341.715	199.306	613.469	2841.94	2518.02	144.189	3205.65	181.981	471.721	1667.2	491.162	284.167	525.597	1342.86	1171.21	3691.35	440.757	140.803	114.783	197.391	119.499	1273.41	527.189	1844.91	13	15	15	43
P55268	LAMB2	210.235	281.327	125.543	135.549	216.642	233.381	122.148	175.61	269.472	87.4724	168.148	0	139.272	237.391	216.709	247.566	101.589	40.7719	117.009	34.7337	25.4262	137.446	75.9109	27.8202	2.23132	230.988	14.9426	100.381	90.6928	119.635	282.087	83.2175	385.835	388.189	375.261	160.074	77.8561	60.5429	25.0951	62.4831	24.4145	115.672	114.434	80.1061	13	15	15	43
P11047	LAMC1	113.527	195.653	112.762	106.005	135.472	302.674	50.2878	211.42	177.6	41.7949	350.187	0	76.8809	109.208	159.298	192.95	83.1247	50.665	89.1733	115.098	15.2919	210.514	132.257	30.6995	22.1819	212.388	14.6821	139.405	119.559	153.2	228.067	113.417	335.429	296.896	318.529	312.747	82.0159	80.6693	70.7028	45.2754	41.4385	85.9791	29.1255	12.5657	13	15	15	43
Q05469	LIPE	75.1589	257.022	122.119	142.52	218.621	144.52	73.5745	107.43	371.982	44.0788	313.633	0	219.562	132.831	277.76	323.606	270.996	214.452	164.512	162.869	19.409	126.76	80.6064	23.3845	26.2946	208.534	2.79969	76.2696	211.781	136.793	354.166	423.853	432.575	334.74	355.848	151.869	124.965	143.994	168.574	29.5208	85.2302	127.049	162.689	19.2973	13	15	15	43
P21397	MAOA	132.273	327.679	113.293	176.379	213.531	228.729	77.9318	52.5423	171.848	86.2162	490.554	0	457.706	519.705	135.848	161.964	466.418	427.605	174.763	130.568	37.9583	364.468	328.295	65.2899	66.0645	435.752	32.7825	223.542	521.557	110.072	561.528	192.992	345.968	360.099	363.764	418.445	98.8627	446.136	164.755	64.1656	117.219	77.6078	462.734	338.824	13	15	15	43
P43121	MCAM	207.957	163.623	138.083	262.688	197.41	257.601	204.508	131.043	418.155	47.8472	357.497	0	190.412	162.263	310.509	401.301	532.04	369.845	355.026	421.28	53.7026	169.853	131.161	32.606	54.9955	245.733	18.198	79.7595	137.816	111.291	228.223	147.261	448.155	245.008	289.503	269.632	133.146	228.509	510.522	160.223	87.2893	77.5153	168.549	125.432	13	15	15	43
Q9NQC3	RTN4	40.4702	83.504	48.2785	72.3665	54.3018	98.806	104.504	60.2047	236.537	8.79291	84.074	0	105.008	119.277	139.891	120.312	243.059	111.523	128.343	119.865	8.68653	60.2088	72.311	23.9682	30.3197	96.7686	7.52011	39.0866	60.7908	46.8789	137.774	77.4652	158.55	120.163	130.616	105.214	38.6854	91.3052	142.824	44.1282	39.6368	17.8063	79.6213	51.8333	13	15	15	43
A0A0D9SGF6	SPTAN1	132.448	242.613	88.1649	81.6613	223.712	293.21	119.291	131.981	296.42	64.2911	257.34	0	113.872	176.979	217.922	430.31	379.724	267.715	417.531	223.386	39.3608	148.133	198.777	47.3916	48.6953	274.052	16.9935	114.785	118.473	71.7248	251.886	228.465	223.161	67.8843	154.176	103.606	139.905	180.729	203.161	117.089	14.0825	139.999	269.885	195.216	13	15	15	43
A0A087WUZ3	SPTBN1	146.639	224.384	73.744	62.4078	278.014	283.265	131.291	119.471	160.659	29.1194	225.903	0	130.237	338.467	250.671	293.218	320.212	176.578	356.86	134.751	22.2592	145.613	156.83	42.5279	47.8202	271.706	37.9586	108.694	100.709	44.3475	206.895	178.036	166.798	49.5477	133.82	93.6312	91.4792	209.937	260.117	75.1785	18.7521	89.2166	156.83	179.734	13	15	15	43
P07437	TUBB	600.395	866.289	457.03	1104.31	1168.9	1050.94	0	914.33	810.151	241.748	2284.62	131.417	1443.52	1561.44	815.086	685.876	1058.66	644.755	562.875	765.018	155.045	945.878	568.001	164.742	123.51	591.168	65.63	434.965	626.757	671.025	1334	1710.66	1755.5	1691.26	455.93	648.661	241.125	659.836	1011.88	269.817	340.994	578.128	868.596	588.118	13	15	15	43
E7EX29	YWHAZ	156.45	356.498	155.012	138.315	908.989	343.736	89.2894	111.652	337.707	0	521.99	34.4716	182.571	276.505	145.955	647.258	433.676	757.577	707.053	491.721	261.32	125.457	226.011	84.2777	126.354	574.663	117.522	91.6251	480.948	284.649	417.059	222.521	409.205	278.56	403.91	430.993	365.224	730.524	642.981	368.704	288.893	82.6029	800.176	400.755	13	15	15	43
P42765	ACAA2	41.8717	93.2259	23.0058	13.1676	236.156	229.692	93.7896	74.5913	263.248	0	174.728	11.5388	81.3131	184.724	241.372	285.264	212.994	441.196	427.615	336.732	27.0097	165.857	242.837	37.1584	31.326	219.929	23.3091	151.461	471.079	55.9734	37.2069	91.5585	710.724	232.913	269.902	287.972	173.738	507.66	286.412	0	114.094	66.2303	123.396	321.322	13	15	14	42
Q9HDC9	APMAP	169.589	149.3	77.7954	95.1608	91.3515	155.267	30.7156	67.2416	203.365	73.6549	471.546	0	109.952	333.045	173.853	365.81	265.711	376.041	322.607	554.475	29.1813	205.561	336.59	25.0965	28.2196	288.295	34.9962	231.981	265.269	201.673	569.156	154.643	98.5208	167.76	141.925	242.122	67.0755	519.033	539.655	90.4743	134.427	99.4842	185.266	0	13	15	14	42
P07585	DCN	2956.77	393.563	212.599	1240.3	498.615	585.778	125.934	433.318	774.064	172.547	736.927	0	515.324	877.922	865.625	700.587	596.494	138.404	377.861	330.895	68.3612	875.417	709.649	127.428	99.1843	612.03	57.3937	143.846	372.886	283.43	1215.68	277.743	923.346	884.447	712.073	425.523	331.807	288.479	522.197	48.1816	287.128	244.664	911.681	0	13	15	14	42
P21333	FLNA	53.0842	6.16298	18.9063	1.99174	35.3527	65.7637	12.7148	94.7638	151.598	14.2742	26.3188	44.7551	0	27.4956	21.4284	154.011	95.4116	97.9324	150.011	74.5267	66.099	27.8889	66.9111	18.015	32.726	17.9294	10.45	15.7996	65.0837	15.0013	16.6575	52.9217	73.3178	14.045	40.3345	54.5378	76.6082	118.059	143.915	106.305	0	36.2602	116.674	199.929	13	15	14	42
E9PF18	HADH	145.587	72.1329	28.6488	433.646	33.6558	190.554	254.511	111.496	767.366	54.242	173.997	28.678	121.543	0	240.159	513.246	358.72	629.066	445.366	427.507	10.7677	515.902	427.527	36.9639	83.1276	656.686	69.6017	617.962	679.801	89.07	147.893	79.6702	217.662	417.059	783.507	592.354	382.868	524.678	103.654	172.612	209.619	406.493	327.447	0	13	15	14	42
P40939	HADHA	147.865	209.454	72.7312	193.531	136.603	183.818	163.721	113.216	532.248	20.6691	793.951	14.5804	123.419	0	439.079	402.037	513.369	253.125	316.69	299.274	32.7554	272.46	113.318	23.4623	26.3821	313.262	11.7848	153.11	565.473	220.518	197.243	231.341	746.008	635.147	420.685	291.029	177.724	493.425	282.92	59.9593	26.6207	55.7777	228.696	0	13	15	14	42
P01834	IGKC	371.239	588.521	1164.9	703.305	838.85	951.489	786.961	795.172	801.247	338.699	309.977	265.923	2600.31	0	2912.24	1383.11	1366.99	254.025	776.891	1071.88	1035.19	4417.66	663.242	1582.75	1075.23	1491.07	6924.75	41512.8	2174.46	119.166	0	365.659	2718.26	1983.86	1437.53	1090.76	1997.6	1386.68	1109.53	680.507	342.759	901.509	584.234	1141.01	13	15	14	42
P35232	PHB1	117.556	203.899	64.725	185.674	95.0281	107.628	155.792	104.928	423.04	38.3691	245.642	0	114.384	130.12	474.658	200.536	334.009	402.422	209.766	359.11	45.559	116.595	131.318	13.0735	14.7005	224.955	10.9383	63.8964	347.721	157.326	417.993	209.098	307.476	65.5435	94.8049	377.903	81.4266	507.906	475.935	128.331	61.6981	46.574	173.547	0	13	15	14	42
P02730	SLC4A1	439.215	162.147	637.845	141.413	361.446	772.804	351.157	553.571	519.089	1038.59	251.491	318.065	167.57	0	218.731	101.693	570.341	623.969	446.617	353.953	306.969	247.786	261.619	711.613	778.643	90.6524	1075.54	56.1553	494.863	350.279	0	150.808	563.172	383.507	287.242	474.591	504.47	128.695	80.4135	1289.66	115.712	331.984	186.472	661.941	13	15	14	42
Q9BX66	SORBS1	43.0981	97.566	21.993	3.87282	39.5951	95.7584	7.50031	10.9463	66.4226	3.99678	51.1755	0	11.9327	27.1083	85.3091	151.758	110.856	105.227	178.513	102.45	22.2592	109.818	104.397	21.8671	33.776	129.444	2.27882	48.9851	38.0929	13.1261	10.8974	50.5249	64.153	0	46.3658	16.8922	60.8706	100.55	153.189	48.3345	15.4797	35.7052	48.4277	15.7071	13	15	14	42
Q9HBL0	TNS1	9.46056	91.2294	41.5745	14.938	76.0791	107.949	25.001	25.3329	101.88	6.16646	39.4782	0	9.20526	125.085	54.5817	164.722	120.191	102.329	159.429	125.8	3.66463	131.104	122.318	31.4388	44.8014	162.538	1.75795	68.4015	42.5338	2.53146	16.8131	85.2309	98.979	0	65.9676	17.3749	35.4963	77.1513	111.728	35.0272	3.97104	59.8015	74.2787	60.36	13	15	14	42
P02042	HBD	13085	18581.2	21733.7	16736.1	14671.4	8170.42	21853.6	12998.7	8864.23	32723.7	13707.7	19160.9	19710.3	0	8338.87	2988.26	3496.46	3435.13	3672.19	3800.57	17319.4	4615.57	6945.45	16123.1	15422.4	7540.41	21160.5	0	11379.8	17198.8	3356.87	15519.4	4868.76	4389.07	6243.36	11160.9	10496.8	1968.71	1773.03	8412.65	13098.9	19338.4	4308.51	6310.88	13	14	15	42
P14625	HSP90B1	85.3202	51.6475	10.4177	35.9619	168.279	112.761	30.9299	84.5994	68.2348	0	39.4782	7.82128	0	83.6485	65.498	102.015	107.698	270.413	162.345	184.274	12.2607	47.0028	135.544	8.40442	9.45029	108.833	10.5802	109.899	64.0968	81.1943	143.223	51.8671	198.416	42.1351	163.223	104.41	56.2602	212.473	283.357	78.6201	47.7628	15.0313	111.849	145.627	12	15	15	42
P10809	HSPD1	158.026	99.6493	63.2298	36.2939	46.3828	92.0692	105.361	25.6457	620.023	0	179.845	23.7535	139.784	0	66.3066	357.994	292.55	319.48	170.763	279.135	18.5494	284.884	205.272	25.5245	57.358	370.82	32.0337	332.871	380.189	176.734	293.452	157.135	338.178	319.914	247.096	553.904	318.219	368.821	259.353	43.8988	102.475	75.8041	847.57	110.398	12	15	15	42
J3QRS3	MYL12A	644.019	148.953	130.029	135.549	485.322	314.543	17.5007	383.277	386.244	111.91	895.571	0	0	569.662	198.111	383.096	235.509	489.862	388.112	596.116	99.8046	383.321	421.971	57.2357	64.3582	205.35	47.8878	217.705	169.296	298.713	839.412	305.45	1010.87	765.064	508.139	473.143	186.91	581.539	588.317	337.424	72.1037	113.359	337.96	219.899	12	15	15	42
P20774	OGN	2609.89	140.794	170.735	1305.58	208.44	283.907	94.7896	184.524	441.635	101.061	323.137	0	0	114.242	238.542	596.688	415.075	73.6492	196.681	186.511	53.3859	486.97	415.553	103.304	38.7199	395.452	19.2072	37.4368	305.681	179.734	1171	254.542	202.54	345.274	361.314	308.404	143.164	84.4328	225.311	124.048	238.63	286.52	813.447	198.582	12	15	15	42
P32119	PRDX2	39.9446	317.09	198.226	126.365	258.216	292.889	146.792	428.47	287.831	338.927	0	1135.34	0	353.57	184.769	325.399	548.513	273.811	532.79	422.059	444.144	119.028	285.879	337.578	499.465	114.782	297.288	28.9977	585.802	342.497	248.772	109.487	209.414	534.491	215.243	146.882	696.442	466.999	747.289	419.027	319.007	464.63	629.559	1127.09	12	15	15	42
Q9BRX8	PRXL2A	204.453	303.982	225.187	193.752	770.407	280.859	403.017	0	183.982	177.685	284.389	0	663.29	301.29	236.116	447.228	440.678	272.212	210.766	265.027	35.1985	304.259	334.947	105.989	153.217	521.629	25.3275	148.161	383.989	346.529	969.246	354.346	534.761	531.37	366.78	375.651	107.91	461.599	615.595	74.4137	243.226	143.977	201.121	174.573	12	15	15	42
A0A024R6I7	SERPINA1	112.476	9.28787	15.4819	23.6796	272.64	68.6509	0	100.393	50.5852	110.083	156.451	36.1613	36.4801	0	129.783	98.4288	198.442	192.567	133.843	333.327	29.0456	241.878	117.31	116.65	168.618	35.8588	104.565	190.23	137.371	110.447	283.333	30.7751	294.188	292.215	161.526	68.8559	252.391	367.921	1179.91	229.283	228.335	79.2266	516.677	288.337	12	15	15	42
P55072	VCP	117.731	82.636	45.9152	18.5896	142.542	80.8413	40.0017	70.0564	176.497	51.1588	122.821	13.5183	0	0	45.2826	128.725	165.289	302.191	265.936	217.937	93.7421	19.4614	52.5898	21.7892	14.7005	121.987	25.5228	28.4266	55.2644	31.5026	52.3075	80.5331	51.3224	43.6956	105.548	36.0367	99.0014	132.867	152.753	171.312	32.9449	46.6202	154.417	125.657	12	15	15	42
A0A0U1RRH7	HIST1H2AD	899.629	328.461	286.777	3917.64	458.737	520.175	1621.71	253.642	4472.06	246.887	395.513	313.141	1566.43	1465.4	546.221	2199.27	2077.78	2781.88	1328.93	1577.71	293.442	704.434	1015.25	252.366	236.476	1268.05	87.9951	1166.13	933.524	709.559	1135.98	414.554	990.706	0	713.204	434.854	0	1348.8	1680.83	640.738	139.133	0	1676.87	1455.37	14	15	12	41
Q15063	POSTN	93.9048	139.578	167.986	118.619	318.175	386.883	99.5041	217.832	346.217	55.0414	78.2254	25.8778	127.851	207.572	238.138	135.483	283.214	32.1778	125.093	62.5596	0	307.3	218.107	33.3453	65.6708	188.594	6.96668	258.441	37.0074	175.89	583.945	220.891	614.036	438.907	363.576	241.478	85.4476	157.821	0	0	43.3505	262.747	480.313	96.2619	14	14	13	41
Q9UHG3	PCYOX1	15.4172	138.016	46.8798	19.5854	125.007	127.517	63.074	27.6785	139.227	10.049	323.137	0	30.1728	205.249	214.284	280.207	194.049	105.927	81.006	128.914	11.9892	76.7163	152.057	34.357	0	162.789	0	100.889	148.227	24.8458	316.336	84.6556	161.757	34.3323	133.255	42.6328	67.3528	101.205	192.796	33.8036	58.4625	49.0252	121.845	198.134	13	13	15	41
P04040	CAT	88.1233	72.7405	48.4714	92.7265	142.259	161.201	77.7889	52.3859	66.0286	28.6626	0	177.91	0	65.0599	101.481	115.531	5.76588	401.723	265.27	236.326	197.03	101.912	196.664	130.346	131.91	224.537	119.964	95.686	157.059	109.978	52.1519	40.1707	115.017	0	15.8322	175.197	188.713	219.263	191.923	281.824	240.211	193.696	115.468	300.678	12	15	14	41
P49748	ACADVL	37.3166	43.2276	30.8673	86.53	100.685	125.432	96.504	0	123.311	8.10775	103.813	0	121.203	109.982	201.346	111.163	87.861	184.772	225.267	82.9912	9.63662	37.0984	44.5292	11.0503	6.21269	95.3443	0	18.0204	84.2288	66.6618	155.055	54.5516	97.6043	138.89	201.107	160.235	19.724	197.828	178.503	38.0864	20.9215	39.4514	122.534	95.8132	12	14	15	41
H7C0C1	ATP5PO	130.696	161.973	62.9887	227.058	52.8877	209.482	173.221	116.656	264.587	0	0	18.0083	318.093	144.449	607.272	207.156	279.851	471.774	411.364	480.24	38.8179	37.2721	67.1459	16.6921	18.7693	251.682	0	81.7265	190.613	87.4761	319.45	107.282	598.456	291.044	175.851	150.099	97.0255	290.033	284.993	85.5796	54.8959	69.0515	450.153	83.6963	12	14	15	41
P02649	APOE	24.3522	24.0443	113.582	0	195.996	155.587	29.7155	173.265	21.8257	31.6317	0	501.527	0	214.543	1119.93	426.632	47.5685	885.789	92.3402	148.275	68.9493	1179.24	151.743	140.113	36.3574	46.4154	153.3	4429.35	861.137	2649.13	3924.31	544.461	2348.46	3512.43	2349.39	2562.47	1325.11	1484.45	1496.11	180.107	183.33	589.32	572.859	1118.79	11	15	15	41
P04406	GAPDH	340.58	60.2409	100.464	138.315	78.6245	111.317	248.01	130.261	262.617	31.7458	0	221.265	0	0	336.789	357.58	305.042	818.835	393.529	310.755	263.899	24.153	195.647	118.907	97.2155	139.665	63.2861	158.631	260.433	195.298	86.5565	213.029	127.39	162.688	104.794	67.0863	269.619	284.061	30.3324	350.502	388.132	256.966	335.03	186.914	11	15	15	41
P04792	HSPB1	307.293	190.358	52.8603	72.8091	309.973	0	94.0039	68.649	69.1016	0	320.943	10.5732	0	339.628	266.035	221.821	135.498	350.658	219.35	384.017	59.5389	38.1409	137.266	17.0812	38.3699	367.469	42.8418	55.6476	281.355	185.078	204.871	315.325	301.519	427.593	165.296	105.858	182.439	412.674	478.553	117.395	387.029	141.988	302.285	196.787	11	15	15	41
U3KQK0	H2BC15	1164.87	276.987	218.049	1589.19	376.153	255.997	968.897	415.96	1634.56	182.253	583.401	243.956	453.444	412.046	430.184	1907.39	273.811	132.908	22.1683	25.88	96.2757	924.244	707.693	144.86	186.162	401.066	103.882	506.286	944.873	598.456	869.457	892.479	0	311.331	0	213.968	645.346	0	232.185	40.6867	117.329	639.64	641.623	0	14	15	11	40
E9PIE3	CAVIN3	316.228	344.693	322.13	359.509	357.487	231.617	541.522	56.4517	85.3329	61.893	0	0	369.233	2097.02	219.135	622.387	210.66	432.901	436.282	579.576	8.18886	721.376	423.77	140.463	157.942	423.436	0	320.688	35.6258	120.573	300.301	339.102	0	188.047	333.231	51.8028	78.0295	184.165	333.329	73.8019	130.051	104.109	332.445	72.2525	12	14	14	40
P30084	ECHS1	83.7434	41.4916	69.1139	211.456	0	229.852	113.719	49.7275	50.1912	0	232.483	7.67644	54.2087	123.149	128.57	87.855	43.7246	79.5451	172.513	77.4455	0	442.748	224.289	37.1584	97.5218	400.228	10.3524	222.273	565.72	179.171	49.5054	15.2438	72.8595	559.07	240.122	281.859	49.674	390.829	312.707	0	175.645	147.307	384.147	142.934	12	14	14	40
P07099	EPHX1	66.2239	155.897	118.502	0	0	45.5534	54.0022	0	74.4595	43.1652	69.4524	4.58655	64.4368	73.1924	191.238	430.172	350.346	396.726	425.365	340.235	34.2032	213.468	236.732	88.2464	82.6901	459.295	18.4585	179.951	223.87	53.1607	132.481	126.84	0	37.0633	17.9055	45.6894	108.118	208.791	598.137	173.454	27.7973	34.9652	162.862	339.273	11	15	14	40
P40926	MDH2	148.04	48.8698	13.6009	389.606	39.8779	112.921	171.007	88.0396	177.6	0	0	6.80741	48.0719	0	171.023	233.085	67.6804	253.325	129.093	232.92	6.37917	122.329	154.326	21.906	24.632	165.219	9.18039	107.234	444.779	118.885	131.547	0	387.209	219.649	132.689	294.568	117.166	391.811	215.164	21.567	51.7706	52.124	145.628	63.2771	11	15	14	40
Q14697	GANAB	32.7616	32.5509	18.0863	10.4013	52.8877	67.5281	20.0723	14.6993	88.5635	0	68.7214	2.26914	0	0	132.613	60.271	41.8026	102.929	78.0058	118.406	4.25278	24.4137	131.866	3.65748	0	94.1713	9.14784	106.917	32.3198	17.5327	80.1738	26.9402	235.992	146.302	61.8211	45.2068	45.445	88.1145	107.254	35.792	41.3282	51.9852	225.938	63.0527	11	14	15	40
P11021	HSPA5	169.589	53.9912	40.0311	7.635	19.5147	188.63	14.7863	86.4759	98.0974	0	0	16.7047	23.5245	0	139.891	257.542	223.085	179.676	363.11	201.884	25.019	120.157	75.7544	10.7779	12.1191	104.309	0	52.6654	300.303	51.8481	172.335	53.0176	158.55	53.8393	65.2137	144.63	115.086	356.467	294.268	100.493	66.1104	57.5815	71.5213	186.241	11	14	15	40
A0A0A0MS08	IGHG1	159.603	257.022	252.678	378.098	96.7251	639.352	260.368	605.488	0	169.121	0	38.4788	0	88.2956	0	366.545	648.867	136.606	379.695	831.08	36.0581	277.065	213.881	248.164	169.405	400.815	74.1594	303.556	224.808	96.1018	106.328	207.469	156.717	755.31	193.191	183.24	138.172	223.6	360.388	156.781	268.008	884.951	510.3	357.897	11	14	15	40
P07237	P4HB	383.503	106.42	80.2551	106.558	123.876	266.905	75.0745	109.62	55.234	19.9839	0	0	29.8318	0	0	362.316	186.361	358.752	547.291	340.819	55.4671	213.033	424.866	47.7029	68.9521	161.365	39.9119	211.106	138.26	41.0659	95.4301	41.9923	160.383	136.549	313.629	338.166	154.811	279.397	563.659	46.8814	173.88	80.9841	150.97	392.901	11	14	15	40
P30101	PDIA3	169.94	30.6413	42.5391	29.3228	324.114	311.175	69.2886	303.369	41.6816	0	322.406	0	0	136.703	142.721	308.113	90.8126	273.211	279.271	300.247	43.8851	76.6294	82.7976	20.5831	15.4442	103.471	0	67.1325	113.144	74.4437	164.707	33.8431	484.814	68.6646	99.7053	141.895	82.5358	346.322	452.258	33.7271	51.8809	40.7927	182.336	197.909	11	14	15	40
P06727	APOA4	0	162.494	106.251	97.4845	498.332	52.9318	0	34.4027	52.0823	0	0	297.74	75.1763	85.1976	801.34	162.01	75.5742	858.408	82.5895	53.6086	54.7885	95.6564	206.838	17.159	19.2943	73.8122	50.1992	9853.25	260.828	1011.93	2417.51	253.392	4138.33	1417.77	871.903	566.935	816.97	1802.05	3701.1	311.651	299.666	1426.22	303.664	1285.06	10	15	15	40
P60903	S100A10	234.587	271.258	258.369	1037.36	757.68	214.775	318.87	0	1477.37	0	0	43.1136	304.455	0	541.369	1190.39	1041.91	1159.9	1227.76	781.849	424.147	543.009	349.347	69.4921	117.21	523.639	87.2137	169.989	528.663	83.7258	417.059	342.361	818.41	348.395	588.996	287.329	448.765	1241.87	1704.83	1194.98	98.5038	330.365	923.227	400.755	10	15	15	40
P22695	UQCRC2	126.666	98.6076	54.7895	22.905	29.1307	99.4476	36.9301	32.3698	32.5416	0	0	0	70.4032	0	41.6438	80.7291	42.5577	165.186	120.509	170.847	14.0251	107.733	177.882	16.0696	27.1258	276.984	20.1838	301.525	234.479	19.4079	241.3	89.1616	473.358	80.7589	116.857	249.361	21.4919	211.327	90.1243	23.7084	106.372	47.7765	320.553	92.6717	10	15	15	40
J3KPS3	ALDOA	43.9741	283.497	103.02	13.9422	319.872	80.6809	0	39.2504	79.1871	57.4394	275.617	36.4027	257.065	681.193	609.697	254.14	112.091	113.022	167.512	134.459	164.818	87.3158	78.6499	0	22.0069	421.006	0	47.843	24.8196	70.6934	176.071	228.848	115.017	0	23.7483	40.3805	65.3076	226.136	41.1342	9.63631	129.353	23.2639	86.6872	0	13	13	13	39
P09382	LGALS1	1668.56	1121.92	771.008	2521.65	481.08	4855.61	1409.2	744.662	0	310.721	1492.13	0	115.918	1317.08	962.659	1016.42	303.532	0	255.102	99.2392	61.5748	7269.63	6228.76	1852.82	3273.91	5015.54	88.581	2719.37	369.235	892.95	1641.46	945.689	467.401	397.942	3846.48	2626.66	719.216	333.968	630.87	0	3851.98	283.144	351.747	0	12	14	13	39
A0A0C4DFN3	MGLL	178.699	417.52	126.556	32.3104	247.469	210.444	291.583	136.829	0	133.15	213.475	0	99.3827	225.774	294.741	288.161	180.115	29.1799	109.341	28.4097	0	227.977	250.975	90.7366	63.7895	488.535	9.50594	222.019	43.1753	95.633	340.466	433.249	200.249	113.921	27.5179	328.353	80.8373	83.451	111.291	0	96.4815	121.361	50.3234	0	12	14	13	39
O75390	CS	16.994	42.0124	4.67833	53.5556	27.4337	139.547	27.644	30.1806	381.044	0	0	4.68311	0	149.87	78.0316	222.327	99.5987	299.593	185.347	348.116	0	319.289	257.314	22.5674	59.2393	372.747	37.7959	392.77	467.675	18.0953	45.1464	9.29965	132.888	150.984	0	139.964	97.2335	371.848	306.052	88.7917	135.126	161.043	333.306	347.126	11	14	14	39
P02751	FN1	0	9.89549	20.2085	4.20478	16.1208	85.4929	13.572	119.158	273.176	54.3562	0	30.3678	0	0	23.0456	7.86144	1.30419	11.3921	52.4206	11.0914	69.8089	26.4988	32.7904	84.4722	63.352	6.36745	74.4198	21.7641	37.5995	10.6884	11.8315	23.7764	113.643	74.1265	39.5806	162.487	120.84	1.55448	0	133.991	1.39722	45.7877	46.0149	205.09	10	15	14	39
P30041	PRDX6	105.117	104.163	77.1684	44.2609	0	96.2396	0	187.651	126.069	22.8387	584.863	376.58	0	0	80.8617	165.504	123.555	439.697	316.69	467.008	171.921	139.01	657.372	155.637	192.506	167.565	65.1092	76.1427	414.483	56.2547	186.813	153.396	183.294	0	37.6958	64.3513	228.785	458.163	392.793	137.662	647.132	314.501	137.872	269.264	10	15	14	39
P04004	VTN	48.354	23.9575	26.6231	10.18	26.0196	59.027	0	86.3195	87.0664	52.5291	0	133.348	0	0	111.589	245.543	50.5887	211.654	122.759	53.7059	20.8115	96.004	43.1988	7.15932	16.1005	30.8319	35.9728	642.708	81.7617	405.784	358.369	26.4609	210.789	1077.57	225.609	103.767	28.7368	165.757	331.583	0	13.5309	93.7029	95.1319	330.522	10	15	14	39
Q12797	ASPH	102.139	101.212	73.0688	0	82.3012	224.399	33.2871	18.296	110.232	0	85.5362	0	39.719	0	188.408	133.966	195.971	116.52	165.096	204.121	10.5415	60.7301	72.937	18.1318	30.5822	97.6902	0	66.5614	40.264	32.8153	63.5163	100.57	240.116	68.2744	120.815	46.8156	68.6701	95.396	235.24	89.1741	30.0034	53.9277	120.466	104.564	10	14	15	39
P10909	CLU	66.7495	33.0718	50.5453	0	80.8871	213.812	0	148.87	75.0111	43.5078	0	234.494	0	0	538.943	288.988	52.3048	304.59	103.174	9.24287	30.1766	463.339	74.5022	37.0417	8.31276	31.9211	99.2264	1136.11	197.373	625.084	741.335	63.9471	610.829	1151.69	646.294	398.335	118.864	366.203	924.81	80.1496	20.995	52.864	262.647	427.457	9	15	15	39
P62805	H4C1	2151.58	723.325	338.48	2329.56	248.035	1195.94	720.601	960.148	276.485	0	0	0	0	0	2305.37	2439.8	873.05	613.577	328.941	469.44	138.894	1219.38	892.461	204.78	191.893	734.938	314.119	890.553	1817.9	1603.73	1365.6	925.076	1808.66	1197.73	1488.04	1481.85	1489.94	2440.12	2249.18	100.646	225.761	689.683	1965.37	787.373	9	15	15	39
P08123	COL1A2	732.317	30.2073	16.7841	304.072	43.8374	62.0745	5.50023	24.2383	243.943	66.2323	282.927	31.7679	79.097	120.051	0	67.6267	0	7.69469	0	0	12.2607	188.272	36.312	2.99602	3.36885	51.8612	2.5067	39.277	106.927	101.634	126.566	37.1027	124.182	196.24	109.318	87.1961	16.0843	47.4525	4.25526	0	8.53038	21.4601	53.4255	0	14	11	13	38
P02511	CRYAB	740.902	885.299	263.964	55.1048	1407.04	399.074	71.0744	155.594	627.193	227.245	1272.81	0	1611.43	963.507	703.901	400.244	426.881	273.411	310.94	266.195	33.7508	259.341	272.575	174.236	130.598	666.907	0	94.7342	0	396.502	425.933	715.498	455.945	0	93.8625	80.1174	137.964	0	244.296	0	329.265	138.057	600.262	446.53	13	13	12	38
P16157	ANK1	106.344	27.3428	119.37	2.65565	0	198.414	15.5721	204.852	34.4326	254.88	17.5459	46.8311	0	0	29.5145	0	119.917	75.1481	64.6715	14.2048	70.2613	12.6847	11.4258	168.011	112.528	16.2538	306.436	9.26403	119.707	50.0667	0	6.99871	77.9001	9.36335	32.0414	160.074	145.486	4.00892	0	393.33	5.36825	78.5328	41.8787	392.004	11	14	13	38
Q9Y4G6	TLN2	22.6002	33.5926	31.9766	6.08587	41.5748	70.8965	22.3581	28.7732	107.395	0	13.1594	0	0	71.2561	67.1152	89.7859	121.427	77.3466	152.011	44.8522	0	35.187	54.781	11.4783	6.43145	58.6476	1.20452	18.7184	12.7305	1.68764	17.2802	51.196	42.1577	21.4577	13.9474	23.6491	62.5692	49.7434	48.2263	14.0721	0	17.0201	0	32.9849	11	14	13	38
P55084	HADHB	119.483	211.538	42.2979	97.0419	82.584	109.392	90.5037	0	61.4586	0	0	14.0976	99.7236	151.032	118.058	143.391	133.782	58.4597	194.931	18.9722	0	186.274	106.823	7.58733	25.5945	277.655	0	160.788	461.704	91.4139	151.785	112.171	0	113.921	165.296	235.204	57.4388	279.07	308.452	22.3318	43.0196	27.0564	268.679	87.5108	11	13	14	38
Q15149	PLEC	29.608	6.51019	3.1832	0	15.838	18.1251	0	2.97114	31.1233	3.19742	13.8905	0	3.23889	51.1185	11.3206	47.1226	55.5309	28.1806	59.5878	18.2912	0	6.51611	8.84323	4.39676	0	22.0347	0.618537	13.1346	0.937521	2.62522	5.91573	27.0361	17.413	0	12.4396	7.56128	16.9509	68.4789	32.8419	0.688308	1.39722	5.22627	32.4	8.5267	11	13	14	38
P31040	SDHA	24.177	41.8388	13.2633	60.9693	0	33.2027	78.7175	0	21.6681	7.87937	50.4444	3.33129	46.8786	0	83.6919	47.4904	70.9066	123.914	74.5889	120.644	0	71.764	107.762	5.36949	6.03769	103.89	0	61.168	88.3736	38.722	42.8112	59.4411	0	53.8393	26.0101	77.5434	19.1001	152.175	127.767	5.27703	25.3337	12.7188	142.353	185.343	11	13	14	38
P01024	C3	4.73028	9.28787	34.8222	0	45.2515	98.6456	1.92865	100.393	12.6069	18.271	0	24.526	0	0	21.4284	1.24128	47.7058	64.1557	109.175	78.0293	13.3012	9.29631	12.5214	49.9207	35.0886	17.9294	19.1421	30.5205	63.3073	15.0013	8.25089	56.3732	0	83.4899	0	17.214	106.593	67.8244	32.0781	63.4008	23.6056	126.124	129.083	359.916	10	15	13	38
P00915	CA1	272.779	180.202	300.378	0	244.641	305.24	86.5036	270.53	163.575	177.8	0	1161.03	0	0	69.9454	151.114	581.942	328.473	374.861	858.517	1134.99	120.244	297.852	807.797	832.632	202.921	901.176	65.8635	819.541	162.201	0	99.5159	396.374	134.988	65.2137	83.4959	521.768	127.386	0	1283.46	534.362	592.141	357.779	621.103	10	15	13	38
P02549	SPTA1	59.5665	48.0886	176.667	0	55.7159	157.673	40.8588	229.091	14.104	346.92	0	57.7906	0	0	14.5551	0.82752	169.27	217.85	223.35	55.6518	136.632	9.29631	8.37367	223.884	198.587	3.01616	432.813	11.358	155.184	75.3813	0	22.2425	122.807	34.7224	30.3451	207.05	168.503	2.94533	0	662.841	3.93427	89.2629	55.4936	810.036	10	15	13	38
P11277	SPTB	81.8163	54.5988	138.035	0	34.5043	182.374	42.0732	196.877	19.2255	382.549	0	45.0931	0	0	32.749	8.41312	122.594	210.954	189.514	51.3709	103.786	24.6743	25.4341	183.263	158.074	40.802	489.035	23.1601	140.233	72.2873	0	13.6139	111.81	31.6013	3.76958	150.26	161.848	9.9814	0	610.147	14.9282	108.919	48.9447	683.258	10	15	13	38
P00367	GLUD1	57.1137	56.5084	19.6297	0	22.9086	26.1451	11.6433	50.9785	128.354	0	0	0	55.5725	252.107	32.749	146.011	117.377	179.076	128.926	150.513	33.1626	14.1617	76.4587	6.34223	7.13147	163.711	0	61.9929	168.754	22.8769	215.457	62.4131	37.1171	31.6013	45.9888	52.4463	39.5174	206.5	186.577	68.5249	23.9365	22.6163	112.194	0	10	14	14	38
A0A0G2JIW1	HSPA1B	124.914	55.7272	41.2851	0	161.491	205.953	10.2147	156.22	0	56.9827	208.357	0	0	110.37	86.522	203.294	68.5728	106.926	172.346	83.2831	0	123.98	89.2931	16.6532	24.982	95.5956	13.9334	81.4727	168.951	120.385	177.628	246.201	196.125	55.79	134.385	57.4336	71.6859	280.134	186.795	70.8957	68.1695	65.999	172.168	0	10	14	14	38
P39060	COL18A1	14.7164	4.86094	16.2536	6.19652	0	17.9647	0	0	44.2029	3.19742	0	6.75913	0	21.6866	45.2826	39.9968	26.9761	13.9903	21.0849	40.9605	7.60071	48.7405	26.3732	6.53677	2.45008	18.851	3.64611	32.0434	60.9388	18.4703	43.7453	13.4222	38.4918	76.8575	26.387	9.00919	29.1874	48.2707	64.3745	8.56561	10.332	46.759	9.65106	0	9	15	14	38
P50454	SERPINH1	132.097	168.397	67.5706	0	243.792	224.719	15.4292	202.194	220.778	0	0	10.4284	0	0	435.845	331.927	258.915	129.211	206.515	230.683	0	149.784	219.281	58.7142	28.3071	234.758	21.0628	136.74	53.192	80.8193	318.671	278.894	246.989	84.2702	243.703	225.391	104.582	141.049	188.104	32.9623	71.3316	79.7353	334.34	193.421	9	14	15	38
P08572	COL4A2	5.25586	23.3499	47.555	49.5722	16.9693	47.9594	46.9305	27.9913	56.4947	71.5994	393.32	12.9872	20.2857	23.2357	48.1127	28.8253	0	2.99793	0	29.0907	16.1968	57.0811	23.3993	2.33456	2.62508	9.97009	0	0	38.3397	42.0035	60.4028	42.951	109.518	93.2434	135.139	48.1026	9.32471	51.2978	0	0	4.37549	16.5576	20.5085	0	14	11	12	37
Q99623	PHB2	131.572	104.25	57.9245	215.993	127.27	48.1198	32.1442	0	544.224	85.7595	219.324	29.016	0	116.178	181.939	234.694	401.964	315.083	137.677	292.172	0	104.345	47.0334	0	0	100.623	0	76.2062	311.158	56.3485	233.827	86.3813	206.206	0	198.091	120.82	150.929	147.43	163.882	149.286	22.0981	13.8751	672.817	134.856	12	11	14	37
O14558	HSPB6	256.136	329.936	70.5126	0	992.422	187.667	62.6454	91.4799	0	66.8033	1068.84	0	99.7236	679.257	118.058	416.702	260.906	292.198	243.685	625.888	66.1443	0	137.266	22.762	51.1891	343.005	19.0444	37.1196	202.011	219.3	182.142	196.251	401.873	0	110.26	94.1138	172.317	239.226	510.413	0	623.563	270.471	1511.77	0	11	14	12	37
P04275	VWF	14.1908	476.025	35.8833	7.19239	4.52515	36.2503	4.64305	10.1644	30.5717	0	47.5201	0	5.45497	0	39.2179	4.45941	2.19653	8.09441	8.08393	4.76737	0.723877	5.64729	20.269	1.2451	2.84384	5.44585	0	14.3402	3.20731	22.7832	50.4394	6.23173	44.4489	12.4845	24.3138	20.7533	10.642	6.62699	0	4.97111	0	8.97254	0	14.5851	11	14	12	37
P30048	PRDX3	94.956	62.6714	8.72967	239.673	153.289	57.9042	103.147	0	170.666	0	660.164	0	369.233	279.603	0	190.881	148.677	396.826	210.599	228.347	65.3299	219.549	226.011	28.0926	15.7942	302.454	0	183.25	445.322	118.51	0	34.6101	82.9407	0	102.156	58.0771	81.3572	221.554	374.245	110.435	119.462	50.089	248.86	81.0036	11	13	13	37
Q00325	SLC25A3	0	140.707	126.267	124.152	141.128	140.029	106.862	0	78.6355	42.7084	182.039	0	42.4465	289.672	251.884	34.388	162.611	49.8656	41.5864	24.226	0	43.3538	39.0511	9.68843	0	62.6692	0	31.6627	61.531	128.636	135.906	95.681	457.32	145.912	281.964	160.557	17.2975	81.6511	136.059	9.55983	9.15545	57.674	386.732	0	11	12	14	37
H0Y300	HP	77.4364	48.0018	101.38	0	31.3932	319.355	7.9289	103.834	17.4133	0	161.568	21.3395	0	0	223.583	50.8465	15.1698	176.878	156.762	64.6028	60.0366	76.89	69.2589	77.4685	87.1089	55.6314	28.8108	28.0459	54.5736	105.009	0	39.0202	0	118.993	19.2248	81.8871	49.4314	333.231	155.59	46.7285	52.4324	103.6	0	274.201	10	15	12	37
P11142	HSPA8	160.654	85.6741	37.4267	0	0	135.698	50.3592	88.196	11.1098	0	154.989	20.4222	0	163.812	0	178.33	169.407	204.359	246.852	192.154	47.8664	171.591	55.1723	49.376	37.0136	177.283	27.5412	80.5209	222.686	132.199	164.707	108.144	0	0	79.7265	34.1062	112.451	317.359	300.051	86.2679	72.6185	58.6915	121.5	126.554	10	14	13	37
P67936	TPM4	430.28	60.9354	76.1555	0	446.576	196.97	12.5005	0	0	60.0659	0	118.574	0	271.858	212.666	169.366	180.664	263.018	307.023	341.402	103.198	91.4861	137.266	68.247	107.453	29.4076	79.9541	133.567	138.506	263.178	191.172	168.161	80.1913	0	0	112.937	121.637	401.874	344.567	281.747	193.515	162.292	241.966	157.52	9	15	13	37
P01023	A2M	0	5.29495	29.5651	0	43.2717	59.027	2.21438	47.851	0	17.4716	0	2.94505	0	47.6332	74.3928	19.7225	6.31501	0	25.5019	104.298	12.4869	10.6864	33.573	114.432	18.7693	10.3052	29.9177	34.9622	42.3365	8.62572	4.82599	44.1015	14.2053	12.0943	11.4972	69.0168	138.068	15.0539	10.0381	11.7012	33.7906	167.194	0	82.5743	9	14	14	37
A2A274	ACO2	19.9723	4.94774	5.49825	12.6143	16.1208	27.4283	44.7161	0	116.693	0	0	5.50386	0	0	69.1368	83.7634	74.27	335.768	246.768	310.268	7.73644	39.6179	44.5292	8.87133	9.97531	143.1	0	65.0386	247.259	10.6884	0	5.46475	26.1195	44.4759	42.9732	18.3401	61.1826	386.738	347.95	65.3128	16.7666	21.0901	58.9404	178.836	9	14	14	37
P49753	ACOT2	32.9368	8.15944	4.53364	31.2039	0	30.1551	114.148	29.3987	296.183	0	0	18.1531	0	0	38.005	198.743	77.4275	225.444	180.18	210.348	0	130.67	88.2757	14.6299	32.901	173.262	6.12026	95.4322	268.97	17.6265	43.901	0	129.223	146.693	141.736	166.348	130.303	276.779	174.357	28.756	82.9506	52.1702	64.8	42.1847	9	14	14	37
P62979	RPS27A	145.938	48.2622	53.5838	30.7613	0	311.816	0	173.734	569.044	0	0	241.397	0	0	112.398	740.676	610.153	860.506	671.383	783.795	515.265	48.3061	43.5118	21.6336	48.6078	46.583	18.1004	70.4955	356.356	130.23	43.2783	106.515	254.779	0	157.003	223.46	375.519	545.459	878.984	509.883	40.8502	25.7151	765.881	872.64	8	15	14	37
Q5JWF2	GNAS	0	23.4367	17.3629	0	12.727	57.7438	0	14.0738	141.985	10.2774	0	0	30.6842	0	36.3878	57.9723	37.135	44.969	26.252	48.1602	0	23.458	63.4677	7.00368	11.8129	52.8666	2.92991	22.8428	13.3227	16.8764	35.0274	4.31427	103.103	52.6689	76.3339	87.0352	42.1519	62.6701	49.0992	17.2077	19.892	16.6501	15.5106	20.1948	8	14	15	37
Q13683	ITGA7	33.9879	43.7485	1.88098	4.31543	0	0	0	12.1973	67.2105	4.45355	57.0241	0	0	0	15.768	53.5129	18.6705	62.0572	51.7538	30.1609	1.76445	53.9534	66.7546	9.06588	16.9755	38.9588	0	49.239	45.9385	32.7215	66.4742	29.7205	53.1554	15.2154	51.2662	43.7589	18.8227	76.1695	42.3344	5.96534	39.931	21.5063	53.4255	69.5599	8	14	15	37
P09622	DLD	32.4112	16.0585	13.3598	61.4119	52.322	44.4306	13.2148	0	29.1535	10.5058	0	0	94.6096	71.6434	74.7971	21.2397	6.31501	101.63	53.9207	80.9481	0	64.2054	72.311	0	0	92.9146	0	82.1072	82.1071	43.3161	43.1226	26.5567	169.547	35.8928	34.8686	29.7625	38.4428	68.0699	90.7789	0	6.80224	17.1126	95.6489	41.5116	11	11	14	36
O75915	ARL6IP5	81.1155	20.0514	189.786	0	130.947	222.795	132.291	0	474.256	0	507.368	33.506	0	0	93.3953	329.904	349.591	416.413	463.034	608.083	62.8416	120.678	108.701	18.015	20.2569	116.374	0	88.1352	342.639	86.8198	108.04	421.648	105.853	0	218.07	186.136	104.305	416.682	303.106	212.458	17.024	0	319.174	519.455	9	14	13	36
P27824	CANX	90.9265	25.6935	21.4142	8.18826	104.644	154.465	0	23.1436	58.3857	8.45033	0	0	0	0	59.8377	136.219	213.543	177.677	358.027	252.282	0	51.5207	231.88	51.8662	19.4256	148.965	4.81808	75.1909	146.204	27.7523	0	134.893	135.638	0	125.715	119.211	66.7635	157.575	258.589	79.3084	38.1293	20.5351	153.211	432.169	9	14	13	36
P07900	HSP90AA1	0	41.0576	5.69117	0	133.775	9.46356	16.8578	36.9047	18.5952	0	43.1336	2.84849	0	0	0	43.4907	36.5172	212.653	108.341	166.761	50.8071	20.504	55.4854	4.5913	5.16266	89.1444	3.84144	22.5256	64.1461	27.7523	18.3699	22.626	189.71	0	22.2405	47.62	20.4866	290.115	212.763	49.7111	47.7995	10.915	142.526	0	9	14	13	36
P07195	LDHB	47.8284	47.3942	52.7156	0	347.871	109.553	29.2869	85.3813	129.142	0	0	39.5892	0	0	55.3903	125.599	300.1	573.404	227.684	425.367	185.403	0	64.1721	31.9057	71.7085	160.276	44.4696	86.6758	202.208	38.4407	127.655	52.3465	0	0	51.4547	22.0403	132.591	145.303	149.043	208.94	311.432	50.5515	282.466	122.515	9	14	13	36
P39059	COL15A1	49.4051	27.6032	10.2248	35.1874	0	5.61398	20.1437	11.1027	61.2223	24.2091	0	0	0	0	42.8567	55.2139	50.9319	17.6878	70.5886	17.2209	4.79569	42.9194	22.0689	0	0	35.5237	2.31138	76.2062	38.3397	36.378	38.4523	23.6806	177.796	96.3645	26.5755	34.1062	48.9461	46.2253	30.7688	13.5367	5.18441	13.0426	24.3	0	9	13	14	36
P62258	YWHAE	59.9169	282.369	66.0754	0	242.096	137.302	12.2148	107.118	269.866	0	0	0	0	132.443	0	448.699	399.63	359.352	371.028	349.867	154.955	119.028	187.586	66.6128	104.872	229.563	44.5998	0	287.276	192.672	133.26	197.018	156.717	0	32.2299	247.914	261.161	714.488	298.959	235.707	176.307	174.225	176.994	230.445	9	13	14	36
P13804	ETFA	74.8085	49.4774	20.5943	110.32	0	68.4905	101.79	89.1343	314.306	0	0	13.7597	0	0	57.4118	189.916	87.9983	498.256	201.848	291.004	0	148.48	133.744	0	24.9383	190.94	0	180.776	379.548	40.0346	110.842	40.9377	391.792	55.3998	187.913	297.947	237.035	652.636	186.468	32.6564	52.3956	92.2229	392.764	383.477	9	12	15	36
Q8WTS1	ABHD5	0	33.3322	18.5204	70.7067	36.2012	82.1245	18.2865	0	40.3421	0	0	0	43.6397	0	51.7515	29.3769	35.1444	63.8559	85.2563	62.1705	23.1641	88.8797	80.0586	0	11.2003	64.261	8.33397	48.6679	75.7418	59.9113	179.184	122.621	58.6542	0	144.563	143.986	31.0246	115.113	55.864	58.6591	9.41283	23.6801	44.1191	114.886	8	14	14	36
P05387	RPLP2	74.8085	222.562	20.5943	0	362.578	205.632	0	400.948	538.787	0	0	0	0	331.109	345.684	392.934	733.365	725.999	676.717	1081.03	116.001	74.2836	200.655	0	74.7711	286.452	27.8342	108.44	379.548	240.395	399.156	204.88	195.667	333.569	241.63	68.6951	222.199	804.157	979.147	424.915	31.4374	118.586	147.351	0	8	14	14	36
P27797	CALR	18.2203	0	5.01594	69.0469	0	83.4077	14.8578	162.631	16.389	0	0	0	0	0	0	114.703	107.012	228.542	277.187	323.598	42.3468	216.769	374.233	80.8926	63.6582	278.66	81.2237	197.908	112.848	87.7574	16.1904	29.9123	47.6566	40.5745	78.4072	16.7313	36.0509	51.0524	68.0842	151.045	152.885	105.774	107.54	373.155	7	14	15	36
P04264	KRT1	371.59	407.711	43.8413	25.118	985.634	60.7914	0	0	250.72	380.608	165.955	329.17	206.607	645.565	30.7275	31.3538	15.5816	37.8739	94.6737	0	164.501	671.333	35.6077	41.2828	0	165.051	0	0	426.128	532.732	483.533	58.0989	277.691	147.863	0	194.985	2.63449	551.595	0	46.3461	189.433	56.0552	548.387	0	12	11	12	35
P45880	VDAC2	83.3931	206.677	45.9152	17.5937	0	127.357	34.0014	148.87	175.078	36.1994	464.235	0	108.247	368.673	128.166	102.153	108.934	0	39.6696	15.4696	7.19353	55.1697	49.6942	0	0	106.404	0	40.2922	297.638	119.072	345.915	137.002	218.12	123.674	179.432	102.158	71.5126	116.913	0	0	11.6557	14.6613	109.436	0	12	11	12	35
V9GYM3	APOA2	117.556	262.144	48.5678	37.1791	474.575	430.672	71.9315	419.869	211.56	191.617	0	0	915.241	1299.65	407.139	0	299.414	0	0	0	0	524.764	210.124	208.904	117.472	168.654	109.253	298.099	33.1093	62.9115	313.378	160.874	153.967	261.784	506.066	323.848	209.373	109.795	0	0	271.464	186.25	578.374	451.691	12	10	13	35
P08294	SOD3	475.305	168.223	65.4484	128.688	219.187	186.544	69.2171	0	0	0	424.757	0	66.1415	300.128	470.211	160.355	53.1971	38.7732	145.344	56.5274	8.77701	67.3331	0	15.0968	33.9073	194.878	25.2298	98.351	0	36.378	392.151	55.7021	266.235	302.358	146.071	93.4703	13.4498	63.4064	105.727	0	0	35.8439	133.564	0	10	13	12	35
P62873	GNB1	46.7772	34.8078	19.3403	133.115	188.925	0	85.9321	41.7524	0	45.7917	195.198	0	0	310.584	0	116.772	0	66.7539	44.5866	52.0519	0	139.358	62.7634	31.2053	23.407	112.017	8.69207	50.8887	118.72	25.0333	208.14	64.043	61.4036	156.446	100.836	21.5577	23.1558	87.5418	218.764	30.6679	29.4886	24.7439	0	0	10	12	13	35
P04899	GNAI2	86.7218	32.2037	35.8351	191.76	0	39.779	274.083	0	195.013	14.16	90.6537	11.9733	0	0	149.999	227.568	229.4	197.863	216.599	144.481	16.7849	64.5529	0	0	0	82.9445	0	62.8177	158.786	46.4101	231.181	177.94	113.643	96.7546	349.817	99.5837	124.41	334.131	310.634	94.6806	36.4012	160.257	85.3085	0	10	11	14	35
Q6ZN40	TPM1	469.699	95.83	83.6794	0	0	202.424	22.5009	246.605	49.7185	35.971	230.29	0	0	121.987	0	141.368	128.497	267.216	189.431	286.14	60.489	69.6789	41.8684	0	11.6816	0	60.9422	33.947	0	125.354	145.714	115.335	0	417.449	176.416	150.582	88.0475	262.543	248.005	265.84	98.3199	86.5804	276.434	359.916	10	11	14	35
Q9BUF5	TUBB6	263.844	427.068	256.633	577.715	369.083	434.843	0	282.571	332.271	91.6975	513.948	0	0	0	487.192	290.781	420.36	280.906	125.509	253.936	0	540.837	267.175	70.3092	0	0	0	229.316	277.407	263.553	484.468	856.719	828.033	861.818	132.501	226.195	52.2045	262.871	427.272	0	199.361	176.445	415.34	90.2035	10	11	14	35
P53007	SLC25A1	0	25.5199	42.5391	97.5952	124.724	23.5787	21.0009	45.9745	370.8	0	0	0	50.1175	0	0	40.5485	312.936	514.345	208.349	200.327	6.65062	178.889	184.143	11.4394	51.4516	320.384	9.57105	186.613	377.327	13.7824	91.5382	56.3732	202.082	0	0	70.9473	127.426	276.697	352.969	22.4847	43.2402	0	253.513	131.939	9	14	12	35
P24539	ATP5PB	121.235	120.135	50.063	57.4285	48.9282	166.495	123.577	108.212	327.149	0	0	0	0	0	349.727	159.068	379.999	34.5761	100.924	33.6635	0	90.1829	135.387	26.9253	45.4139	318.875	0	197.59	85.3637	48.6603	188.525	116.102	79.2748	269.977	228.248	166.992	125.936	99.0776	56.6277	0	50.8881	32.0051	417.408	0	9	13	13	35
P00488	F13A1	21.0235	5.20815	17.4111	0	0	19.2479	0	225.494	123.154	27.4065	0	34.8095	0	0	0	105.003	24.7795	162.188	75.0889	140.297	62.5249	0	47.0334	23.3845	5.25016	20.1078	58.6959	68.6554	17.8129	95.8205	121.584	51.8671	0	23.4084	11.3087	48.2635	154.152	127.876	124.603	160.835	13.2736	33.3464	124.257	107.93	8	13	14	35
E9PCR7	OGDH	0	25.8671	14.3726	28.2163	0	47.799	33.43	13.292	40.1845	0	0	0	0	0	17.3853	44.9619	49.6277	110.424	60.2545	66.1595	1.94542	51.6944	33.2599	6.61459	11.1566	78.3364	2.76714	43.1475	75.5444	12.001	26.4651	20.4209	0	16.776	32.0414	68.3733	56.0176	76.4968	37.0972	9.78927	12.5014	11.7938	87.8936	0	7	15	13	35
Q99536	VAT1	20.8483	10.3295	69.0657	13.1676	0	210.604	0	74.5913	94.0002	0	0	0	0	0	0	268.806	163.847	310.086	328.191	522.465	16.1968	20.7647	74.737	27.8591	52.1954	219.929	15.5285	166.562	58.8664	44.7225	167.197	125.881	54.5301	139.67	202.426	38.4499	103.404	361.212	351.55	36.4803	105.306	44.1689	205.602	0	7	14	14	35
P27338	MAOB	0	88.7122	69.8374	9.40543	0	0	18.2865	26.5839	174.527	0	0	0	0	0	34.3662	70.4771	146.138	153.194	134.843	24.9071	3.8456	74.023	146.657	13.2681	22.3569	256.877	11.1011	108.123	151.286	31.9714	384.523	114.376	38.9501	199.361	96.3127	95.8835	35.427	160.275	111.51	13.0014	25.0396	23.6339	234.9	0	6	15	14	35
P68104	EEF1A1	69.903	138.624	48.1338	44.1502	84.5637	112.119	57.0024	93.6692	47.1971	0	802.724	19.2635	170.127	695.522	0	197.271	123.28	0	0	0	0	277.499	171.856	31.0497	34.9136	200.659	0	392.643	216.666	0	77.6829	76.5064	411.496	39.014	169.254	128.381	76.1229	114.295	174.248	0	249.513	120.019	103.232	0	13	9	12	34
P68371	TUBB4B	580.423	836.689	435.808	866.517	1220.94	1014.53	93.2181	847.87	0	103.231	2128.9	116.354	0	1477.4	730.586	576.965	0	0	0	0	127.176	0	534.272	140.618	114.191	521.545	0	394.99	634.109	527.107	1109.82	952.975	1702.35	1723.64	965.012	613.751	222.753	616.065	1040.68	0	347.025	575.815	0	540.772	12	9	13	34
P22626	HNRNPA2B1	93.7296	104.423	45.1435	88.743	37.8981	21.4935	38.2159	41.7524	63.1921	15.302	97.9645	0	0	0	107.95	73.7412	36.7232	80.1447	44.5866	91.0666	18.1422	92.9631	83.7367	72.8383	35.0886	224.034	26.1088	101.777	52.7972	37.5969	0	89.7369	0	0	100.836	0	37.0909	164.039	102.126	0	19.6713	24.7439	0	0	11	15	8	34
P48735	IDH2	68.8518	8.50665	4.72656	21.6878	27.7165	0	21.0723	0	77.3748	0	0	4.73139	0	75.9033	39.6222	40.6404	20.2492	196.364	98.2573	152.945	39.9942	119.462	153.778	7.62623	8.57527	98.7793	6.3807	87.2469	67.8469	0	15.2564	18.7911	0	0	0	0	51.0606	176.802	150.025	22.5612	43.3505	18.1763	67.7298	88.184	9	15	10	34
Q6DD88	ATL3	14.5412	21.527	47.8444	9.18413	0	212.048	11.7862	25.802	130.245	0	60.6795	0	0	0	100.269	72.1781	221.231	115.62	241.101	168.901	3.75511	14.3354	12.9127	19.299	7.21897	55.3801	0	10.4696	0	0	0	110.925	113.643	129.136	62.3865	39.8978	2.87714	20.2901	99.1803	44.2811	18.2374	0	85.4808	74.272	9	13	12	34
P61981	YWHAG	216.717	414.048	76.6861	0	599.582	510.07	0	55.2007	361.976	100.833	129.401	0	0	0	214.284	414.265	375.949	441.395	471.202	429.745	151.879	245.614	276.566	123.732	123.685	296.087	0	0	348.708	298.15	330.036	457.313	0	0	133.255	0	208.229	491.461	539.764	297.273	194.875	228.8	487.206	396.491	9	13	12	34
P04114	APOB	5.08067	1.64925	17.797	0	11.0301	35.7691	0	27.3658	9.14	11.0768	0	0	0	0	4.04309	0	9.33523	4.89662	17.0013	17.902	4.84093	0	13.6953	9.06588	1.7063	1.59186	1.88817	4.94928	3.84877	0	6.07141	33.4596	0	3.9014	12.8166	6.27426	57.1962	301.651	2.07308	26.0027	1.43399	1.80376	9.99574	17.5022	8	13	13	34
P30049	ATP5F1D	100.037	99.2153	110.254	0	0	45.8742	20.4294	0	135.051	32.6594	0	0	0	221.126	0	170.745	235.371	228.442	142.844	194.587	38.7727	99.3055	89.4496	0	24.982	95.7632	0	145.052	84.5742	80.3505	88.8917	27.4196	131.056	222.77	107.621	91.8615	69.3287	233.745	187.013	87.4151	63.0218	52.864	196.985	0	8	12	14	34
Q15404	RSU1	27.8561	0	53.5838	0	0	76.3501	11.3576	148.87	75.0111	0	0	0	0	0	64.2851	240.808	185.195	475.872	463.034	308.906	21.5353	55.1697	173.891	37.0417	41.6513	186.164	10.3198	120.877	15.6418	29.7212	24.7527	45.6354	72.8595	62.0322	179.432	153.156	110.059	363.585	155.917	72.8077	105.049	58.7378	0	0	6	15	13	34
E7EUC7	UGP2	0	37.5855	16.6877	9.62674	293.569	41.7038	24.7153	0	122.681	0	63.6038	0	29.4909	66.9963	139.891	123.3	261.249	216.151	367.694	159.95	62.6154	0	13.5387	6.73132	0	86.966	5.63194	10.9772	8.53637	0	40.4761	124.443	0	0	0	0	56.9882	42.4618	103.872	19.8845	76.3322	16.0026	208.704	38.8189	10	13	10	33
P08559	PDHA1	80.9403	50.085	5.54648	102.243	32.5245	55.4982	8.21463	72.2457	72.8048	0	0	0	0	89.4574	46.4955	63.719	31.7123	69.2522	19.2514	67.4243	0	40.1392	36.1555	0	0	116.122	0	29.3149	205.12	0	35.9614	22.1466	52.6971	44.8661	65.2137	167.153	3.9864	151.194	176.43	0	25.4808	21.3676	39.8106	0	10	11	12	33
P38646	HSPA9	23.8266	35.4154	19.6779	22.573	19.2319	21.8143	38.7873	0	117.796	0	149.14	0	0	0	54.986	62.4777	28.0057	54.2626	67.9217	59.4462	0	0	31.9295	0	11.9004	56.8882	4.42742	8.62951	187.701	25.5021	10.5861	6.51935	0	0	0	21.8795	40.0373	222.291	81.5046	15.6016	5.00057	6.29003	23.4383	30.5166	9	12	12	33
A0A286YEY4	IGHG2	59.9169	39.6687	159.69	113.64	64.4834	109.874	8.14319	392.66	0	39.0542	0	0	0	0	0	110.198	0	57.0606	190.264	0	25.8334	0	0	17.7816	39.945	95.6794	7.42245	130.394	146.451	21.3768	0	43.8138	156.717	88.9518	21.4866	73.5214	79.1387	112.086	273.973	69.825	41.99	570.219	314.694	102.545	9	10	14	33
Q13011	ECH1	24.5274	0	20.2085	92.7265	0	89.6632	209.509	0	528.229	47.8472	0	6.75913	0	0	112.802	237.59	182.174	97.7326	116.425	122.298	0	72.8066	87.4149	10.8557	36.6636	327.673	0	177.222	344.563	65.443	43.4339	53.5929	0	163.469	131.558	157.339	319.536	205.682	121.875	0	61.6246	25.8539	336.925	0	8	13	12	33
P26038	MSN	12.9645	32.0301	7.08984	32.6424	0	47.3178	15.7864	0	58.0705	0	0	24.9122	0	0	29.9188	111.899	65.8271	235.837	153.678	208.11	40.0395	0	69.2589	17.1979	0	61.7476	14.3891	28.0459	94.5909	41.441	0	42.3757	67.3607	0	13.9474	0	66.4516	187.028	185.049	78.926	43.3873	13.6438	152.521	231.567	8	13	12	33
P51572	BCAP31	187.634	77.5146	103.357	0	50.6251	143.237	76.5032	0	0	0	0	0	0	276.505	72.3712	90.2916	61.2968	214.152	29.7522	17.4155	8.09838	155.17	167.708	55.6015	15.6192	179.545	23.244	45.3049	70.5114	117.197	55.5768	51.3878	0	0	101.025	201.098	37.1255	233.745	292.304	0	65.6692	0	307.8	320.649	7	15	11	33
Q99714	HSD17B10	0	0	35.8351	41.1626	0	89.5028	53.0736	116.187	175.709	0	0	0	63.414	0	150.403	94.0154	102.07	148.597	108.425	307.447	16.8301	129.193	145.483	28.9097	16.2755	218.002	0	141.499	275.138	34.8779	86.8679	0	0	362.44	105.171	269.149	128.847	288.97	81.0682	56.8236	177.704	120.343	384.319	0	7	14	12	33
P23284	PPIB	36.9662	18.3153	30.5297	116.738	0	0	120.576	0	166.253	0	0	20.3739	0	0	0	281.265	72.4167	168.684	175.846	164.231	76.3691	146.656	231.176	49.2592	129.241	106.068	13.738	80.3306	291.47	138.48	131.392	40.4583	0	0	39.769	135.781	58.5134	224.418	299.287	161.37	77.5823	19.5176	72.7276	0	7	14	12	33
K7ES70	MFAP4	363.881	0	15.3854	300.531	45.2515	51.1674	22.7867	49.8839	50.3488	18.271	233.214	15.4012	0	0	64.6894	58.7539	32.8792	0	0	0	0	83.2324	124.979	37.2752	41.9138	53.5369	10.3849	20.2413	47.2708	29.9088	397.911	45.923	146.177	186.877	60.1247	102.801	22.1505	0	0	0	46.9906	132.969	0	0	11	11	10	32
P31323	PRKAR2B	75.6845	56.248	10.4177	71.7026	30.5448	17.3231	38.573	33.7772	17.0193	24.6658	0	0	0	0	0	79.4419	111.199	453.287	225.017	94.5691	4.88617	300.262	135.231	42.0221	28.3509	126.679	0	41.1171	95.9232	0	16.8131	134.605	0	0	0	0	97.3375	44.18	117.838	0	95.3049	49.9502	111.677	48.4675	10	13	9	32
P21796	VDAC1	113.702	126.818	54.7895	35.9619	0	104.099	11.5719	0	25.6078	37.113	237.6	0	55.402	0	131.4	216.442	156.022	81.144	162.345	126.384	0	28.2365	25.4341	12.6455	14.2192	108.833	0	20.622	400.519	45.6601	303.259	202.291	148.927	63.2026	91.7892	0	84.4077	53.0978	0	0	35.8129	0	0	0	10	13	9	32
Q07954	LRP1	3.50391	2.60408	0.964605	0	2.82822	6.41597	0.714315	6.25504	7.80052	2.28387	0	0	0	0	4.04309	15.0333	7.48191	6.89524	6.58382	0	0.452423	0	3.13035	0.778187	0	4.94316	1.30218	5.01273	0.986864	8.34445	7.78386	4.79364	0	69.4449	3.76958	0	1.73322	4.82707	16.2573	0	0.735377	0	51.1851	4.48774	9	12	11	32
Q6NUM9	RETSAT	39.419	38.9743	72.2007	0	0	47.9594	16.0721	23.4564	70.7562	8.56453	54.8309	0	0	0	30.3231	55.076	169.544	0	43.6699	72.8727	0	25.9775	23.3993	17.4703	13.0817	37.6183	0	0	59.1131	28.0336	46.5475	50.2373	34.3677	58.5209	42.4077	60.1685	15.5643	85.7418	89.7969	0	10.9939	0	51.5298	0	9	11	12	32
P31946	YWHAB	31.1848	231.676	85.8016	0	603.825	142.755	76.2889	0	308.475	20.3265	0	0	60.6865	0	0	400.841	244.295	586.795	430.032	398.222	225.397	0	194.942	0	93.4091	149.049	0	0	228.262	116.822	110.842	85.3267	0	0	167.746	143.182	191.209	524.105	465.897	244.961	143.95	49.3952	797.247	159.763	9	10	13	32
P54819	AK2	0	16.4057	9.11551	20.9133	0	121.102	13.5006	0	59.4888	0	0	18.2014	64.2663	0	76.4143	52.0418	103.58	150.796	125.759	110.136	0	32.7543	59.0853	0	0	94.8416	12.2731	95.7495	279.282	53.0669	29.423	18.1199	345.968	147.083	213.358	273.171	71.9285	123.458	102.89	0	69.3828	0	390.179	0	8	12	12	32
P23396	RPS3	65.6983	81.2471	18.0863	0	52.8877	0	0	0	59.016	0	0	0	63.9254	435.282	0	180.813	128.565	262.019	249.685	382.655	8.46032	65.0742	29.347	29.1431	16.4068	94.1713	24.3834	95.0515	240.252	35.1592	29.1116	71.8087	0	0	35.2455	0	58.4094	337.077	347.404	42.981	13.7883	51.9852	129.083	0	7	14	11	32
P07954	FH	32.0608	7.98583	4.43718	30.4293	0	44.1098	19.6437	0	72.1745	0	0	0	0	0	0	71.5804	0	118.918	99.174	80.1697	12.4416	47.6979	86.0062	7.12041	16.013	76.7446	5.95749	46.5105	90.3967	8.62572	14.3223	0	167.714	107.288	51.8317	44.2415	22.2199	134.831	59.901	13.9956	33.6803	0	63.0766	0	7	13	12	32
P14384	CPM	34.6887	17.1869	28.6488	0	0	15.8795	14.1434	0	31.2021	0	0	0	0	0	40.0266	141.092	74.7505	138.504	132.01	67.4243	8.95798	34.405	46.4856	0	8.66277	0	6.44581	12.5635	68.3897	27.8461	0	47.457	0	38.6238	18.6594	47.7809	54.9083	64.7973	118.82	15.1428	36.4012	36.6302	102.37	177.714	6	13	13	32
Q16698	DECR1	24.3522	36.1966	0	0	0	133.613	29.7869	0	240.792	0	101.62	0	0	0	0	114.933	85.8018	346.961	196.765	337.803	6.28868	120.678	86.9453	0	36.4449	116.374	0	88.1352	246.716	65.068	64.9174	26.6526	318.016	0	104.794	111.65	91.4792	306.805	287.939	10.6305	30.6285	12.8576	95.8213	249.294	6	12	14	32
O00264	PGRMC1	40.295	80.0319	0	0	0	147.888	16.4293	0	181.539	0	0	0	0	0	0	74.1549	142.362	506.55	134.427	358.721	0	0	144.231	35.8744	80.6337	154.411	30.0153	116.943	22.7472	86.4447	143.534	176.693	211.247	179.854	260.478	148.33	31.9605	188.501	251.388	35.2567	16.9504	85.2391	79.4489	103.442	5	12	15	32
P13645	KRT10	134.025	420.732	16.3983	0	769.558	81.8037	6.07168	0	696.846	155.418	186.425	172.406	115.918	263.338	206.197	11.7232	0	0	14.1677	0	46.1472	206.865	0	0	0	99.7009	0	0	184.593	478.353	383.9	130.483	350.551	198.971	16.0207	246.305	0	333.968	0	6.50069	56.2931	86.5341	234.555	0	12	7	12	31
P09972	ALDOC	22.2498	319.433	48.9537	70.2641	215.227	0	9.0718	0	140.015	14.5026	742.045	0	129.726	196.729	513.068	93.3258	217.799	177.577	42.3365	172.89	34.4294	44.1358	19.8777	0	0	21.2807	0	32.2338	150.299	11.9072	39.542	243.325	58.196	49.5477	0	0	70.3686	41.5619	0	0	93.3194	0	0	0	11	12	8	31
J3KNQ4	PARVA	37.667	27.9504	15.5301	23.7902	30.2619	17.1627	76.646	67.0853	50.7428	24.5516	0	0	0	0	130.187	83.8553	103.099	171.582	205.682	104.396	9.7271	0	16.8256	0	0	0	0	0	31.777	20.1579	16.6575	51.3878	0	41.7449	60.6902	17.214	48.3568	105.377	81.9411	24.6261	15.7738	19.8413	0	0	10	9	12	31
P12814	ACTN1	67.9759	0	42.1532	64.5102	41.292	38.977	69.36	0	160.659	0	0	37.5132	0	75.1288	0	133.92	229.949	232.839	347.943	184.176	70.2613	84.3618	159.569	75.562	63.702	113.86	34.7683	61.6121	0	0	0	60.4957	0	0	0	0	80.7679	123.131	121.875	126.19	35.7026	53.8815	117.191	174.349	9	13	9	31
P31949	S100A11	374.393	74.2161	226.73	662.032	0	411.264	763.174	267.246	0	97.6356	0	0	0	992.939	172.64	432.241	58.6884	0	0	0	0	371.331	468.221	133.031	112.178	501.269	55.6358	162.692	0	520.919	1064.52	409.76	391.792	333.569	161.149	274.941	266.638	69.9516	279.756	0	125.713	355.757	0	0	9	10	12	31
O14773	TPP1	28.5569	7.11781	35.4492	0	0	52.4506	23.3581	102.27	0	9.36388	0	0	0	63.1236	65.9023	15.0333	11.1885	32.6775	34.0025	31.8149	0	42.5719	25.5906	6.34223	7.13147	27.3968	0	20.7489	0	61.3176	76.2818	86.1896	149.843	95.5842	138.532	65.6384	2.84248	0	17.7848	0	12.0234	22.6626	0	0	8	12	11	31
Q13510	ASAH1	39.2438	0	54.0661	12.393	0	179.808	24.001	35.0282	70.6774	0	0	0	0	86.7466	135.848	103.072	184.714	33.5768	140.177	130.86	0	0	0	17.4314	29.4447	37.5345	0	14.2133	11.0529	52.5982	17.4358	75.2601	51.3224	0	147.956	90.2527	38.8587	146.776	110.091	0	16.4724	31.1264	0	100.525	8	11	12	31
Q15084	PDIA6	18.2203	0	5.01594	0	58.8269	16.6815	14.8578	130.105	114.644	0	0	0	35.4573	0	0	167.251	28.5548	155.792	173.263	161.799	28.2312	0	16.2778	0	0	34.8534	6.77135	52.7923	92.3211	29.2525	0	19.9415	47.6566	121.724	156.814	167.313	64.857	136.058	158.754	47.7227	0	9.62004	250.755	0	8	11	12	31
Q15582	TGFBI	93.9048	40.7104	6.46285	14.8274	0	32.2403	0	62.8631	211.244	7.65098	0	0	0	0	108.355	138.655	68.9846	0	5.58375	6.51865	0	46.5684	0	0	0	22.4537	4.36231	442.326	6.61199	69.0995	166.886	96.3521	30.7018	339.812	37.8842	86.2308	34.8377	21.9263	7.31032	0	9.85405	0	115.468	90.2035	8	10	13	31
P13073	COX4I1	44.6749	177.164	73.8405	0	0	0	0	0	120.632	58.2388	0	0	347.925	395.007	103.099	175.94	35.0071	25.4824	148.844	148.956	0	310.254	119.814	59.5702	66.9833	256.458	66.4439	97.1454	377.623	119.635	278.04	146.781	116.85	198.971	0	0	0	41.7255	167.046	0	112.549	0	175.787	343.536	7	14	10	31
O95831	AIFM1	13.1397	32.4641	18.0381	0	21.2116	23.8995	0	0	47.1183	0	0	0	0	57.702	0	20.596	46.1957	22.3846	6.25046	43.5874	0	25.9775	23.3993	0	13.0817	25.0509	0	37.9445	132.783	21.0018	46.5475	7.19045	137.013	0	14.1359	60.1685	12.9645	122.313	16.2573	0	16.4724	6.89128	77.2085	67.0916	7	11	13	31
A0A0A0MTH3	ILK	16.118	31.7697	17.6523	0	26.0196	0	0	0	57.7554	0	0	0	31.1956	0	0	134.702	25.1228	45.7684	53.4206	8.95099	16.5587	15.8993	28.6427	7.12041	16.013	61.4124	5.95749	34.8353	27.0894	34.3154	71.3002	78.9991	42.1577	0	0	0	69.8487	149.885	99.9441	7.03604	13.4574	0	31.5383	123.188	6	14	11	31
P35613	BSG	0	0	17.1217	0	33.373	38.0146	16.9293	0	74.6959	0	0	0	80.8017	0	0	32.687	187.048	94.7346	108.591	92.2341	5.33859	20.5909	18.5473	0	10.3691	19.8564	7.71544	15.0382	175.415	0	36.8955	22.7218	54.0719	46.0365	44.6695	57.1118	16.4309	77.5604	129.295	90.6272	0	0	285.913	106.359	6	13	12	31
P0C0S5	H2AZ1	259.465	0	71.429	0	104.644	0	0	0	175.078	0	0	0	0	2007.95	0	306.504	330.508	407.119	123.426	180.187	134.053	836.668	869.532	230.577	291.69	372.329	48.2133	329	146.204	520.919	461.272	213.029	0	0	279.137	238.261	513.552	121.168	525.361	141.638	136.192	239.807	510.645	0	5	14	12	31
F5H5D3	TUBA1C	607.228	443.821	330.184	0	416.597	180.77	55.7166	298.053	805.66	227.588	886.798	58.563	827.28	1006.88	420.481	278.874	0	0	0	311.922	113.694	511.992	0	0	60.6394	0	0	0	290.779	162.482	431.693	0	317.558	338.251	147.013	306.634	0	397.047	595.628	0	0	0	268.851	77.8622	13	7	10	30
P02787	TF	22.7754	28.2108	28.1665	21.5772	73.5337	31.2779	27.8583	121.817	30.7293	7.42259	0	0	0	50.344	0	0	0	0	5.41707	0	0	22.5892	40.6162	60.6208	79.54	97.9415	38.0563	74.1757	25.6091	0	60.7141	93.38	59.5707	50.7182	36.7534	10.4571	36.0163	0	0	24.8556	57.2859	342.39	0	0	11	9	10	30
Q9GZM7	TINAGL1	33.4623	24.8255	18.4239	52.7811	54.019	30.6363	34.0728	0	0	0	139.636	9.22138	0	147.934	77.223	26.3427	0	0	0	0	0	182.364	194.16	14.8634	0	127.936	12.4359	145.306	112.996	71.5372	207.985	36.6234	131.056	149.033	53.9049	0	6.62089	7.7724	0	0	112.255	61.7903	32.917	0	10	9	11	30
P61224	RAP1B	0	124.562	46.1563	26.4459	203.066	0	68.36	0	0	81.9911	699.642	11.5388	81.4836	0	777.486	419.966	462.025	240.234	420.698	257.244	32.6197	83.5799	112.849	37.4308	84.1339	80.5986	15.6588	30.5205	0	67.5994	187.124	0	440.823	0	0	0	283.312	0	0	0	88.3923	0	82.8957	539.426	9	14	7	30
P02452	COL1A1	599.169	0	15.6266	254.943	0	5.77438	0	56.2953	300.675	41.1097	26.3188	17.3806	0	0	43.6653	41.376	0	0	0	0	0	43.7882	39.4423	2.80147	0	6.03233	2.34393	22.8428	124.345	64.1304	106.483	55.2227	49.4895	224.72	162.846	34.7497	11.2313	53.016	0	0	2.64736	6.66003	37.2255	0	9	9	12	30
P11166	SLC2A1	32.4112	16.0585	58.0692	0	26.3024	59.3478	0	57.8591	0	179.741	0	67.0602	0	0	0	4.27552	63.5619	111.023	92.5902	35.9985	71.2114	0	14.4778	100.892	64.7958	15.4997	78.3589	0	73.0773	52.1294	0	8.91616	169.547	0	0	14.9617	67.3875	0	0	262.016	6.80224	51.384	95.8213	332.317	8	12	10	30
P11498	PC	26.9801	20.0514	0	0	0	6.25557	8.28606	12.0409	30.4141	0	28.5121	0	26.252	0	0	35.4914	29.104	61.6575	61.0879	75.1105	0	53.6058	42.2597	0	0	193.956	0	48.9851	365.485	0	0	7.3822	53.1554	105.338	14.5129	62.099	34.7683	220.982	105.29	5.88886	17.024	21.4138	93.0638	0	8	10	12	30
Q16891	IMMT	0	20.7458	5.78763	0	0	57.5834	12.7862	0	56.5735	0	0	2.89677	20.4561	0	24.2585	33.0088	98.5004	125.513	54.8374	81.4345	0	10.4258	0	9.29934	5.25016	90.2335	0	30.3302	70.8075	0	93.095	11.5047	0	23.4084	0	57.7553	22.8091	122.313	123.948	18.2784	0	11.0538	144.249	107.257	7	12	11	30
A0A0G2JPR0	C4A	4.55508	0	21.2695	0	0	12.5111	0	121.66	24.5047	11.8761	0	3.7658	0	0	0	3.58592	3.56935	15.5892	23.7518	10.1185	11.7178	0	8.1389	12.1008	0	0	6.7388	19.7337	2.56585	7.31311	0	17.4488	0	40.5745	19.6018	25.097	16.1883	0	5.67368	55.5235	9.52313	40.7927	62.5596	23.3362	7	11	12	30
A0A087X1U0	TPSB2	80.5899	79.8583	7.37923	390.381	0	0	0	95.8584	0	0	0	0	52.3336	237.391	124.123	197.409	105.296	0	25.5852	0	0	106.603	264.045	119.335	0	334.124	9.99426	291.944	181.632	43.1286	191.016	73.5344	0	59.6914	202.426	123.394	90.37	87.869	33.4966	0	112.77	70.9478	52.9085	0	7	11	12	30
P49411	TUFM	70.779	26.3012	14.6138	0	57.13	0	0	0	47.7486	0	73.8389	0	0	156.454	163.341	139.299	6.93278	80.7443	67.3383	167.053	4.56948	0	0	0	0	118.468	0	25.6347	149.51	37.8782	141.511	9.68315	92.5637	39.4041	0	48.7461	49.0154	247.899	187.341	0	29.7092	28.0276	382.94	45.3261	7	10	13	30
P16402	H1-3	78.4876	0	64.8697	24.7861	0	143.878	160.149	0	35.2993	0	0	0	0	0	0	309.216	200.09	425.706	261.603	370.882	182.598	155.865	105.258	17.4314	19.6006	0	0	28.4266	508.926	105.103	0	21.4755	205.29	0	126.846	288.616	178.764	660.409	684.988	240.067	16.4724	0	386.387	201.275	6	12	12	30
P00338	LDHA	119.308	0	13.1186	0	76.9275	21.8143	48.6449	0	85.8845	0	0	0	0	0	54.986	125.277	102.893	176.978	102.174	265.124	61.6201	0	0	10.5833	11.9004	68.4501	0	51.8405	13.4213	51.098	84.8441	65.2893	124.64	0	0	0	122.781	133.767	118.929	31.2798	210.391	37.7864	46.8766	122.291	6	12	12	30
P06748	NPM1	53.785	39.9292	22.1859	0	0	0	0	48.0074	120.869	0	0	0	0	237.391	0	98.7047	136.871	45.9683	140.594	89.5099	6.92208	26.6726	24.0254	0	26.8196	77.0797	0	19.4798	45.3957	43.1286	23.8186	29.4329	0	0	28.8373	24.6144	63.7824	163.139	100.381	0	11.288	56.749	264.37	68.8867	6	12	12	30
P10301	RRAS	149.091	147.738	20.5461	0	0	0	15.2149	0	234.725	0	311.439	0	0	0	172.235	313.032	481.931	170.083	531.956	289.837	38.5012	0	99.9363	16.5754	0	106.99	0	27.0307	167.964	0	132.481	61.1668	97.6043	0	40.146	34.2671	176.996	382.975	464.26	65.0833	31.2903	39.3589	73.417	0	6	12	12	30
P23634	ATP2B4	6.30704	0	0	0	10.1816	40.7414	7.78604	0	97.2307	0	26.3188	0	0	0	14.5551	65.0522	92.1854	58.0599	87.6732	127.065	6.56014	0	5.71288	0	0	48.6775	0	9.20058	3.60205	0	11.3644	31.3504	16.4965	56.5702	20.5442	11.7441	2.5305	20.7809	91.1063	33.2682	5.33148	0	24.9894	65.0722	6	11	13	30
Q02952	AKAP12	4.55508	9.02746	6.31816	0	0	0	0	0	12.3705	2.96904	0	0	0	0	10.512	34.8478	23.3381	255.823	176.346	119.476	17.735	9.03567	40.851	8.13206	6.86896	13.1538	3.38568	29.8226	7.74688	0	16.1904	15.052	0	0	0	0	11.7859	29.9442	19.967	23.9378	23.0541	21.7376	108.057	164.027	5	15	10	30
A6NMH8	CD81	0	43.6617	24.2598	0	47.5141	161.522	0	0	52.8702	0	0	0	0	0	0	84.8667	126.712	100.631	195.765	179.604	22.7569	58.2974	26.2949	13.0735	0	28.1509	0	0	82.7979	62.9115	104.459	0	153.967	196.24	316.267	215.899	11.6472	178.438	164.755	102.634	12.3543	108.642	346.921	150.564	5	11	14	30
P00403	MT-CO2	0	0	9.45313	0	0	31.4383	0	0	309.027	0	0	28.3883	0	0	0	171.251	269.212	235.138	245.102	228.931	53.205	102.173	61.3548	15.2525	17.1505	65.6853	0	24.8733	212.867	36.7531	30.5127	131.633	89.8143	0	73.8837	0	81.5652	208.546	278.12	149.975	43.2402	18.1301	202.672	87.9596	4	13	13	30
P04179	SOD2	106.344	105.465	78.0847	67.1658	0	129.923	0	126.664	63.8224	69.3156	0	39.1064	69.0394	0	491.235	121.002	0	0	0	0	0	386.883	601.965	141.786	106.272	271.371	52.7059	282.553	139.839	284.649	157.545	38.8285	92.5637	474.02	190.741	0	70.1607	0	0	0	193.515	112.342	0	0	10	10	9	29
A0A0A0MTS2	GPI	26.9801	6.68379	7.42746	34.1915	87.392	0	71.6458	48.3202	12.1341	0	0	14.9184	0	0	31.1318	49.6512	63.5619	84.8415	57.8376	75.1105	24.4309	26.8464	12.0518	5.99204	6.73771	51.6937	0	0	30.4447	0	0	22.1466	0	0	0	0	37.4375	50.4797	50.5176	11.7777	28.3856	35.7052	0	0	9	13	7	29
P61026	RAB10	77.7868	38.5403	32.1696	0	188.642	0	15.8578	69.4309	0	25.351	0	10.718	0	0	89.7565	153.229	137.283	177.677	92.5902	86.4938	20.0876	38.5753	34.7468	0	19.4256	74.4825	14.4542	28.1728	87.7322	62.5365	242.234	85.2309	101.728	0	0	0	46.2076	181.792	193.996	0	0	0	0	0	8	14	7	29
A0A1B0GUU9	IGHM	0	50.1718	83.6312	0	0	61.7537	41.2874	210.951	166.963	99.0059	0	0	0	0	350.536	70.8449	92.5973	259.921	88.3399	112.471	8.73177	0	0	59.9593	0	64.5962	633.545	489.027	484.895	0	0	9.20378	88.4396	0	0	154.926	96.8522	7.85421	21.0581	169.477	7.09639	98.0042	0	43.3066	7	12	10	29
Q5HYB6	TPM3	474.955	0	65.352	0	0	24.2203	43.0018	0	0	103.231	0	109.063	0	0	0	228.166	201.874	532.732	367.694	464.965	116.454	63.8578	115.118	85.834	64.3582	0	131.651	46.6374	90.6928	172.327	0	176.214	0	0	0	59.2032	101.948	406.047	381.119	590.492	0	187.036	190.091	164.924	6	13	10	29
P04217	A1BG	32.4112	0	62.3135	10.18	0	133.131	112.005	86.6323	0	0	0	0	0	0	37.1964	29.6988	38.0273	9.19366	138.427	0	0	16.0731	28.8774	28.7151	24.2382	46.4154	36.0379	23.4139	0	8.62572	28.8003	35.377	0	143.962	191.306	59.3641	3.18912	0	0	14.1486	47.5054	85.3316	31.883	0	6	12	11	29
P63096	GNAI1	0	129.249	0	54.8835	70.1398	79.5581	283.583	0	234.646	0	0	0	0	0	100.269	91.257	170.299	272.812	165.429	205.192	16.8301	21.5466	38.8163	0	0	145.53	0	31.4723	146.944	34.8779	193.195	47.5529	397.749	48.3773	444.245	239.548	86.0023	111.677	0	123.36	0	160.673	0	0	6	12	11	29
P31930	UQCRC1	0	82.5492	45.8669	52.5598	0	60.9518	0	29.7114	0	0	0	0	0	73.5797	153.637	34.9397	45.6465	0	0	18.4857	4.29802	99.1317	74.424	7.39278	8.31276	63.6745	0	72.399	103.177	35.628	118.315	27.3237	87.0649	0	35.811	61.1338	46.1383	23.3172	0	0	48.9394	8.78754	98.234	0	6	12	11	29
Q15847	ADIRF	221.797	659.265	0	0	358.052	101.533	0	0	0	0	0	61.1218	0	0	255.927	174.561	651.682	1012	896.65	1601.06	171.785	109.992	99.0754	49.2592	55.3892	424.19	0	80.3306	562.118	59.3487	394.175	60.6874	0	0	357.921	0	197.448	1139.19	1519.24	193.644	279.259	0	654.376	0	5	14	10	29
P11177	PDHB	0	22.1346	6.17347	0	0	40.9018	9.14324	0	201.001	0	0	0	0	0	0	146.609	148.815	216.65	127.593	148.956	17.3278	0	39.9119	0	0	21.3645	0	16.1803	201.419	23.9083	79.3954	24.4475	116.85	99.4856	48.0621	102.64	88.4288	292.16	139.223	9.78927	9.37606	11.7938	87.8936	0	5	10	14	29
O75964	ATP5MG	153.646	418.822	84.5958	242.66	248.035	140.67	94.0039	274.283	276.485	0	0	0	299	0	0	60.5009	210.729	350.658	292.438	384.017	0	0	0	0	38.3699	73.4771	0	0	432.838	82.2256	273.058	168.161	0	171.271	165.296	0	0	430.591	430.654	234.79	0	0	151.143	196.787	10	8	10	28
P60953	CDC42	0	40.9708	11.3823	130.459	133.492	37.8542	67.3599	0	222.985	0	172.535	11.394	0	0	381.263	195.157	275.183	282.805	294.855	275.34	42.6635	0	36.9381	0	0	0	0	0	23.29	0	0	0	108.144	184.146	0	37.9673	204.381	212.227	180.139	306.603	0	21.8301	81.3447	211.597	9	9	10	28
P62736	ACTA2	1042.76	1219.4	0	0	1447.77	0	0	0	1613.37	203.95	1566.7	0	1420.51	5348.08	0	0	1005.12	808.942	625.046	833.901	290.863	1034.32	1024.8	259.409	427.101	837.823	302.302	936.682	0	0	2020.07	776.09	0	836.069	0	0	0	974.004	883.24	0	604.076	0	1066.79	1015.13	8	12	8	28
P11171	EPB41	36.0903	4.51373	72.1042	0	0	90.9464	7.35745	48.3202	0	153.02	0	2.51053	0	0	21.024	0	63.6992	82.4431	111.675	5.05925	58.3174	0	16.1213	60.1539	27.0821	8.62958	127.549	0	40.7081	0	0	0	0	0	9.8009	24.9361	85.7596	0	5.67368	291.69	3.78719	14.2913	0	346.902	8	12	8	28
A0A1B0GTF3	HSPA12A	22.7754	33.853	21.9448	0	128.684	10.426	4.64305	0	40.8936	0	95.0402	0	0	0	0	68.6841	40.0866	84.3418	81.1727	31.6203	0	11.2946	0	0	5.68768	32.6751	0	8.24879	6.41461	12.1885	20.238	68.4531	0	0	0	0	2.25318	21.2718	35.4605	4.97111	14.3399	12.0251	22.4043	0	8	10	10	28
P20674	COX5A	0	51.6475	129.209	131.676	0	238.674	42.5018	279.287	0	0	217.861	0	0	691.649	481.127	205.225	0	0	0	0	0	362.035	326.104	0	0	548.606	19.37	264.406	352.458	83.7258	370.667	171.229	954.506	348.395	448.768	383.051	61.9105	48.6798	0	0	284.517	110.122	307.8	0	8	8	12	28
Q6YN16	HSDL2	38.543	47.8282	26.5749	24.3435	0	17.6439	0	0	86.7512	0	0	0	0	170.782	0	70.8908	37.8214	176.078	137.677	107.12	0	38.3147	34.5121	0	9.6253	276.817	14.3566	125.762	119.559	30.9401	34.249	42.2799	151.218	0	62.198	0	22.9131	135.158	144.242	0	0	0	76.0021	0	7	12	9	28
P61978	HNRNPK	0	42.62	18.9545	0	111.149	0	21.0723	0	77.3748	11.191	0	4.73139	0	0	39.6222	85.7862	101.109	196.364	122.759	172.015	4.43375	0	15.3387	0	0	49.3478	0	24.9367	38.7837	0	0	0	0	0	36.9419	31.5322	91.9299	128.613	107.145	60.1122	7.2067	9.06504	33.7787	43.9798	7	11	10	28
Q15907	RAB11B	107.22	106.246	9.83897	0	0	65.4429	43.7161	0	0	0	0	0	0	316.005	0	121.967	28.0057	101.93	17.0013	39.6957	9.22944	70.8952	31.9295	31.75	53.5517	68.3664	0	25.8885	80.5774	76.5064	158.791	0	0	0	153.799	65.6384	42.4292	83.451	111.291	0	30.0034	37.7402	0	0	6	13	9	28
P48643	CCT5	58.8657	21.8742	8.10268	0	23.757	107.628	0	0	0	0	0	20.2291	0	0	169.405	38.5716	5.76588	41.8711	34.9193	16.3453	0	0	13.1474	0	7.35023	0	5.46917	10.66	0	31.5026	13.0769	16.1066	0	32.7717	15.8322	27.0276	8.73542	20.6173	27.4955	6.42421	0	15.5401	28.9532	0	6	10	12	28
G3V2N0	GNG2	0	69.9628	38.8736	0	113.977	64.6409	28.7869	0	381.28	0	0	0	0	0	0	203.892	525.862	483.566	571.292	431.496	54.7432	70.0264	63.0765	31.3609	35.2636	0	0	0	0	0	125.476	38.6367	554.466	0	228.059	64.834	97.8575	263.934	527.98	246.72	29.6357	74.6016	0	361.936	6	10	12	28
P35580	MYH10	0	11.3711	0	0	24.6055	31.5987	0	0	41.2876	7.53678	0	0	0	0	0	46.2032	38.9883	45.8683	40.0863	40.3767	0	0	23.9471	0	0	40.2993	0	11.1041	12.9279	10.2196	13.5439	25.1187	60.0289	25.7492	37.1303	28.1537	13.6231	53.5887	50.0812	20.0374	0	10.0825	90.3064	48.9163	5	9	14	28
C9JV77	AHSG	0	22.0478	36.7032	28.1056	71.8368	81.4829	0	119.002	0	0	185.694	6.1315	43.2988	0	51.3472	0	0	12.6912	0	0	22.9831	0	0	0	11.1128	42.5614	8.26887	16.1169	50.0833	83.257	237.096	36.5275	0	0	0	61.2946	4.40237	51.9524	55.4275	0	0	82.1866	262.474	56.9942	9	8	10	27
O15173	PGRMC2	36.7911	36.4571	20.2567	0	59.3926	67.3677	0	0	132.451	0	153.526	0	143.193	0	0	241.452	432.647	209.955	455.201	449.69	28.5027	0	32.8686	0	0	0	0	0	62.2218	39.3783	130.769	20.1333	96.2296	0	118.742	0	36.3976	309.423	320.89	128.561	0	0	72.383	94.2424	8	8	11	27
P30038	ALDH4A1	14.1908	0	3.90665	0	0	77.9541	23.1438	25.3329	25.529	0	0	3.91064	0	0	0	119.209	11.1199	8.09441	13.501	31.523	3.66463	0	88.8235	0	14.1754	162.957	10.5477	51.3963	23.9808	0	0	0	0	126.405	76.3339	78.1869	101.116	26.508	35.3514	0	41.7327	37.4627	0	0	7	12	8	27
P05388	RPLP0	51.1571	37.9327	7.04161	16.1552	0	23.4183	0	0	68.944	0	106.737	0	0	0	353.77	87.1194	60.0612	0	0	28.4097	0	25.3694	68.4763	11.3615	12.7754	73.3095	9.50594	0	71.9424	54.6608	113.489	69.8912	0	0	0	0	30.3313	131.149	95.4706	0	10.7365	26.9639	100.474	0	7	11	9	27
P08238	HSP90AB1	21.0235	99.1285	5.78763	19.9174	0	0	0	0	28.4443	0	43.8647	0	0	46.4714	24.2585	58.0183	70.1515	246.23	140.26	175.42	29.9052	0	0	0	0	70.4609	0	22.9063	53.3893	39.4721	84.2214	40.3624	165.423	0	0	0	24.993	275.307	242.659	41.375	39.7839	0	165.791	0	7	10	10	27
P29401	TKT	0	0	3.56904	0	145.936	0	0	0	23.244	0	0	39.1547	0	0	0	61.0066	141.745	191.568	190.514	172.209	23.345	0	46.1726	17.1979	19.3381	148.295	4.78552	18.7184	181.928	0	34.4047	28.2825	0	0	0	0	120.147	54.325	64.3745	67.6836	130.162	68.219	203.362	32.9849	4	13	10	27
O75947	ATP5PD	0	117.27	117.296	59.8628	0	0	0	0	127.802	0	0	0	0	0	327.894	273.357	111.336	81.0441	337.858	131.443	36.6915	140.922	253.793	0	0	271.706	0	137.184	400.075	50.723	252.508	77.7528	743.259	421.741	458.381	260.945	131.17	243.235	0	41.375	39.7471	0	0	0	4	12	11	27
P07737	PFN1	150.143	99.2153	0	31.6465	0	0	0	178.738	0	0	0	0	0	0	0	291.149	22.8576	99.931	55.5875	129.692	75.419	0	52.1985	0	29.1822	167.565	21.7139	126.905	296.059	31.2214	155.677	63.9471	305.643	0	0	0	346.644	436.318	509.213	25.4674	122.551	123.349	229.73	0	4	12	11	27
Q9NZ01	TECR	0	24.1311	13.408	0	0	0	9.92898	0	0	31.7458	0	0	0	0	56.1989	44.6861	19.0823	180.475	115.759	108.093	0	24.153	65.1894	10.8168	0	46.583	0	35.2795	123.358	13.0323	0	53.3052	0	0	157.003	44.7242	9.63669	136.385	75.7218	10.6305	30.6285	0	143.56	124.759	4	12	11	27
Q13885	TUBB2A	386.131	634.96	198.13	0	1076.99	0	42.9303	0	615.847	125.841	0	0	1161.57	1086.66	0	571.218	818.48	590.792	492.703	701.874	135.998	0	0	0	0	486.943	0	0	484.55	0	530.392	1364.08	321.223	547.366	0	0	173.668	0	885.531	222.247	302.093	454.177	0	0	9	8	9	26
P16452	EPB42	34.1631	11.2843	59.5161	0	0	124.951	9.2861	142.146	0	170.605	0	25.0571	0	0	0	0	57.9333	45.4686	32.5024	18.9722	58.7698	0	10.1736	35.3686	28.3946	0	80.3447	0	89.7059	12.1885	0	0	0	0	73.5067	83.4959	63.0198	5.31796	0	263.24	0	54.0665	0	174.797	8	10	8	26
A0A140TA41	TNXB	13.3149	3.81931	0.530533	2.43435	0	3.52879	0	0	5.20035	0	16.0837	3.66924	0	0	8.08617	11.2635	9.81572	1.99862	0	1.94587	0	14.1617	0	0	0	17.0916	2.66948	44.0359	0	1.03134	5.13735	1.0546	10.0812	0	0	0	0	0	6.00101	0	6.43455	1.0175	11.3745	24.4582	8	9	9	26
P35527	KRT9	183.605	55.9876	0	0	501.726	51.809	0	0	88.9574	110.54	59.2174	38.9133	0	0	260.779	0	11.0513	0	0	0	116.77	154.128	12.5996	0	0	40.5506	0	0	135.299	287.368	125.476	0	184.669	126.015	0	13.0311	0	217.709	0	24.7026	29.6357	44.7702	333.479	36.1263	8	7	11	26
P78371	CCT2	30.484	7.55182	8.39206	0	0	27.9095	6.21454	0	0	29.8046	0	0	0	67.3835	70.3497	11.999	53.7462	86.94	86.9231	67.7162	35.4247	0	0	6.77023	7.61274	14.5781	0	0	17.1714	0	54.1757	16.6819	0	0	0	0	24.1264	78.2967	28.4775	26.6146	12.7956	0	29.9872	0	7	11	8	26
P40227	CCT6A	30.1336	14.93	20.7872	0	0	27.5887	12.2862	0	95.1033	0	0	12.5044	0	0	34.7705	51.5361	159.797	86.1406	71.8387	25.199	0	0	13.4605	0	0	28.9049	5.59939	21.891	42.5338	0	26.7765	57.8113	0	0	16.2092	13.8355	47.8021	0	0	39.5395	0	0	29.6425	38.5945	7	11	8	26
Q13425	SNTB2	15.0668	22.4818	8.34383	9.51608	24.3227	41.5434	0	0	0	0	62.8727	0	0	0	34.7705	7.95338	17.7781	17.2881	93.5903	42.0307	0	15.0305	13.5387	6.73132	0	14.4943	0	0	17.0234	0	26.9322	16.586	39.4083	0	0	0	11.9592	14.1539	28.2593	13.2308	0	8.00128	0	0	7	11	8	26
Q14974	KPNB1	18.0451	26.822	7.42746	0	29.1307	0	3.64301	0	40.5785	0	0	0	0	0	20.6197	26.0209	67.1313	56.561	42.9199	20.0424	4.65996	0	0	4.00766	0	8.62958	0	0	5.08235	0	32.0695	4.88951	0	40.1844	9.61242	16.5705	19.62	25.2808	5.56457	31.5092	7.57439	0	0	0	6	10	10	26
P14209	CD99	93.204	92.3579	115.463	58.8669	0	0	0	0	0	30.3755	0	0	0	0	0	0	36.5172	186.072	177.347	310.463	36.1034	0	83.2672	20.6998	23.2757	133.717	69.2762	236.233	0	24.9396	207.051	51.0043	0	0	0	0	129.055	43.5254	232.185	81.3733	39.1221	0	275.055	238.748	5	11	10	26
P36957	DLST	0	0	9.8872	0	29.1307	49.403	0	64.2705	0	0	0	0	0	79.3886	0	66.0636	42.2831	41.0717	51.3372	49.9115	0	35.7083	16.043	0	0	51.6099	0	13.0077	172.257	9.65706	47.9486	29.5288	47.1983	79.9786	0	49.5505	35.6003	117.568	78.4496	31.4327	0	0	35.3298	0	5	10	11	26
E9PK25	CFL1	0	0	42.4908	0	0	106.024	0	137.767	0	25.1226	0	31.9127	0	0	0	141.782	105.845	154.094	73.4221	85.7154	39.8585	0	0	0	0	0	0	0	43.4713	61.9739	137.152	84.4639	0	172.052	83.1192	35.3932	106.905	108.159	168.247	50.5524	81.0018	81.4929	76.0021	197.685	5	7	14	26
P40925	MDH1	24.0018	11.8919	0	0	0	0	9.78612	0	129.851	0	0	0	0	0	111.185	75.764	131.997	178.477	34.3359	120.255	49.7213	0	21.5211	10.7001	24.0195	23.0401	8.95251	0	108.456	0	21.3278	13.1346	0	0	0	22.0403	128.57	33.7077	30.0051	31.5092	131.302	0	142.008	0	4	13	9	26
O43852	CALU	47.3028	11.7183	0	0	0	0	0	0	21.2741	15.4161	0	0	0	0	0	30.986	27.7311	188.57	146.011	157.323	6.10771	70.2871	63.3112	20.9721	11.8129	22.6212	0	34.2008	0	25.3146	21.0164	12.9428	0	0	0	0	32.6885	121.249	161.7	72.1194	9.92759	0	92.8915	302.473	4	12	10	26
Q9H0U4	RAB1B	197.27	136.888	32.6036	0	0	0	0	0	0	0	0	0	0	174.268	0	486.673	216.426	44.969	281.521	219.105	40.7633	39.0966	70.511	70.1147	39.42	113.19	0	0	222.291	84.4758	175.293	86.3813	0	0	0	0	109.297	184.247	270.264	0	49.6747	41.6714	155.279	202.172	4	12	10	26
P35908	KRT2	66.9247	305.284	0	0	562.25	24.5411	0	47.851	795.18	87.3582	111.855	36.9338	78.2447	532.872	30.7275	0	0	0	0	0	96.8638	132.842	11.9736	0	0	25.6374	0	0	90.5447	186.391	142.756	0	175.046	149.033	0	0	0	293.96	0	35.1037	44.9683	0	79.1042	0	11	6	8	25
A0A286YEY1	IGHA1	20.4979	10.1559	22.5235	12.9463	33.0902	74.9065	33.3585	146.211	0	13.3607	0	22.5465	0	0	0	0	32.0555	11.6919	58.421	34.0527	0	0	0	0	0	58.7314	0	0	80.7255	142.418	0	0	53.6136	0	0	0	157.931	57.3521	165.737	35.7155	17.1711	151.284	0	157.295	10	6	9	25
Q562R1	ACTBL2	0	475.331	327.29	592.763	0	286.473	110.576	0	0	176.772	0	0	365.312	1844.14	0	612.962	661.909	582.898	317.524	579.09	220.828	0	0	0	0	0	147.277	0	458.201	491.104	389.193	582.043	490.771	0	0	0	0	438.282	610.466	355.09	0	242.259	0	534.265	8	8	9	25
O75396	SEC22B	71.3046	70.5704	58.8409	0	57.4128	97.8436	29.0726	0	128.118	0	0	0	138.59	0	0	224.258	390.638	162.488	355.693	296.647	0	35.3607	0	0	0	0	0	0	60.1987	38.1594	63.3606	0	0	0	191.494	130.794	21.1453	332.577	332.674	31.1268	14.9649	0	70.1425	0	8	7	10	25
P50990	CCT8	29.4328	21.8742	8.10268	0	0	0	6.00025	52.5423	0	28.7768	61.4106	0	0	0	33.9619	11.5853	80.585	100.631	90.9234	73.4565	18.9565	0	0	0	0	56.2179	10.9383	10.66	57.9289	0	0	16.1066	0	65.5435	0	27.0276	29.0834	109.795	0	25.6968	6.17717	0	0	0	7	11	7	25
K7ER74	APOC4-APOC2	131.397	21.7006	168.806	0	70.7055	441.098	0	469.128	0	0	0	0	0	387.262	0	0	17.1604	0	62.5046	48.6467	0	86.8814	78.2586	77.8187	21.8757	41.8911	0	31.7261	0	93.7579	38.9193	95.8727	229.118	0	0	160.878	0	0	27.2773	0	0	46.2502	172.34	112.193	7	9	9	25
P51648	ALDH3A2	31.8856	15.7981	4.38895	0	0	14.5963	13.0005	0	115.038	0	0	0	0	0	0	113.278	131.517	63.8559	121.676	71.0241	16.5135	15.8124	0	0	7.96275	15.2484	0	23.1601	26.9907	0	0	52.4424	0	0	103.098	73.3605	31.6139	52.2796	89.5787	0	0	16.8813	62.9042	0	6	11	8	25
C9J2H1	ITIH5	16.8188	0	2.31505	0	40.7263	7.69917	6.85743	0	0	16.4439	0	0	0	0	77.223	19.8145	26.2897	0	12.0009	0	0	41.5293	0	3.7353	0	32.0886	3.12524	48.6044	0	0	59.6244	50.4291	43.9907	74.5167	63.1404	15.4443	13.2764	3.92711	15.7117	0	0	17.7138	0	0	6	9	10	25
P04843	RPN1	25.5785	12.6732	17.604	0	0	23.4183	0	22.8309	57.519	0	0	0	0	0	0	60.4089	45.0974	51.0648	60.8379	42.6145	0	0	22.8515	0	0	36.6966	0	9.26403	28.8164	6.84432	22.7289	55.9897	66.9025	0	0	35.2324	15.183	89.5871	127.44	0	0	6.75253	25.1617	0	6	9	10	25
P46940	IQGAP1	0	2.25687	1.25399	0	0	0	1.85722	16.5758	20.8014	0	19.008	0	0	0	0	30.3884	39.9493	73.949	50.6704	64.3109	0	4.60471	0	0	0	0	0	3.36297	7.84557	2.4377	0	17.7365	97.146	0	14.8898	0	32.0645	47.6162	37.5336	6.04181	0	4.90252	36.5362	11.8925	6	8	11	25
P04196	HRG	0	43.7485	16.2054	0	71.2711	13.4735	0	52.5423	0	0	0	28.3883	0	0	67.9239	0	0	8.39421	7.00052	0	0	14.5961	0	6.53677	0	14.0754	0	0	16.5793	31.5026	26.1538	32.2132	115.475	131.087	15.8322	27.0276	20.3826	13.7449	0	0	0	31.0801	57.9064	37.697	6	7	12	25
P06733	ENO1	37.1414	36.8911	5.1124	0	59.9582	0	0	0	0	0	0	25.6364	0	0	42.8567	87.855	65.5525	127.312	123.843	103.326	110.482	0	16.5908	0	9.27529	17.7618	0	0	73.324	0	33.0036	30.4875	97.146	0	0	0	139.836	147.676	92.6338	48.7169	70.2653	49.1177	0	0	5	11	9	25
Q14204	DYNC1H1	0	1.64925	0.916374	0	2.5454	7.53877	0	0	7.40655	0	0	0	0	0	0	13.838	18.0527	8.49414	18.8347	11.8698	0	0	1.48691	1.47856	0	6.28367	0	5.96451	0	0.843821	0	13.5181	0	0	14.1359	12.0659	6.5169	11.5359	5.12814	2.90619	0	0.878754	19.4745	12.5657	5	9	11	25
A0A087WT59	TTR	0	43.2276	35.9798	0	0	0	0	77.8752	78.3992	0	0	36.0165	0	0	201.346	0	0	49.7657	0	0	0	0	0	0	21.7882	0	16.2122	631.35	24.5729	583.08	77.5273	47.7446	1481.94	1747.05	750.146	240.191	51.7539	81.4057	54.3364	0	18.3109	207.108	171.479	111.745	5	6	14	25
P31937	HIBADH	24.8778	0	0	47.0272	0	0	20.2151	44.2544	0	0	0	0	0	0	0	45.6055	0	113.222	47.2535	124.049	0	49.2618	88.667	11.0113	37.1886	118.636	18.4585	53.9344	139.789	53.1607	0	0	194.75	221.209	0	0	39.2747	208.628	46.3714	10.86	10.4056	13.0888	0	0	4	12	9	25
O75955	FLOT1	0	0	20.4014	0	0	84.8513	0	32.9953	0	48.3039	0	0	0	0	0	14.5735	43.5187	31.6781	26.4186	30.842	0	0	33.1034	41.1272	18.5068	17.6781	48.1808	0	0	29.7212	0	20.2291	96.6878	0	39.769	33.9453	32.9658	60.5429	57.7188	56.5942	0	19.5638	0	47.3456	4	10	11	25
J3KNF8	CYB5B	0	51.9947	0	33.085	0	0	0	0	188.71	0	0	0	0	0	0	137.644	102.756	329.073	149.678	174.739	13.5275	104.084	93.7538	46.6134	26.2071	150.473	0	113.96	0	0	0	0	0	116.652	0	48.1026	103.785	98.0141	163.337	68.6778	22.0245	55.4077	412.755	268.815	3	12	10	25
Q15293	RCN1	67.6255	0	0	14.2741	0	0	0	0	20.2498	0	0	0	0	0	52.1558	11.8151	17.6408	64.2557	32.1691	25.0044	0	22.3285	100.562	19.9994	0	43.0641	8.36653	81.5362	0	12.0948	20.0824	24.6393	0	0	24.3138	0	4.4717	73.6333	14.0751	9.86575	37.7984	11.8863	0	0	3	12	10	25
Q02252	ALDH6A1	0	0	0	0	0	0	6.21454	0	54.5248	0	126.477	0	0	0	0	0	0	155.593	57.671	143.119	3.93608	75.1524	40.6162	0	0	72.4717	0	98.7952	256.091	16.2201	26.9322	16.586	0	33.9421	81.6113	27.832	41.9785	261.889	66.1202	6.65364	19.083	0	29.8149	116.457	3	9	13	25
P52907	CAPZA1	0	0	29.324	0	42.9889	0	0	0	0	0	0	0	0	0	122.91	27.9518	41.734	91.1371	88.6733	133.097	13.7537	0	47.5812	11.8284	26.6008	50.9396	19.7932	38.579	0	57.0048	23.6629	29.1453	0	0	0	0	52.6898	149.23	99.5077	23.2495	22.3555	14.0601	104.783	0	2	13	10	25
P05386	RPLP1	152.42	113.19	62.8922	0	123.028	139.547	31.0727	271.938	137.021	0	318.019	0	0	0	0	239.843	29.859	0	0	0	0	75.5868	68.085	0	0	72.8906	0	0	214.544	163.045	0	125.018	398.665	169.711	245.776	139.964	90.4393	142.276	0	0	0	40.2377	0	0	9	6	9	24
P15088	CPA3	54.1354	26.822	9.93543	341.472	0	115.488	0	160.911	81.0781	0	0	0	0	79.7759	124.931	113.508	0	0	0	0	0	53.6058	64.4069	0	0	0	0	65.2924	30.4447	28.9712	240.21	19.7498	282.732	120.553	96.8781	66.2819	46.3462	0	0	0	22.6864	57.119	0	0	8	6	10	24
P05141	SLC25A5	106.869	79.4243	51.4617	0	0	0	0	0	264.272	174.031	0	0	0	236.23	0	49.0535	198.786	228.542	0	103.812	0	52.9977	71.6066	0	0	153.238	9.92915	58.0588	135.398	57.1923	0	58.4824	0	0	28.6488	0	42.2905	99.814	149.698	0	0	0	367.774	68.438	6	10	8	24
K7ELL7	PRKCSH	29.0825	7.20461	4.00311	0	23.4742	26.6263	0	0	26.1593	0	0	0	0	0	0	53.467	62.7382	132.808	110.758	137.378	22.5307	0	25.9819	6.45895	0	0	0	0	16.3819	7.7819	12.9212	0	0	32.3816	0	13.3529	0	163.057	154.062	44.4341	18.3109	15.3551	0	0	6	9	9	24
P08574	CYC1	0	36.8043	13.6009	0	0	22.6163	0	0	22.2197	0	0	0	48.0719	0	114.015	38.9394	9.67844	0	0	27.4367	0	73.5886	22.0689	10.9724	0	70.9636	0	35.8505	97.5515	0	66.0071	13.5181	129.223	0	0	22.6838	14.6977	23.0718	0	0	20.7744	26.1314	194.745	0	5	10	9	24
Q13642	FHL1	72.5309	0	19.9673	0	117.088	0	0	0	21.7469	0	100.889	0	0	0	0	107.945	66.3762	151.795	149.678	201.592	31.2625	0	21.5994	0	0	23.1239	0	0	40.9055	12.9386	0	26.4609	0	0	0	0	110.129	79.1149	120.566	42.2162	40.6296	38.3414	142.87	186.017	5	9	10	24
P61019	RAB2A	74.6333	110.847	0	0	60.2411	34.1651	0	0	268.212	0	0	0	0	0	0	234.74	204.483	233.839	212.766	269.113	0	0	33.3382	0	0	71.2987	0	27.0307	83.9821	19.9704	66.3185	122.429	292.355	83.0997	120.249	0	0	278.497	278.556	48.7934	46.9538	0	0	0	5	9	10	24
P55290	CDH13	44.85	5.55536	12.3469	0	0	20.5311	0	0	30.2566	0	0	0	0	0	25.8758	11.7692	0	0	0	31.1339	2.89551	11.1208	10.0171	0	0	0	0	0	12.6319	12.001	29.89	6.13585	29.3271	0	36.1879	30.8886	6.65556	88.9326	13.966	0	4.70641	11.8401	66.1787	0	5	7	12	24
Q53GQ0	HSD17B12	0	12.6732	14.0832	0	0	46.8366	0	0	137.809	0	0	0	0	0	118.058	80.4073	130.075	189.369	133.593	113.444	0	25.3694	22.8515	0	0	97.6902	9.50594	18.5281	115.068	27.3773	0	41.8964	0	0	27.5179	23.4882	45.4796	310.078	222.692	0	0	0	100.474	0	4	12	8	24
P16219	ACADS	0	0	5.45002	0	0	18.1251	8.07176	0	160.108	0	0	0	0	0	0	88.2228	38.7138	45.0689	75.2556	164.718	5.11238	39.1835	70.6675	0	0	37.7858	0	42.9572	323	0	0	0	0	220.039	85.004	181.632	19.5507	387.802	110.855	0	16.5828	10.4525	155.623	0	4	11	9	24
P56385	ATP5ME	110.899	219.784	61.0595	0	0	0	90.4323	0	0	0	0	0	0	0	0	116.404	86.9	379.438	211.016	246.347	0	109.992	0	49.2592	110.778	106.068	41.2141	160.661	0	0	98.5437	0	290.063	246.958	0	101.836	0	155.366	552.42	0	46.5494	58.5528	218.183	0	4	11	9	24
P10515	DLAT	0	12.5864	0	7.96695	0	23.2579	0	0	68.55	0	0	0	0	0	58.6248	29.9746	19.906	50.665	30.1689	14.1075	0	12.5978	0	0	0	60.7422	4.72042	18.4012	143.046	6.75057	33.782	6.90284	66.4442	0	0	46.6547	12.5485	77.0695	39.4976	0	5.33148	0	0	0	4	11	9	24
P35611	ADD1	0	0	14.9031	0	0	9.94476	4.42875	0	0	70.5717	0	0	0	0	25.0671	0	8.51153	74.1488	72.0887	36.0958	30.7648	0	0	4.82476	10.8066	0	32.1965	0	12.1878	11.626	0	5.94411	28.4106	0	11.6857	0	8.5621	5.07251	0	122.901	0	17.1588	21.3702	83.2475	4	10	10	24
P20073	ANXA7	0	16.4925	4.58187	0	0	0	0	0	14.9707	0	0	32.0576	0	0	0	4.36746	0	28.4803	55.3374	55.3599	12.8941	0	14.8691	14.7856	0	0	0	12.0559	28.0763	8.907	0	9.10791	174.13	37.0633	0	15.2834	19.724	108.65	31.0961	43.5164	0	0	65.4893	42.6335	4	9	11	24
P50213	IDH3A	0	10.9371	0	0	0	40.581	9.00037	0	159.162	0	0	0	0	0	0	29.0092	130.007	126.213	73.6721	86.0073	0	43.8751	19.7994	0	0	0	0	32.0434	37.4021	0	39.3863	24.2558	0	49.1576	0	0	78.7921	41.3164	13.7478	38.6217	9.30252	23.3564	174.064	113.315	4	9	11	24
O75489	NDUFS3	0	14.4092	15.9642	0	0	53.0922	0	0	156.562	0	0	0	0	0	0	45.6515	56.8351	66.1543	27.5854	64.4082	0	28.7577	0	0	0	55.4639	10.7756	42.0054	0	0	51.5292	63.4677	76.0672	64.7632	124.773	106.501	17.2282	189.647	90.3425	0	12.1705	0	57.0447	0	4	9	11	24
P04844	RPN2	0	0	0	0	20.3632	23.2579	0	0	125.281	0	0	7.00053	0	0	0	93.004	178.536	130.01	132.51	182.814	0	0	22.6167	0	0	12.1484	0	9.20058	0	0	11.2088	27.7072	132.43	56.5702	95.3703	92.9877	27.5582	88.6872	118.274	49.7111	0	0	124.602	129.696	4	8	12	24
P00558	PGK1	19.6219	29.1656	0	0	0	0	0	0	53.0278	0	0	0	0	0	0	30.94	169.27	67.2536	65.4215	119.963	60.8509	0	52.6681	34.9017	39.245	37.5345	14.5845	14.2133	22.1057	0	17.4358	0	0	0	0	0	132.141	247.653	122.312	17.1312	82.4358	10.36	77.2085	0	3	13	8	24
A0A1B0GU03	CTSD	27.8561	0	0	0	0	0	22.7867	0	25.135	0	0	0	0	0	0	95.3027	32.8106	103.628	126.259	194.003	14.4323	0	12.4431	12.4121	20.9131	13.3214	5.17618	0	31.481	7.50063	0	7.66982	36.6589	0	0	0	41.4586	182.692	95.6888	42.6751	29.3048	0	27.4021	0	3	12	9	24
Q9Y6C9	MTCH2	0	26.0408	0	0	0	120.46	0	0	70.9926	0	0	0	0	0	60.6463	13.792	195.834	14.9897	87.5898	58.4733	0	0	47.0334	23.3845	26.2946	75.4879	0	95.3053	14.803	0	0	0	0	0	28.2718	96.6879	5.19965	0	32.7328	34.4154	22.0981	27.7964	258.855	134.856	3	12	9	24
P61158	ACTR3	0	9.20107	0	0	0	17.0023	0	32.9953	0	0	0	0	0	0	42.8567	29.1471	21.7593	0	52.8373	0	4.79569	18.332	16.5126	0	9.23154	17.6781	0	13.3884	20.8722	9.93833	0	70.9458	48.573	0	0	50.9984	40.3146	25.9353	23.0221	32.3505	15.5532	0	0	94.9156	3	11	10	24
P17931	LGALS3	100.737	0	0	0	0	0	0	0	0	0	0	0	0	0	0	105.693	52.5793	114.821	31.919	74.5267	26.0143	299.567	329.86	74.5503	117.341	224.704	12.4684	97.2723	18.8984	0	29.89	0	0	0	0	0	46.4849	62.6701	146.316	14.6839	225.393	35.4277	528.223	171.88	1	14	9	24
Q71U36	TUBA1A	384.729	718.985	110.688	331.292	762.205	400.196	42.7875	0	849.232	182.367	583.401	0	0	0	282.612	0	760.41	468.777	0	0	0	0	0	0	0	585.303	0	0	0	261.959	621.463	1081.16	503.143	233.694	0	144.469	287.125	0	0	213.681	0	276.946	0	0	10	4	9	23
F5H2F4	MTHFD1	7.8838	15.7113	4.34072	4.97935	51.1908	0	6.42884	14.0738	0	0	0	0	0	0	0	8.32117	0	18.0875	11.3342	17.6101	0	0	0	0	0	7.54041	0	0	17.8622	4.2191	7.00548	13.0387	41.2412	0	0	0	1.5599	48.1071	34.5876	0	3.3092	8.37129	15.5106	0	7	6	10	23
G8JLB6	HNRNPH1	0	16.9265	9.40489	0	0	31.2779	0	30.4933	0	0	0	0	0	75.516	39.6222	40.4105	6.72686	19.4866	16.2512	47.4792	4.43375	16.9419	15.2604	7.58733	0	16.3375	0	12.3732	0	0	0	9.39553	0	0	0	0	27.0729	39.9256	10.6927	7.49491	0	0	33.6064	0	5	12	6	23
P62937	PPIA	48.7043	0	0	0	0	0	0	86.945	87.5392	0	406.48	214.554	0	0	0	166.01	247.864	444.094	185.18	378.374	188.525	48.3061	86.9453	43.2283	24.3258	93.0821	0	0	191.896	0	0	0	0	0	0	0	96.2976	227.281	363.661	297.426	122.551	102.768	0	0	5	12	6	23
Q01518	CAP1	0	0	4.6301	0	0	0	13.7863	60.2047	15.2071	0	0	23.2707	0	0	0	62.018	59.5121	173.28	136.51	121.811	47.9569	0	15.1039	0	0	0	6.28304	0	47.5175	0	14.945	36.911	0	0	0	0	100.18	94.5778	42.0071	117.854	7.09639	17.8063	33.2617	0	5	9	9	23
Q15363	TMED2	77.2612	0	42.4908	0	0	35.2879	0	0	104.165	0	0	0	0	170.782	0	131.622	30.2709	44.0696	128.51	42.9064	0	0	0	17.159	0	73.8122	0	55.9014	21.7603	61.9739	68.6537	21.092	100.812	0	249.169	141.734	22.9131	180.238	168.247	0	0	0	0	0	5	9	9	23
P21810	BGN	779.094	10.4163	0	0	33.9386	19.2479	0	0	37.8995	0	0	0	0	0	0	138.15	90.7439	0	90.1734	93.5962	0	20.8515	56.4245	0	0	0	0	0	35.5764	11.2509	37.3625	46.1148	54.9883	0	22.6175	19.3054	24.993	403.183	91.7609	0	0	22.2463	165.791	0	5	7	11	23
P69891	HBG1	0	0	0	0	0	4582.77	4858.2	5730.55	0	0	0	14214	0	0	753.227	2013.13	447.679	0	517.622	1057.58	12701.6	0	1020.73	5558.47	0	0	6450.27	0	0	6697.03	0	0	1849.9	2302.21	0	0	5135.07	0	677.678	3063.89	2397.95	2441.78	535.289	975.634	4	9	10	23
P17987	TCP1	14.5412	7.20461	0	0	0	26.6263	0	0	0	0	0	0	0	0	33.5576	38.1119	62.601	57.96	34.5859	72.5808	15.0205	0	0	0	21.7882	13.9079	5.40406	10.5331	8.19097	0	0	7.95744	38.0336	0	0	0	8.63142	54.2432	18.1121	25.3909	0	0	85.8255	74.4964	3	12	8	23
H0YI09	METTL7A	123.863	0	8.53675	0	0	0	12.6434	0	0	0	0	0	0	0	142.721	146.195	84.9094	211.854	132.51	51.5655	0	0	27.6253	0	15.4442	0	0	22.3986	87.1894	0	27.5549	0	0	69.0547	66.533	0	79.624	158.966	115.656	40.5337	25.9956	0	182.681	158.641	3	10	10	23
Q5T4U5	ACADM	0	0	0	0	0	16.0399	7.14315	0	0	0	0	0	0	0	40.4309	9.14869	0	99.5313	66.4216	106.634	0	51.9551	31.1469	0	8.70652	100.12	0	37.9445	157.257	9.37579	0	0	137.013	77.6378	18.8479	96.2052	6.89821	89.669	54.3364	0	7.317	0	137.355	0	2	11	10	23
Q9BTV4	TMEM43	0	0	0	0	0	17.9647	0	0	52.7914	0	0	0	0	0	45.2826	107.761	199.197	111.523	46.5035	75.9861	0	19.3746	34.9033	0	0	0	0	0	11.0035	0	17.4358	21.3796	102.187	0	84.0616	35.8759	38.6854	82.142	48.6627	8.56561	8.19946	0	192.332	100.076	2	9	12	23
Q99715	COL12A1	0	0	0	0	0	12.03	0	0	0	0	0	28.2918	0	0	6.06463	42.8011	1.02962	22.4845	1.25009	0	0	2.60644	0	0	0	0	0	5.7107	1.4803	2.81274	9.34063	1.43809	54.9883	146.302	22.6175	28.9581	2.59983	20.8628	1.63664	0	1.10307	48.609	10.3404	0	2	8	13	23
P02749	APOH	45.726	0	132.247	101.136	0	62.8765	46.6448	40.8141	20.565	29.8046	0	0	0	0	0	0	0	0	0	0	0	45.3521	20.4255	20.3107	34.2573	0	8.49675	66.2442	0	122.354	40.6318	87.6277	0	0	0	0	13.5884	0	56.955	0	0	132.831	44.9808	58.5649	8	6	8	22
P36542	ATP5F1C	0	105.205	29.2275	67.0552	85.695	24.3807	32.5013	0	0	0	0	0	51.6517	0	61.4549	76.6375	20.7983	0	0	0	0	26.3251	0	0	13.2567	50.7721	0	38.4521	74.7549	28.4086	23.6629	87.1483	0	59.3012	0	0	52.5165	74.3696	0	0	11.141	0	0	0	7	8	7	22
P46939	UTRN	0	3.2985	0.626993	0	3.67668	14.2755	0.92861	7.97517	5.98828	0	0	0	0	0	5.25601	6.98794	12.2182	5.09648	32.7524	0	0	0	0	0	1.09378	4.2729	0	1.58631	0	0	0	3.64316	0	5.07182	9.61242	0	0.866609	5.15433	0	0	0	4.67127	8.78936	0	7	8	7	22
P02763	ORM1	0	18.4889	61.59	23.5689	60.2411	0	0	0	0	24.3233	0	41.0859	0	0	0	19.5846	0	0	0	0	0	73.9361	66.5981	33.1119	223.394	142.597	110.816	215.992	21.0202	79.7879	0	0	0	0	0	68.5342	14.767	34.8531	23.2403	0	125.161	216.497	0	0	6	9	7	22
P21980	TGM2	0	11.1975	34.3399	0	0	124.47	0	40.5014	71.3866	51.7297	0	0	0	0	0	8.91882	0	0	0	0	5.83626	11.2077	0	20.1161	22.6194	10.8079	46.3252	0	19.1452	12.0948	0	18.5993	0	25.3591	24.3138	83.1741	13.4498	0	0	14.8369	0	29.9239	0	0	6	8	8	22
P23946	CMA1	32.0608	31.7697	17.6523	182.355	0	0	0	0	28.8383	0	0	0	0	283.863	73.9885	218.925	0	0	0	0	0	63.6841	143.37	0	0	30.6643	0	69.734	54.2282	51.4731	171.089	0	251.572	71.3956	103.475	29.4407	88.8794	0	0	0	53.8664	33.9014	0	0	6	7	9	22
Q9UBI6	GNG12	0	162.755	0	207.473	0	100.25	0	195.47	492.457	0	0	0	0	0	0	57.4666	171.604	624.569	208.349	668.892	28.2765	217.204	0	0	54.6892	0	0	79.3153	308.395	0	97.2983	0	859.193	731.512	117.799	0	173.322	613.611	545.546	0	0	0	0	0	5	10	7	22
P06737	PYGL	0	0	0	0	145.653	24.7015	0	16.1067	16.2314	0	0	0	0	79.7759	20.6197	23.6763	17.6408	10.2929	77.2557	70.1485	4.65996	0	32.2426	0	0	17.2592	0	0	15.247	0	7.93954	4.88951	0	0	0	0	41.0426	0	28.0411	0	37.8719	14.2913	17.7511	0	5	10	7	22
Q05682	CALD1	37.667	0	5.16063	0	0	8.66156	0	0	16.9405	0	0	0	0	0	0	22.2051	18.3959	58.9593	49.1703	73.0673	4.84093	0	25.1993	0	0	8.96471	3.48334	13.6422	5.27972	0	0	0	0	0	0	8.68743	31.6139	65.8609	5.8919	12.3131	0	0	18.4404	72.2525	4	11	7	22
H3BN98	ARL6IP1	32.236	0	0	20.36	0	0	0	0	57.9129	0	134.518	0	0	0	0	25.3313	50.4514	55.062	45.9201	89.4126	0	31.9724	57.5201	0	0	92.4119	11.9801	93.3383	0	34.5029	0	52.8259	0	0	0	0	31.8565	45.0799	80.1953	14.0721	0	51.014	0	82.5743	4	10	8	22
Q03252	LMNB2	0	0	3.47258	23.7902	20.3632	11.5488	0	0	0	0	0	0	0	0	29.1102	26.2967	14.7579	42.8704	53.6707	41.7388	0	24.8481	0	0	0	0	0	18.1473	49.3925	20.1579	89.0474	0	32.993	0	13.5705	0	19.828	140.476	163.882	10.9364	0	13.2276	0	0	4	9	9	22
Q96AC1	FERMT2	0	16.7529	6.2217	0	0	0	32.1442	0	50.664	0	0	0	0	0	0	76.8214	70.5634	70.6512	75.0056	68.7864	2.89551	0	20.1125	0	0	0	0	0	12.6812	6.0005	9.96334	49.2786	0	0	24.3138	0	93.5591	63.0792	14.0751	0	0	23.7726	88.583	28.9459	4	8	10	22
Q5TCU3	TPM2	320.433	0	0	0	0	171.146	32.6442	190.779	0	0	0	0	0	0	0	112.129	0	304.69	304.939	266.973	62.0725	0	0	0	0	0	0	0	0	0	0	102.296	139.762	178.294	86.1348	196.272	105.692	336.749	299.396	256.509	67.2502	84.5916	157.691	68.438	4	5	13	22
O75531	BANF1	173.444	128.902	0	0	0	0	0	0	234.016	0	0	0	0	0	0	250.371	169.887	296.795	247.518	192.641	22.395	86.0126	0	0	0	82.9445	0	62.8177	0	92.8203	231.181	94.914	0	0	0	0	102.953	283.488	216.036	113.571	72.8023	0	341.234	444.286	3	9	10	22
O75369	FLNB	0	0	1.73629	0	10.1816	0	0	0	25.529	0	0	0	0	0	0	23.9981	33.3597	25.1826	27.002	21.0154	0	0	8.45193	0	0	6.03233	1.17197	22.8428	0	0	5.60438	13.8057	0	0	23.7483	8.68743	23.0518	38.2893	31.4235	1.37662	0	0	37.2255	8.07792	3	9	10	22
P39210	MPV17	0	0	0	0	0	40.7414	18.1436	0	159.95	0	0	0	0	0	102.694	81.6946	139.342	126.812	126.926	172.89	0	0	0	0	0	42.5614	0	0	50.0833	23.8145	39.542	24.3517	116.392	99.0955	95.7472	40.8631	43.9891	20.7809	27.7138	58.2003	0	0	0	0	3	8	11	22
P02743	APCS	69.027	0	0	0	0	0	0	0	0	0	0	209.099	0	0	79.6488	479.64	0	157.391	49.2537	19.1668	0	34.2313	0	0	0	0	0	299.749	271.98	313.714	490.383	0	0	768.185	37.1303	316.769	54.5964	225.481	193.342	120.454	86.848	200.31	0	265.001	2	8	12	22
Q15019	SEPTIN2	42.2221	0	0	0	0	0	0	0	0	0	0	0	0	0	145.955	83.0738	33.0852	36.0751	40.1697	23.4477	0	20.9384	75.4413	9.37716	0	100.958	0	30.584	35.6751	11.2509	56.1995	11.5047	0	0	0	0	87.7008	49.2525	26.2953	36.8627	26.5839	0	83.0681	0	1	12	9	22
P02654	APOC1	0	91.0558	185.493	38.7282	98.9877	112.119	0	218.77	0	39.9678	0	0	0	0	0	0	0	0	0	0	0	280.279	336.59	41.8276	94.1092	0	105.021	341.119	0	554.484	0	206.222	0	629.295	0	259.497	0	0	175.993	0	39.5265	49.719	185.266	0	7	6	8	21
P52895	AKR1C2	119.308	70.9176	0	0	231.065	87.4176	0	42.5342	107.316	0	0	0	0	0	54.986	0	102.893	40.8718	79.5059	66.2568	18.5041	23.6317	42.651	31.7889	11.9004	0	0	0	0	0	0	91.4626	0	0	0	0	0	0	74.3034	0	90.1572	62.9928	93.9255	0	6	10	5	21
A0A0C4DFT7	GYPA	0	52.9495	88.2131	0	0	293.37	0	286.012	0	0	0	14.7252	0	0	0	0	83.7425	426.506	228.684	59.3489	165.542	0	0	23.7347	0	0	79.4006	0	0	57.1923	0	0	279.524	118.993	0	147.204	158.52	0	0	792.778	0	112.804	210.255	410.403	5	7	9	21
P42704	LRPPRC	0	2.77768	7.62038	0	0	5.13278	2.28581	0	19.9347	0	0	0	0	0	0	2.89632	6.52093	34.8759	10.5841	18.4857	0	0	0	0	0	10.6404	0	0	9.37521	3.00025	9.80767	9.10791	43.5324	61.6421	0	20.4315	6.58623	23.3172	0	0	2.31644	0	0	0	5	7	9	21
P28331	NDUFS1	0	0	0	6.97108	17.8178	10.1052	4.50019	0	19.8559	0	0	0	0	0	25.4714	31.8595	12.9732	18.887	21.0016	12.259	0	0	0	0	0	21.1131	0	0	0	0	9.80767	6.03998	57.7377	0	0	30.406	19.6547	128.776	34.3694	0	4.63288	0	0	28.2727	5	7	9	21
O43491	EPB41L2	0	11.5447	2.12213	0	0	0	9.50039	0	28.0504	0	32.1674	0	0	0	0	26.5726	6.10909	106.626	107.425	77.8347	0	0	0	0	0	29.8265	0	0	0	0	20.7051	21.2837	40.783	0	0	0	13.8657	101.778	58.1552	13.6132	0	4.11627	91.8574	59.9113	5	6	10	21
P22352	GPX3	0	34.0266	18.9063	0	0	0	0	0	92.6607	0	286.583	0	0	0	0	27.0323	26.9074	78.3459	65.3382	171.723	8.8675	0	61.3548	0	0	32.8427	0	0	58.0276	0	91.5382	0	0	0	0	0	13.5884	224.581	256.734	89.9389	0	18.1301	337.96	87.9596	4	9	8	21
Q13228	SELENBP1	16.6436	0	4.58187	0	0	15.2379	0	0	0	0	0	133.589	0	0	0	26.3427	45.8525	162.088	95.4238	194.976	120.888	0	14.9474	7.43169	0	0	0	12.1194	0	0	14.7893	9.10791	0	0	0	0	29.7767	46.8798	41.6797	116.783	14.0457	17.6676	0	0	4	9	8	21
P04271	S100B	0	40.5368	0	51.6745	0	0	0	292.267	0	0	0	0	0	0	0	64.4546	0	0	155.762	0	0	405.997	731.405	145.443	0	78.3364	60.8445	177.92	92.2224	131.449	363.662	44.7726	0	0	264.247	150.421	323.973	0	203.925	0	515.463	129.686	0	0	3	9	9	21
A0A1C7CYX9	DPYSL2	11.9133	0	0	0	0	0	0	21.2671	21.4317	0	0	0	0	0	0	34.388	18.6705	101.93	5.66709	72.7754	12.3059	0	0	0	0	0	0	8.62951	13.4213	0	0	0	31.1601	0	0	10.9397	61.3212	139.167	44.5166	20.8022	5.00057	25.1601	117.191	61.0332	3	8	10	21
P10620	MGST1	0	0	0	0	0	45.5534	40.5731	0	671.554	0	0	0	0	0	0	692.22	624.019	198.763	236.768	331.673	64.2441	0	0	0	0	47.5883	0	0	504.633	26.6272	0	108.911	0	110.8	0	0	374.202	488.107	836.868	217.276	0	52.5402	293.84	254.903	3	8	10	21
P38117	ETFB	0	0	0	0	0	0	12.8577	0	28.3655	0	0	0	0	0	0	8.2752	12.3555	197.664	74.9222	297.523	16.2872	62.4677	56.268	0	0	120.563	0	22.8428	195.251	16.8764	28.0219	0	0	0	0	0	24.9237	279.561	137.369	0	26.4368	0	62.0425	161.334	2	11	8	21
Q9P0S9	TMEM14C	0	0	0	0	0	138.264	0	0	1562.31	0	0	0	0	0	0	277.403	1538.53	430.703	466.951	1090.37	0	0	0	33.5399	0	72.2203	0	0	0	40.4096	134.194	0	0	168.15	162.469	277.354	478.125	387.884	141.078	65.9246	0	39.8677	891.345	386.843	2	7	12	21
P02462	COL4A1	0	2.69088	15.0478	0	0	9.94476	4.42875	0	9.84914	10.62	0	7.5316	0	48.4077	12.5336	0	0	0	0	0	0	238.142	19.4864	0	0	0	0	0	9.22718	2.90649	53.3973	50.8125	0	12.0943	123.265	9.97446	3.22379	0	0	0	0	0	32.2277	0	8	4	8	20
P07910	HNRNPC	0	38.6271	14.3244	0	83.9981	23.7391	0	0	140.252	0	108.2	0	0	0	0	75.0284	152.796	59.2591	74.1722	72.1917	0	25.8038	69.6502	11.5561	0	49.6829	0	37.6272	14.6549	0	0	0	0	0	0	0	30.8513	133.522	80.9591	0	0	0	0	0	6	11	3	20
P30043	BLVRB	79.1884	0	10.9	0	831.779	108.911	0	141.52	0	0	0	338.632	0	0	0	10.39	0	0	37.6695	0	153.552	0	0	35.213	118.785	0	58.9238	0	267.934	84.8509	0	0	0	0	0	72.717	125.485	0	0	34.5684	133.103	334.851	0	203.07	6	7	7	20
P02461	COL3A1	145.412	0	6.94515	51.8958	0	0	0	0	113.777	16.4439	0	0	0	27.8828	0	1.65504	0	7.19503	0	0	17.9612	31.3642	0	0	0	0	0	13.7691	10.7075	13.5011	28.1776	27.7072	0	42.1351	88.3966	11.5832	0	44.3436	0	0	0	0	298.666	0	6	6	8	20
P35555	FBN1	11.2125	0	1.54337	7.08174	0	7.69917	3.42871	0	0	3.6542	0	0	0	0	12.9379	2.94229	0	0	0	0	0	5.56041	0	0	0	0	0	0	3.15796	9.00075	7.47251	13.8057	0	68.6646	24.1253	5.14811	0	3.92711	0	0	1.1766	0	5.51489	7.18038	6	4	10	20
Q5VT66	MTARC1	0	11.5447	12.8775	14.7167	0	106.986	9.50039	0	0	0	0	0	0	0	53.773	12.2749	0	26.6816	11.0842	25.9773	0	0	20.8951	0	11.6816	44.656	0	50.7618	52.6492	0	0	0	0	0	75.3915	21.3968	9.25538	0	0	0	0	12.3488	46.0149	0	5	10	5	20
P50395	GDI2	0	0	4.77479	0	0	31.7591	0	123.693	31.1233	0	0	14.2907	0	0	0	40.8703	40.7044	59.2591	24.6685	76.959	31.3077	0	0	7.70405	8.66277	0	0	0	0	18.5641	0	28.3783	0	0	0	15.927	116.472	8.09966	0	45.3518	0	9.15754	0	0	5	8	7	20
P29992	GNA11	0	10.3295	11.4788	0	0	95.2772	8.50035	0	149.707	0	0	0	0	0	192.047	60.0411	81.546	154.294	108.841	0	0	20.6778	18.6256	0	0	0	0	0	0	0	0	11.4089	0	0	44.858	38.289	45.2716	0	38.8429	18.2019	8.75099	11.0075	0	0	5	7	8	20
P56199	ITGA1	0	9.98229	3.6655	0	0	6.09518	0	0	5.98828	0	27.781	0	0	0	30.7275	50.9844	10.5021	15.2894	38.2528	33.4689	0	0	11.9736	0	0	0	0	0	0	0	5.91573	11.0254	0	0	0	0	25.1663	25.0353	37.5336	14.6074	0	0	13.0979	17.0534	5	7	8	20
P27348	YWHAQ	63.2456	172.39	52.2333	0	459.586	29.0323	0	0	0	0	0	0	0	0	0	265.542	136.322	198.463	180.513	245.86	57.1863	0	0	0	63.177	0	0	0	0	101.54	0	69.2201	0	0	0	0	181.468	310.16	137.914	165.653	106.188	0	0	162.007	5	7	8	20
Q99497	PARK7	43.9741	0	12.1058	0	0	0	0	0	79.1871	0	0	24.2846	0	0	0	34.6639	103.511	251.127	146.594	293.339	170.518	0	39.3641	19.5714	0	0	16.375	0	74.4095	0	0	0	0	0	0	0	113.214	205.6	164.537	115.33	92.4001	92.9629	0	0	4	10	6	20
Q9H223	EHD4	0	0	23.681	0	0	0	0	25.6457	38.6874	0	119.897	0	0	0	33.1533	63.9489	33.7029	89.9379	88.6733	119.379	7.41974	0	0	0	0	0	0	20.7489	0	0	25.5311	47.0735	0	0	0	0	28.3554	180.729	71.4666	6.27125	12.0234	0	0	36.7994	4	8	8	20
P19338	NCL	11.3877	17.0133	0	0	0	52.2902	4.64305	0	0	0	0	0	0	0	52.9644	14.9873	40.2925	117.419	48.9203	19.0695	0	0	0	0	0	0	0	0	6.46396	0	0	6.23173	0	51.1083	24.6907	10.4571	29.43	128.204	85.4326	0	0	12.0713	0	29.3947	4	7	9	20
A0A0C4DGQ5	CAPNS1	0	25.6935	0	65.5061	0	23.7391	0	92.5745	0	0	0	0	0	0	0	20.4121	131.997	192.167	123.259	259.092	20.0876	0	0	0	0	0	0	0	0	0	0	42.5675	0	0	0	95.24	82.0505	48.4343	96.889	135.75	10.8836	27.3801	203.879	66.4185	4	6	10	20
P52209	PGD	0	0	9.06728	0	79.7558	0	0	0	0	0	0	0	0	72.8052	76.01	47.6283	58.1393	65.8546	149.094	9.14558	8.50556	0	14.7126	0	0	15.7511	0	0	46.4813	0	0	45.1561	0	0	0	0	84.8583	23.0718	30.7688	0	41.5488	60.9578	64.9723	0	3	10	7	20
Q00839	HNRNPU	0	4.77414	0	0	0	17.6439	0	0	17.4133	0	0	0	0	0	0	50.8005	18.945	0	50.6704	0	0	28.7577	25.9036	4.28003	0	9.21605	0	6.97975	38.1423	0	0	0	0	0	41.6538	26.7058	17.2282	58.743	48.2263	0	0	10.2213	57.0447	24.6825	3	9	8	20
E7EPK1	SEPTIN7	0	8.59345	9.50136	0	0	0	0	0	0	0	0	0	0	76.2905	40.0266	67.9945	0	108.425	90.4234	115.098	0	0	0	0	0	16.5051	0	0	9.72061	27.7523	15.412	9.4914	135.638	76.8575	0	0	13.6578	169.438	64.5927	22.6377	0	9.11129	0	0	3	7	10	20
Q9Y2Q3	GSTK1	0	0	0	0	0	62.8765	0	0	30.8869	0	0	0	0	0	79.2445	72.1321	26.9074	78.3459	65.3382	114.417	0	34.0575	30.6774	0	0	32.8427	0	49.7466	58.0276	18.3765	0	18.7911	0	0	0	31.5322	33.9711	128.367	0	0	14.4134	0	67.5574	0	2	11	7	20
P51991	HNRNPA3	0	10.9371	12.2022	0	0	0	0	0	0	0	0	0	0	0	0	11.6312	43.3127	50.4652	42.0865	86.0073	0	0	39.5206	9.84407	0	42.3101	8.23631	16.0534	24.9183	0	0	12.08	0	0	23.7483	0	13.1378	154.957	55.1002	0	0	23.3564	87.0319	0	2	11	7	20
P29966	MARCKS	0	13.8016	15.289	0	0	0	0	0	0	0	0	0	0	0	0	43.7666	0	158.591	119.092	200.716	14.3418	0	24.808	12.3343	13.8692	53.2018	0	0	0	14.9075	0	0	0	0	0	0	16.5002	168.784	121.22	36.4038	11.6557	44.0302	218.872	213.616	2	9	9	20
Q06830	PRDX1	39.5942	0	0	0	127.835	0	0	0	0	0	0	0	0	0	0	239.245	139.754	361.75	245.102	308.128	266.115	0	70.8241	0	0	0	29.4619	0	290.237	0	35.1831	65.0976	0	0	0	0	125.485	259.107	567.805	276.853	149.723	62.7615	311.936	0	2	9	9	20
P30153	PPP2R1A	0	0	0	0	0	0	0	0	12.0553	0	56.293	0	0	0	0	3.53994	42.0772	99.4314	114.842	37.2634	10.4057	0	0	0	0	25.6374	0	0	0	7.21936	11.9871	7.3822	0	0	0	0	13.2764	31.335	25.0951	52.6938	16.8769	7.07628	26.3681	68.6624	2	7	11	20
P14927	UQCRB	0	46.4393	0	0	0	0	0	0	0	0	0	0	0	0	0	49.1914	0	187.071	89.1733	104.104	0	325.197	251.132	62.4106	23.407	313.597	52.2176	135.724	79.1465	34.6904	0	35.4729	0	0	0	59.525	77.0242	393.938	242.441	0	136.192	0	0	0	1	12	7	20
P00450	CP	0	0	7.90976	0	0	0	0	0	0	0	0	0	0	0	0	0	2.8143	40.9717	17.0846	39.8903	1.85494	0	0	3.19057	3.58761	6.87015	5.33895	10.4062	16.1846	3.84407	0	0	0	0	0	6.59601	15.599	0	0	34.4154	3.01505	26.5014	28.2638	110.174	1	11	8	20
A8MUH2	ATP5PF	0	0	0	0	0	0	28.3583	0	0	0	0	0	0	0	0	72.9596	163.435	237.936	231.517	386.06	0	137.881	62.1374	0	0	132.963	0	100.699	117.486	0	0	0	329.472	280.51	0	0	49.882	264.834	353.187	27.5323	52.9104	33.2539	123.913	0	1	10	9	20
P50991	CCT4	15.0668	22.4818	0	9.51608	0	13.7943	0	0	13.6312	0	0	0	0	0	0	51.628	94.8624	86.3404	100.757	125.995	23.4355	0	13.5387	0	0	0	0	0	25.5598	8.06318	0	0	0	0	0	0	23.9531	63.5701	37.6427	33.0388	6.36101	0	0	0	5	8	6	19
Q9NYU2	UGGT1	0	0	5.45002	0	0	13.6339	2.00008	8.75705	4.41241	0	0	0	0	0	0	3.90773	9.67844	14.0903	30.5856	8.26993	0	0	0	0	2.45008	4.69181	0	0	0	0	0	10.8336	0	10.9239	5.27741	13.6747	1.9412	2.29081	0	2.1414	0	0	0	0	5	7	7	19
K7ES00	H3-3B	211.111	0	0	66.6126	85.1294	0	43.0018	0	0	103.231	0	0	0	0	121.697	0	0	30.0792	0	0	81.7529	0	141.413	0	79.0587	100.958	0	0	0	169.42	187.591	0	0	117.432	0	48.4244	125.277	24.6262	0	0	44.3065	55.7315	0	0	5	6	8	19
P00918	CA2	0	0	16.4947	0	0	27.4283	0	0	0	39.0542	0	231.5	0	0	276.951	0	70.4947	0	14.2511	149.929	247.883	0	0	66.6128	134.842	0	100.333	0	118.276	0	0	16.3942	0	0	0	0	112.763	0	0	222.629	163.695	95.0442	0	153.705	4	9	6	19
Q5VV89	MGST3	0	0	0	60.0841	0	43.6286	0	0	727.97	0	198.853	0	0	0	0	12.5047	354.396	190.069	249.102	237.98	0	0	0	0	0	0	0	137.945	321.816	25.5021	0	0	0	0	51.2662	131.116	216.652	200.119	148.28	311.727	0	0	0	243.908	4	7	8	19
Q13423	NNT	0	3.81931	10.6107	0	0	7.05757	0	0	41.524	0	0	0	0	0	0	2.02283	21.1416	57.0606	36.5861	29.9664	0	15.2911	0	0	0	0	0	0	30.3461	0	0	12.6552	0	0	33.1723	21.2359	9.15139	21.5991	33.6057	0	0	8.14004	15.166	0	4	7	8	19
Q9UJZ1	STOML2	0	22.5687	0	0	0	62.5557	0	40.6577	81.8661	0	0	0	0	0	0	77.6029	106.943	51.8642	0	88.4397	0	0	20.3472	0	0	21.7834	0	0	38.4383	12.1885	20.238	0	0	0	24.5022	20.9142	40.5226	74.3696	28.3684	0	0	0	44.8085	0	4	7	8	19
P01011	SERPINA3	36.7911	0	5.06417	0	0	0	7.50031	0	0	0	0	30.4161	0	0	0	0	0	83.9421	8.75065	61.2948	0	0	0	0	9.18778	0	0	13.325	176.205	9.84458	16.3461	0	0	40.9647	0	0	21.8385	189.074	126.021	40.1513	0	9.71254	0	94.2424	4	6	9	19
P26992	CNTFR	0	0	23.7775	27.2204	0	0	26.3582	0	0	0	0	0	0	0	0	28.3196	0	0	30.7523	0	0	42.8325	57.8331	19.1823	21.5694	20.6104	16.0494	15.6093	12.1384	23.0644	19.1483	11.7923	0	0	0	0	0	20.1264	26.8409	0	27.1722	0	0	0	3	10	6	19
O75874	IDH1	0	0	15.5301	0	91.0686	0	0	0	0	0	0	0	0	0	0	9.88426	29.4472	203.759	17.918	62.6569	24.2499	0	33.573	0	0	35.9426	0	27.221	169.395	0	33.4706	0	0	0	0	0	48.3568	166.82	140.533	0	149.907	9.94379	37.0532	0	2	10	7	19
O00763	ACACB	0	7.81223	0	0	0	0	0	0	14.2616	0	0	0	0	0	0	0	1.23555	90.3377	7.50056	35.2202	0	0	5.63462	0	1.57505	15.1646	0	2.28428	48.2083	0	5.60438	10.4501	0	0	0	14.4791	5.65029	48.8434	13.8569	0	7.97884	0	12.4085	0	2	9	8	19
P35221	CTNNA1	0	0	0	0	0	40.0998	0	0	63.0345	0	0	0	0	0	0	4.59733	44.6169	9.9931	25.0019	9.72934	0	0	0	0	0	16.7565	0	12.6905	4.93432	0	7.78386	9.58727	45.8236	0	65.9676	56.3074	8.66609	28.6352	0	0	0	4.62502	68.9362	0	2	8	9	19
D6RF35	GC	0	0	40.9475	0	0	0	0	88.5088	0	0	0	0	0	0	38.005	4.32149	64.7288	0	0	0	0	0	14.7909	14.6688	16.4943	0	12.2731	59.8355	0	0	29.423	18.1199	0	0	17.717	30.406	45.7916	0	0	0	13.8619	8.74129	32.5723	127.003	2	8	9	19
P49368	CCT3	0	0	4.00311	0	0	0	0	0	0	0	0	0	0	0	33.5576	26.6185	85.1153	99.1316	75.7556	72.3863	7.46498	0	0	0	0	13.8241	10.7756	0	8.14163	0	0	23.7764	113.643	0	0	0	28.6328	13.4994	18.003	0	0	22.9401	28.4362	37.0238	1	10	8	19
Q16762	TST	0	0	0	0	0	0	0	0	0	0	0	7.24192	0	0	0	27.538	10.2962	59.8587	37.4194	116.557	0	52.042	70.2762	0	0	75.2365	0	56.9801	103.423	0	0	14.3809	0	0	0	0	25.9636	36.7348	65.3565	11.4718	44.0491	13.8288	206.464	0	1	10	8	19
P07203	GPX1	0	0	0	0	0	0	0	0	0	0	0	0	0	0	0	0	124.241	90.4376	169.679	110.039	61.3938	78.6277	70.8241	17.587	19.7756	75.823	14.7147	28.6804	0	21.1893	0	0	0	0	0	0	7.83414	55.5522	98.7439	34.5684	66.5516	41.8564	0	0	0	12	7	19
P08311	CTSG	30.484	0	0	134.442	0	27.9095	0	0	82.1024	19.8697	0	33.506	0	0	0	39.9048	0	0	28.9188	16.929	7.87217	0	27.1557	0	0	0	0	22.0179	0	0	0	0	79.7331	67.8843	0	0	24.0571	0	0	39.8454	0	32.0976	0	77.8622	6	6	6	18
Q9NR31	SAR1A	117.381	38.7139	32.3143	0	0	35.7691	0	0	70.3623	0	0	0	76.0286	0	90.1608	256.531	0	0	148.844	0	20.1781	0	0	0	19.5131	0	0	0	44.0635	0	243.324	21.3796	102.187	0	0	0	38.6854	0	0	0	16.3989	0	0	100.076	6	6	6	18
G3V325	ATP5MF-PTCD1	0	10.3295	2.84558	13.1676	0	9.46356	0	18.6087	84.3086	0	0	0	0	0	23.8542	24.5957	0	0	0	0	0	10.3389	0	0	0	0	0	0	70.4127	16.6889	9.18496	11.4089	0	0	33.5492	19.1445	30.9206	34.0349	0	0	4.37549	0	0	0	6	4	8	18
Q8N0U8	VKORC1L1	0	21.961	24.3563	0	71.5539	0	0	0	238.743	0	184.963	0	0	0	0	58.0643	207.983	252.326	42.0865	196.533	57.1411	0	0	0	22.0944	0	0	0	0	0	0	96.8315	0	0	0	0	35.011	103.332	192.905	173.836	0	0	87.0319	0	5	7	6	18
A0A0B4J231	IGLL5	151.719	75.171	0	119.726	0	0	30.9299	0	0	98.8917	0	0	0	0	87.3307	0	0	0	0	42.128	0	37.6197	0	16.8478	0	0	28.1923	0	0	7508.79	0	228.273	5554.28	0	6405.08	0	0	1770.88	472.334	0	0	500.566	596.815	0	5	5	8	18
P26447	S100A4	149.792	0	0	283.712	0	68.4905	61.074	400.948	0	0	0	0	0	0	0	0	0	0	0	0	38.6822	148.48	0	99.7636	0	0	27.8342	0	0	200.361	133.104	0	0	0	80.4805	137.551	29.638	69.9516	186.468	0	125.713	79.0416	0	0	5	4	9	18
Q13200	PSMD2	8.75977	4.34013	4.82302	0	0	0	0	0	15.7586	0	0	0	0	0	0	2.29867	17.1604	19.9862	16.6679	24.3233	6.78635	0	0	3.89094	0	16.7565	0	6.34523	0	0	0	19.1745	0	0	9.42394	0	5.19965	0	0	0	0	4.62502	0	22.4387	4	9	5	18
P51149	RAB7A	0	36.9779	0	0	180.44	0	0	0	301.778	0	0	10.2835	0	0	344.067	215.201	102.207	233.839	230.517	186.317	28.8646	0	0	0	0	0	0	0	105.002	0	0	0	195.209	0	0	0	22.1159	348.122	325.037	162.747	15.6635	0	0	0	4	8	6	18
P09211	GSTP1	75.1589	0	0	0	0	0	0	0	33.8022	0	0	10.3801	0	0	0	157.826	117.857	300.193	143.094	250.53	87.3629	0	0	0	18.7693	71.8852	0	0	21.1682	0	0	0	0	0	0	0	126.456	105.377	117.074	49.2523	78.906	0	73.934	0	3	9	6	18
P49821	NDUFV1	17.1692	0	0	0	0	0	7.00029	0	46.5667	0	0	0	0	0	39.6222	9.05674	0	49.1661	32.8358	57.5004	0	34.2313	0	0	0	98.9469	0	62.437	9.72061	27.6586	30.6684	28.2825	0	0	0	0	0	16.1175	0	0	21.7304	0	67.9021	0	3	9	6	18
Q8NBS9	TXNDC5	55.1866	0	5.06417	11.6185	0	0	0	0	0	0	0	0	0	0	0	57.9723	36.0367	41.971	96.2572	71.5106	0	0	16.4343	8.17097	0	0	0	13.325	20.7241	0	0	0	0	0	19.7903	0	10.9193	34.3622	11.4565	16.0605	0	0	0	47.1212	3	9	6	18
P61204	ARF3	0	37.2383	0	0	0	0	0	0	101.486	0	0	62.184	0	0	0	189.686	33.2911	24.2832	141.594	283.416	10.9939	0	0	0	0	0	31.6105	0	23.9314	0	0	0	0	0	0	0	193.531	238.326	264.808	18.5843	53.5355	22.4313	418.27	0	3	8	7	18
P19367	HK1	0	0	0	0	13.8583	15.7191	0	0	23.0864	0	0	0	0	0	0	6.7121	30.1336	39.073	20.3348	4.76737	4.43375	0	0	0	0	8.21067	0	0	4.83563	0	7.62818	0	0	0	0	0	10.1567	27.9806	10.6927	7.49491	0	0	33.6064	21.9899	3	8	7	18
Q9BRQ8	AIFM2	0	0	5.93232	0	0	98.9664	8.78608	0	0	0	0	0	0	0	0	85.1426	93.215	24.683	41.1697	48.0629	0	0	0	9.61061	0	41.3885	0	0	0	0	0	23.6806	56.363	0	0	19.788	0	20.2082	107.8	0	9.08191	22.8476	85.1362	0	3	7	8	18
P51636	CAV2	0	0	52.7156	30.208	0	0	0	0	301.384	0	0	0	0	0	0	12.5507	168.789	191.168	136.593	106.342	0	47.4373	0	0	143.461	0	0	0	0	76.8814	0	78.6156	0	0	51.4547	43.9198	9.46337	201.182	447.13	0	0	0	376.736	0	3	7	8	18
A0A0C4DG17	RPSA	0	0	0	16.5978	0	0	10.7147	0	0	34.2581	0	0	0	0	0	27.63	41.2535	60.0586	25.0019	160.729	0	0	0	0	0	50.3532	0	19.0357	0	0	0	28.7618	0	0	0	0	10.3993	85.9873	16.3664	22.9436	44.1594	69.4678	0	67.316	3	7	8	18
B1AHL2	FBLN1	11.3877	0	0	7.19239	0	0	0	0	0	0	0	3.13817	0	0	0	0	0	25.4824	10.6675	18.6803	0	0	0	0	0	0	0	56.7263	12.5825	12.001	9.96334	0	0	722.539	0	0	15.495	41.8073	48.7719	14.6839	0	11.7938	43.9468	57.2186	3	5	10	18
P78539	SRPX	0	0	0	0	0	0	0	0	15.2859	0	0	37.5132	198.595	0	39.2179	17.8376	0	174.679	0	0	0	0	0	0	0	0	6.31559	542.136	0	172.983	120.961	27.899	44.4489	757.651	18.2824	93.7921	50.4713	95.3142	21.1672	0	0	0	0	0	3	5	10	18
Q14103	HNRNPD	22.7754	0	0	0	0	0	0	0	82.1024	0	0	0	0	0	0	59.8572	53.6089	104.128	54.254	152.07	5.8815	0	0	0	0	43.6506	0	0	51.4156	12.1885	0	12.4635	0	0	0	83.8176	4.50637	117.159	71.0301	29.9032	0	0	89.7893	0	2	8	8	18
Q16134	ETFDH	0	19.0097	10.5624	0	0	0	0	0	0	0	0	0	0	0	0	0	15.0325	7.29497	30.4189	28.4097	0	12.6847	0	0	0	0	0	9.26403	21.6123	0	22.7289	13.9974	33.4512	56.9604	0	23.4882	2.5305	41.8073	31.8599	0	0	0	50.3234	0	2	7	9	18
P10599	TXN	0	0	0	0	0	0	0	0	134.657	0	0	0	0	0	0	98.245	234.685	256.223	284.938	249.46	96.6829	0	0	33.2675	37.4074	71.6339	27.8342	0	42.1884	0	0	0	0	0	0	68.6951	44.4397	279.725	326.346	228.748	31.4374	0	0	0	1	11	6	18
P00326	ADH1C	0	0	0	0	0	0	0	0	39.6329	0	0	0	0	0	0	51.9958	86.2136	590.093	0	391.119	68.2254	131.017	255.593	0	0	189.432	0	95.686	136.385	0	0	48.224	0	0	165.673	0	204.693	174.756	123.403	38.4688	591.243	0	0	0	1	10	7	18
Q96DC8	ECHDC3	0	0	0	0	0	0	0	0	24.1895	0	0	0	0	0	0	7.03392	84.223	337.167	89.5067	44.7549	0	26.6726	120.049	0	13.4317	0	0	77.8559	272.424	0	0	0	0	0	0	148.008	15.9456	250.926	0	0	11.288	85.1004	370.015	137.549	1	10	7	18
P36578	RPL4	0	0	0	0	0	0	0	0	82.5752	0	0	0	0	0	0	14.4356	57.5901	62.8566	43.6699	61.1975	18.9565	36.4033	32.7904	0	0	17.5943	0	13.325	0	0	0	20.1333	0	0	0	0	10.8846	94.3324	91.5427	48.1051	30.8491	0	72.2106	0	1	10	7	18
A0A096LPI6	GATD3B	0	0	0	0	0	0	0	0	129.142	0	0	0	0	0	0	22.6189	0	131.01	54.6707	15.9561	0	0	25.6688	0	0	27.4806	0	83.1859	64.6889	0	25.5311	0	0	0	0	0	22.7398	107.259	35.7878	37.6275	24.1204	30.3401	225.938	73.5989	1	8	9	18
Q9BZV2	SLC19A3	0	0	4.34072	0	0	0	0	0	0	0	0	0	0	0	36.3878	16.5504	0	53.9628	37.5028	52.5384	0	0	0	0	0	0	0	0	26.6453	16.8764	0	17.2571	82.4825	0	67.8524	57.9162	18.7188	51.4615	68.6297	20.6492	0	16.6501	0	40.3896	1	6	11	18
Q7Z4W1	DCXR	0	0	0	0	0	0	0	0	0	0	0	0	0	0	0	8.87285	0	57.8601	48.2536	56.3329	0	33.5362	90.6235	0	16.888	64.6799	12.5661	147.019	114.328	0	0	0	0	0	72.7528	93.1486	113.768	189.565	0	0	42.5783	17.8526	133.047	0	0	11	7	18
P11233	RALA	74.2829	36.8043	0	0	119.916	34.0047	15.1435	0	0	24.2091	154.989	0	0	0	85.7134	87.6711	14.552	63.5561	0	0	0	0	33.1817	0	0	0	0	0	20.9215	0	33.0036	0	0	0	0	0	0	121.331	115.547	0	15.59	0	0	0	7	6	4	17
P68032	ACTC1	0	0	798.114	1251.48	0	1203	1003.47	781.88	0	326.251	0	373.587	0	0	1299.45	1554.36	0	0	0	0	0	0	0	0	0	0	0	0	869.378	1227.76	0	787.499	1200.12	0	1480.88	727.814	652.037	0	0	0	0	913.996	0	0	7	3	7	17
C9JF17	APOD	36.2655	0	29.9992	22.905	58.5441	0	0	0	32.6991	0	0	0	0	321.427	0	0	85.4586	20.6857	0	403.67	0	0	0	0	0	0	0	26.3327	204.725	19.4079	96.8312	0	0	0	0	0	0	322.514	430.109	0	45.7772	19.1938	0	0	6	5	6	17
Q08495	DMTN	19.2715	0	42.3944	0	0	35.2879	0	68.8054	0	62.6923	0	0	0	0	0	0	0	21.9848	9.16735	0	19.9066	0	0	59.8426	38.4574	0	114.462	0	21.711	0	0	0	0	0	0	0	3.81308	0	0	386.6	0	30.4789	37.9149	147.871	5	7	5	17
P21912	SDHB	0	27.4296	7.62038	17.483	0	50.6862	0	0	74.7747	0	0	0	0	0	0	21.8373	76.0547	0	13.1676	0	0	27.4545	0	0	0	79.5094	0	80.3306	46.8267	0	0	0	72.4013	0	0	50.8376	32.8965	64.7155	0	0	0	0	109.091	0	5	7	5	17
O15230	LAMA5	0	0	1.20576	0	0	6.09518	3.57158	11.7282	9.84914	0	0	0	0	0	5.25601	2.89632	0	0	0	1.26481	0	2.17204	3.91293	0	0	0	0	6.34523	0	0	2.0238	3.64316	0	9.75349	11.8742	12.0659	0.450637	0	0	0	0	0	0	0	5	6	6	17
P49755	TMED10	35.0391	17.3605	0	0	0	32.0799	14.2863	0	63.0345	0	0	0	0	0	80.8617	119.531	54.9131	0	0	19.4587	0	0	0	0	0	33.5129	0	0	19.7373	0	31.1354	38.3491	0	0	0	0	13.8657	65.4518	43.6437	0	0	0	68.9362	0	5	6	6	17
Q9UIQ6	LNPEP	22.425	0	8.24737	0	0	13.6339	15.2149	13.292	0	0	0	0	0	0	0	1.97685	5.83452	34.0765	17.7513	12.4535	0	0	0	0	0	0	0	0	0	7.96942	13.2326	12.2717	0	16.776	0	27.5102	2.94647	6.95425	0	0	0	0	0	0	5	5	7	17
P19823	ITIH2	0	195.826	20.4014	0	0	0	0	44.098	0	0	0	2.26914	0	0	0	0	0	4.69676	7.83392	0	4.25278	0	7.35631	0	4.11263	0	0	11.929	9.27652	17.6265	0	0	0	36.6731	0	7.56128	3.25845	53.8341	0	0	3.45627	0	0	0	4	7	6	17
P54920	NAPA	0	39.2347	0	0	42.7061	0	21.5009	0	0	0	110.393	0	0	0	0	27.6759	20.6611	0	75.3389	29.2853	13.6179	0	0	0	13.1692	0	0	0	14.8523	14.1574	46.8588	0	0	0	0	0	26.1023	86.2327	49.3174	23.0201	0	0	0	0	4	7	6	17
P04921	GYPC	0	0	17.4593	0	102.382	174.354	0	0	0	41.3381	0	0	0	0	293.124	0	49.765	0	60.4212	0	49.1784	0	0	0	0	0	70.7737	0	107.272	0	0	34.7059	165.881	0	0	58.238	37.6802	29.6169	0	0	0	67.0165	0	650.497	4	6	7	17
P07858	CTSB	23.1258	11.4579	0	0	0	0	0	0	0	0	0	0	0	102.624	0	12.1829	0	0	0	0	0	45.9603	82.7976	20.5831	23.1445	66.5231	8.62697	83.9473	0	136.418	0	38.0615	60.4872	0	24.8792	0	0	0	0	0	29.1945	12.2563	0	0	3	8	6	17
P16615	ATP2A2	0	0	0	0	0	7.05757	0	13.6047	20.6438	0	0	0	0	0	0	44.0884	80.7909	104.528	105.341	89.0234	1.99066	0	0	0	0	0	2.83225	0	0	0	0	4.2184	0	0	8.29307	0	10.5726	24.9535	85.6508	23.326	0	0	14.9936	0	3	7	7	17
P05164	MPO	0	0	0	0	0	0	0	0	9.37638	40.8813	0	8.64203	0	0	0	0	0	41.7712	14.9178	0	13.4822	0	0	4.63021	36.5324	0	11.6545	15.1651	0	5.62547	0	0	0	69.835	0	19.1445	4.12506	0	19.5306	18.2784	4.37549	0	0	0	3	7	7	17
J3KPD9	NME1-NME2	39.0686	0	0	0	0	0	0	69.7437	35.1417	0	0	0	0	0	0	30.8021	0	0	0	152.07	0	38.7491	34.9033	17.3536	0	112.184	0	0	66.0705	41.816	0	42.7592	0	0	0	0	54.1804	0	73.1032	85.3502	65.6692	61.929	0	0	3	7	7	17
P98095	FBLN2	0	0	1.92921	8.74152	11.3129	0	0	0	0	0	0	0	0	0	16.1723	9.10271	2.74566	0	0	3.89173	0	6.86363	0	0	0	0	0	15.0382	0	18.5641	12.2985	0	18.3294	138.89	0	0	6.86354	6.46336	21.6036	0	2.90474	0	0	0	3	6	8	17
P16104	H2AX	0	0	0	1392.34	0	0	0	103.521	574.008	0	0	0	0	0	0	563.265	431.823	727.998	386.362	418.848	0	0	0	0	0	0	0	0	261.42	0	0	0	151.676	775.207	62.3865	53.2507	539.481	0	397.376	0	0	0	456.53	297.312	3	6	8	17
P13639	EEF2	18.3955	0	2.50797	0	14.7067	0	0	0	0	0	0	0	0	0	0	16.8722	3.56935	0	0	5.05925	0	0	0	0	0	43.9857	0	0	31.0862	4.87541	16.3461	30.1999	0	0	19.7903	8.36567	29.0834	25.7716	0	0	7.72146	0	36.1915	0	3	5	9	17
A0A1W2PRS1	SCARB2	16.118	0	4.43718	0	0	59.027	0	0	0	0	0	0	0	0	0	27.6759	5.90316	0	28.6688	0	0	0	13.4605	0	0	28.8211	0	0	0	8.06318	0	32.9802	0	0	16.2092	27.6711	11.9245	42.2164	9.3834	0	6.32424	7.95503	0	0	3	5	9	17
P23246	SFPQ	0	0	0	0	0	10.5864	0	0	20.7226	0	0	0	0	0	0	6.0225	27.0447	26.2819	21.9183	44.7549	0	11.3815	10.2519	0	0	33.0102	0	8.31225	6.46396	0	0	12.5593	0	0	12.4396	10.618	15.9456	10.7177	0	0	0	0	0	0	2	10	5	17
P50502	ST13	0	0	0	0	34.2214	0	0	0	0	0	0	5.84182	0	0	0	16.6883	24.9168	48.3666	40.3363	58.8625	5.47432	0	0	9.41607	10.5878	20.2753	0	0	23.8821	0	0	0	0	0	0	0	20.9719	128.776	39.6067	9.25392	8.89806	0	0	0	2	10	5	17
P54727	RAD23B	0	0	11.1894	0	0	18.6063	0	0	0	0	0	0	0	0	0	31.9974	0	139.104	77.3391	90.2882	10.4962	0	0	9.02697	0	19.4375	7.55266	14.7209	0	0	0	0	53.1554	0	0	18.6619	4.02107	0	0	26.6146	25.5911	0	119.949	0	2	9	6	17
P62081	RPS7	0	19.6174	0	0	0	0	0	0	178.23	0	0	0	0	0	91.3738	135.207	232.969	248.728	169.679	440.252	0	0	35.3729	0	0	37.8696	0	0	111.614	0	0	21.6672	0	0	0	0	109.782	111.023	123.403	86.4974	0	0	155.968	0	2	9	6	17
Q02878	RPL6	0	26.5616	0	0	0	0	0	0	337.313	0	0	0	0	0	0	49.1914	304.356	473.673	254.852	342.181	13.8442	0	23.9471	0	0	0	0	0	45.2477	0	0	0	0	119.383	0	0	53.0018	200.119	266.881	81.8322	22.5025	0	105.472	0	2	8	7	17
E7EVA0	MAP4	0	0	0.964605	0	0	0	0	0	0	0	0	0	0	0	0	15.9527	12.5614	40.7719	66.2549	27.7286	1.85494	0	3.2086	3.19057	1.79381	3.43507	0	0	0	0	0	0	0	0	0	0	13.4151	20.0446	15.6026	4.6652	0	3.79252	0	9.19986	1	10	6	17
P62820	RAB1A	192.89	38.2799	53.1015	0	62.2208	247.336	31.5013	68.9618	0	0	0	0	0	0	267.248	344.294	166.318	0	0	0	0	0	0	0	0	0	0	0	0	61.9739	0	84.4639	504.518	0	249.169	177.127	0	0	0	84.203	0	0	0	0	7	3	6	16
P12236	SLC25A6	80.0643	0	7.33099	0	0	73.3025	0	0	288.304	0	222.979	0	259.793	0	0	112.129	219.721	0	0	0	13.7989	0	0	0	0	153.238	0	58.0588	180.547	57.1923	71.1445	0	0	0	0	0	47.5595	149.639	0	0	0	0	0	0	6	6	4	16
F8W1S1	KRT74	14.7164	29.2524	0	0	0	0	6.00025	0	0	9.59227	0	0	0	65.0599	102.29	0	0	0	0	0	0	14.5961	0	0	0	28.2346	0	0	0	55.2234	26.1538	8.05331	154.426	32.7717	0	13.5138	0	0	0	0	12.3911	7.77003	0	0	5	3	8	16
P50995	ANXA11	0	7.98583	22.1859	10.18	78.0588	0	0	0	0	0	0	0	0	0	0	16.9182	12.63	0	15.3345	44.7549	0	0	14.3996	0	8.05025	30.8319	0	0	0	17.2514	14.3223	8.82029	0	0	0	0	41.4239	67.6608	0	0	0	0	0	0	4	7	5	16
P24310	COX7A1	0	143.051	0	0	0	0	39.2159	0	259.781	0	0	0	187.344	0	0	75.764	113.121	219.648	228.934	213.851	0	95.4827	0	0	48.0827	0	0	0	0	0	0	0	251.572	0	0	0	76.1923	134.831	59.901	0	0	50.829	0	0	4	7	5	16
Q9HCL2	GPAM	0	4.60053	2.5562	0	0	34.1651	0	0	58.8585	0	0	0	0	0	0	2.43659	14.6206	26.6816	0	15.5669	0	0	0	0	0	8.96471	0	6.78939	21.0695	0	0	10.2584	0	0	0	17.214	0	13.0904	11.6747	0	3.93427	0	0	0	4	7	5	16
A8MXP9	MATR3	0	13.0204	2.41151	0	0	8.01997	0	0	7.87931	0	0	0	0	0	40.4309	18.3893	3.43207	9.9931	4.16698	0	0	0	0	0	0	8.37823	0	6.34523	0	0	0	23.9682	0	19.507	0	8.04392	1.73322	0	0	0	0	0	34.4681	0	4	7	5	16
A8MUS3	RPL23A	0	19.791	10.9965	0	0	0	0	0	71.9381	26.0362	0	0	0	0	92.1824	41.9736	31.3691	136.906	57.0876	88.8288	0	0	0	0	0	0	0	0	45.0503	0	0	21.859	0	0	0	0	0	149.394	74.7399	34.9508	0	0	78.7596	0	4	7	5	16
E9PQD6	SAA1	0	96.4376	89.3224	0	314.215	297.06	0	0	0	0	0	0	0	0	11530.5	0	0	111.023	0	0	0	64.3791	115.901	0	32.4198	310.33	0	281.982	0	104.165	0	0	0	0	0	0	0	121.168	0	0	108.946	137.039	0	332.317	4	7	5	16
P02760	AMBP	0	166.921	12.3469	0	0	0	0	0	40.4209	29.2336	0	0	0	0	0	23.5843	17.5722	12.7912	0	0	0	22.2416	0	0	0	0	0	65.102	0	36.0968	0	24.5434	0	99.8757	0	0	13.3458	83.9419	83.905	0	0	23.7264	0	0	4	5	7	16
Q8NBX0	SCCPDH	0	0	15.3372	0	0	0	0	33.1517	33.4871	0	0	0	0	0	42.8567	4.87317	43.7246	0	0	0	0	0	16.5908	0	0	17.7618	0	13.4519	10.4608	0	0	40.7459	0	0	120.061	34.1062	22.0812	0	0	0	0	9.80504	36.5362	0	3	7	6	16
A0A024R571	EHD1	0	49.0434	0	0	159.794	0	0	0	0	0	59.2174	0	0	0	0	22.2971	33.2911	80.7443	74.0888	78.613	0	0	25.2775	0	0	0	0	0	0	0	0	7.76569	0	0	0	0	16.8122	92.5325	52.918	6.19477	0	0	83.5851	144.954	3	6	7	16
P11279	LAMP1	77.962	0	5.35356	0	0	125.111	0	0	0	0	0	0	0	0	44.8783	66.5693	22.9262	11.0923	0	43.2955	0	0	0	0	0	0	0	0	0	52.2231	34.716	10.6419	50.8642	0	42.0308	0	3.84774	18.2447	48.5536	0	0	0	0	0	3	5	8	16
P68363	TUBA1B	0	346.516	0	474.808	0	0	0	0	0	0	0	0	0	0	0	0	876.825	598.387	299.439	0	0	0	406.162	178.633	0	702.347	58.468	417.96	0	299.463	714.714	746.273	503.143	0	225.798	0	0	0	0	0	322.904	0	0	0	2	8	6	16
Q14240	EIF4A2	0	9.37467	0	0	0	0	0	33.7772	0	0	0	0	0	0	0	19.8145	0	53.8628	53.9207	52.4411	14.6133	0	0	8.40442	0	0	7.03179	0	0	10.1258	33.6263	10.3543	0	0	0	0	14.9403	52.9341	47.0261	41.222	0	0	0	0	2	7	7	16
A0A1W2PPR8	HLA-B	0	0	5.93232	0	0	0	0	0	0	0	0	11.8768	0	0	0	45.1918	25.3287	85.9407	51.1705	191.279	16.6944	0	0	0	0	0	0	0	121.236	0	0	47.0735	281.357	0	138.909	0	0	70.3607	26.8409	28.2206	0	22.7088	0	0	2	7	7	16
P02790	HPX	0	16.8397	0	0	0	0	0	0	0	0	70.9146	0	0	0	0	8.91882	0	0	16.1679	28.3124	0	0	0	0	0	16.2538	6.31559	24.6195	47.8135	0	15.1007	9.29965	0	0	0	0	0	47.5344	116.31	0	21.3627	44.8164	0	87.0621	2	7	7	16
P01042	KNG1	0	6.07618	0	0	0	0	0	21.7363	0	0	0	0	0	0	0	3.21813	9.54116	27.7808	17.418	33.8581	9.45565	0	0	0	0	0	0	0	6.8587	0	0	0	0	0	0	0	12.0632	22.7445	37.97	21.2611	0	12.8576	23.9553	62.3795	2	7	7	16
H0Y4R2	POR	0	0	0	0	0	39.2978	4.35732	0	0	0	0	0	0	0	0	25.3313	25.26	0	15.3345	11.9671	0	0	19.1734	0	0	10.3052	0	0	18.1583	0	0	0	0	0	11.4972	9.81358	8.49277	10.0632	20.0761	4.6652	0	5.68877	0	0	2	7	7	16
B4DLN1	SLC25A10	0	18.0549	0	0	0	0	0	0	16.389	0	0	0	0	0	0	4.78122	28.5548	0	0	0	0	18.0713	32.5556	0	0	34.8534	0	13.1981	41.0535	0	0	0	0	40.5745	19.6018	50.194	7.21019	8.50873	0	0	7.64792	0	71.6936	0	2	7	7	16
H0UI06	COX7A2	0	0	0	43.265	0	62.7161	0	0	0	0	0	0	0	0	315.765	0	80.4477	195.165	162.762	228.056	0	0	0	0	0	0	0	0	231.321	0	121.584	0	357.882	0	0	125.646	40.6266	127.876	213.09	119.536	0	0	538.564	0	2	6	8	16
P82909	MRPS36	0	0	41.9603	0	0	0	0	0	0	0	0	0	0	0	0	19.9984	29.859	86.94	144.927	126.871	0	75.5868	204.177	0	0	218.588	28.3225	165.547	128.736	0	0	0	0	0	0	69.9821	0	177.865	47.4625	0	31.9889	0	0	0	1	11	4	16
P62263	RPS14	0	26.6484	0	0	0	0	0	0	0	0	0	0	0	0	0	70.5231	42.0772	245.231	204.515	238.758	0	0	47.9725	23.8514	0	51.3585	0	0	60.5441	0	95.4301	29.4329	0	0	0	0	0	175.656	100.381	117.318	22.5393	0	0	0	1	9	6	16
Q14165	MLEC	0	26.9956	0	0	0	0	0	0	0	0	0	0	0	0	0	35.6753	42.6263	93.1357	51.7538	90.6774	0	0	0	0	0	26.0563	0	19.7337	15.3457	0	0	0	0	121.333	87.8311	99.9055	10.7806	50.807	84.6688	0	11.4351	0	0	0	1	8	7	16
P13667	PDIA4	0	0	6.60754	0	0	0	0	0	0	0	0	0	0	0	0	6.29834	0	54.8621	17.1679	26.6584	0	0	10.7214	0	0	22.9563	8.91996	0	6.76002	0	32.0695	13.1346	0	0	0	0	2.39184	78.5421	59.901	0	15.1488	0	23.6106	0	1	8	7	16
P60174	TPI1	0	0	0	0	0	0	0	0	0	0	0	15.6908	0	0	0	82.1083	0	162.188	94.6737	157.907	154.231	0	0	0	14.2192	0	10.5802	0	96.1205	0	0	15.5314	0	0	0	0	67.5262	53.0978	0	111.735	59.6759	15.0313	56.0106	0	1	8	7	16
P14618	PKM	0	0	0	0	0	0	0	0	0	0	0	20.8567	0	0	0	43.6746	0	0	28.7521	67.2297	11.7178	0	0	0	0	14.4943	0	10.9772	8.53637	16.2201	0	8.24505	0	0	0	0	38.9281	84.7601	47.1352	0	25.4073	39.9602	59.4574	0	1	7	8	16
Q8IXB3	TRARG1	0	0	0	0	0	0	0	0	82.1024	0	0	0	0	0	0	59.8572	53.6089	208.156	130.26	25.2963	0	0	0	0	22.7945	43.6506	0	0	0	0	0	24.9269	0	0	49.0045	41.8284	0	149.148	28.3684	19.8845	38.3132	0	0	116.906	1	7	8	16
P13010	XRCC5	0	0	0	6.63913	0	0	0	0	0	0	0	0	0	0	0	16.6883	37.3409	48.3666	35.2526	23.545	0	0	9.46929	0	0	20.2753	0	0	0	0	18.8369	11.6006	0	0	0	19.4663	23.0518	34.6076	6.54656	9.25392	0	0	41.7064	0	1	7	8	16
O95197	RTN3	0	3.81931	8.58498	19.6961	12.4442	21.3331	9.50039	0	0	0	0	0	0	0	0	0	0	0	0	0	0	7.73245	13.93	3.46293	3.89387	14.9132	0	5.64725	0	0	0	4.2184	0	0	0	0	0	0	0	0	6.54486	8.23254	0	0	6	6	3	15
P19827	ITIH1	0	25.6935	2.36328	0	0	23.7391	0	30.8061	0	5.59549	0	4.77967	0	0	0	2.25269	0	0	0	0	0	0	0	3.85203	4.33138	0	0	0	0	4.59414	0	0	0	19.1168	0	0	6.82888	12.1086	0	0	0	0	33.9511	66.4185	6	3	6	15
O95563	MPC2	0	30.3809	16.8806	38.7282	0	0	49.9306	0	0	0	0	0	0	0	0	0	24.0245	0	116.592	34.0527	0	0	0	0	0	58.5638	22.7557	88.7697	69.0311	65.5367	163.305	0	0	0	0	0	0	200.282	0	0	0	0	120.466	0	4	7	4	15
P04003	C4BPA	0	0	21.6071	0	0	23.8995	0	0	23.5591	51.1588	0	0	0	0	120.888	0	5.14811	0	6.25046	0	10.1343	0	0	0	6.51895	0	0	104.189	0	0	0	28.6659	0	29.2605	0	23.9709	10.3646	0	0	0	0	0	0	33.4336	4	6	5	15
P48681	NES	0	4.86094	1.35045	0	0	8.98236	0	0	4.41241	0	0	0	0	0	11.3206	3.90773	5.83452	30.9786	14.0844	32.8852	0	0	0	0	0	0	0	0	0	0	0	2.68444	0	0	0	0	1.9412	48.4343	3.05506	0	0	0	9.65106	0	4	6	5	15
Q27J81	INF2	0	6.42339	1.78452	0	0	0	5.28593	0	5.83069	0	0	0	0	0	0	13.5621	10.1589	18.4872	27.6687	17.9993	0	0	0	0	0	0	0	0	0	0	5.76006	10.6419	0	0	0	11.905	1.28258	0	0	0	0	6.84503	12.7532	0	4	5	6	15
Q9Y6C2	EMILIN1	8.23419	0	6.80046	0	0	0	3.35728	0	14.8131	0	0	0	0	0	19.0025	8.64298	0	0	0	0	4.25278	0	7.35631	0	0	0	0	0	0	8.81324	43.7453	9.01204	0	18.3366	0	7.56128	0	11.5359	0	0	0	8.69504	0	0	4	4	7	15
P55209	NAP1L1	0	9.54828	0	0	0	0	0	34.5591	17.4133	0	0	5.31074	0	0	0	0	0	33.0772	64.4215	10.7023	0	0	0	0	0	0	0	14.023	0	10.3134	34.4047	21.1879	0	0	20.7327	0	0	8.99962	12.002	16.9018	0	0	0	0	4	4	7	15
Q14847	LASP1	59.0409	0	8.10268	0	0	0	0	0	26.5533	0	0	0	0	0	0	30.94	0	67.2536	28.0854	114.612	30.4481	0	26.3732	13.1125	0	56.3855	0	21.3834	0	0	0	0	0	0	0	0	40.8346	55.0613	18.3304	0	0	0	0	0	3	9	3	15
Q9UIJ7	AK3	0	0	0	43.265	0	0	13.9291	0	61.5374	0	0	0	0	0	0	80.8211	0	234.238	48.837	18.9722	0	0	30.5991	0	17.1068	0	0	0	192.734	0	0	0	0	0	0	0	40.6266	175.738	42.6617	14.9133	14.3766	0	0	0	3	7	5	15
Q16795	NDUFA9	0	10.2427	0	0	0	37.6938	0	0	74.1443	0	0	0	0	0	0	0	16.1307	117.519	68.6718	34.3446	0	0	18.3908	0	0	19.6888	0	0	11.5956	0	0	0	0	0	88.7735	56.7901	0	48.1071	0	0	8.64068	0	0	52.7309	3	7	5	15
P13489	RNH1	0	0	0	0	0	16.0399	0	0	94.7093	0	0	4.82795	0	0	0	18.4353	6.86414	50.0655	50.0871	48.744	40.8086	0	0	0	0	0	0	0	0	9.37579	0	19.1745	0	0	0	0	3.46644	49.1707	43.7528	45.9637	0	0	0	0	3	6	6	15
P12956	XRCC6	25.053	6.24978	0	0	0	0	0	0	22.6136	0	0	0	0	0	0	9.88426	24.5736	42.9703	35.836	27.9232	0	0	11.191	0	0	0	0	0	0	6.75057	0	6.90284	0	0	0	11.5832	22.3585	58.5794	0	0	0	6.61378	0	0	3	6	6	15
M0QYS1	RPL13A	36.2655	0	0	0	0	33.2027	0	0	0	0	0	0	0	0	0	28.5034	113.464	144.5	137.76	160.826	0	0	0	16.0696	0	34.6021	13.445	0	0	0	0	19.8457	0	0	0	0	35.8083	371.848	248.005	15.8311	0	0	0	0	2	8	5	15
P07384	CAPN1	0	0	0	0	17.2521	0	0	0	0	13.9316	0	0	0	0	24.6628	2.80437	0	36.6747	30.5856	23.7396	27.6431	0	0	0	0	0	3.97166	0	0	0	0	0	0	0	0	0	10.6073	4.9907	13.3113	28.0677	0	5.64252	0	27.3752	2	7	6	15
A0A075B6G3	DMD	0	1.04163	1.68806	0	0	0	0	0	0	0	0	0	0	0	4.8517	0.55168	0	1.19917	8.83399	2.23775	0	0	0	0	0	3.93777	0	2.98226	0	1.12509	1.86813	1.15047	0	0	4.33501	1.93054	1.21325	0	0	0	0	0	0	0	2	7	6	15
P51659	HSD17B4	0	10.9371	0	0	0	0	0	0	9.92793	0	0	0	0	0	25.4714	8.64298	4.32441	0	0	0	0	0	19.6429	0	5.51267	31.5859	0	7.99499	0	5.90675	0	0	0	24.5788	0	0	8.70075	5.15433	0	0	9.22898	11.6088	0	0	2	7	6	15
Q96AB3	ISOC2	0	0	0	0	0	0	32.0013	0	35.2993	0	0	0	0	0	0	30.94	15.3757	0	0	0	0	38.9229	35.0599	0	0	75.1527	0	28.4266	22.1057	0	0	21.4755	205.29	0	0	36.0367	15.5296	0	0	0	0	41.4864	77.2085	0	2	7	6	15
Q9Y6N5	SQOR	0	0	9.64605	0	0	0	0	0	15.7586	0	0	0	0	0	0	13.838	27.5252	0	8.33395	0	0	0	47.0334	0	0	16.7565	0	0	19.7866	0	15.5677	38.445	0	0	0	0	0	65.6154	32.8419	0	7.35377	9.25004	0	44.8774	2	6	7	15
Q16822	PCK2	0	0	0	7.8563	0	0	0	0	11.1098	0	0	0	0	0	0	6.48224	0	35.3756	0	6.90783	0	0	11.0345	0	0	0	0	0	174.478	0	0	0	32.5348	0	13.382	0	7.34884	121.495	7.74676	0	5.18441	0	73.0723	63.5015	2	5	8	15
D6RER5	SEPTIN11	0	0	9.69428	0	0	0	7.14315	0	0	0	0	0	0	0	0	0	6.86414	50.1654	75.3389	78.1266	0	0	0	0	8.79402	0	0	0	0	0	31.2911	0	0	0	0	0	31.3366	123.213	0	15.3722	7.39054	18.5926	69.2808	135.081	2	5	8	15
A0A140T930	HLA-C	0	0	5.45002	12.5037	0	0	0	0	0	0	0	0	0	0	45.6869	0	38.6451	78.7457	0	0	0	0	0	0	0	0	0	28.5535	0	0	0	0	0	0	63.7058	36.1976	23.4331	9.24507	49.0992	17.2077	0	145.827	116.502	151.685	2	4	9	15
Q9Y2D5	AKAP2	0	0	0	0	0	25.5035	0	0	0	0	0	0	0	0	0	9.70037	25.3973	10.5927	26.4186	0	0	0	8.29541	4.12439	0	17.6781	0	13.3884	0	0	0	0	0	0	9.98938	17.0531	1.83721	8.67236	0	0	0	4.90252	36.3638	0	1	8	6	15
O75208	COQ9	0	0	0	0	0	0	0	0	22.2197	0	0	0	0	0	0	0	29.0353	42.2708	23.5017	54.7762	0	24.5006	22.0689	0	0	23.6266	0	17.8935	0	0	0	0	0	0	0	0	14.663	23.0718	15.3844	0	10.3688	0	97.0276	126.33	1	8	6	15
Q9NSE4	IARS2	0	0	0	0	0	0	0	0	20.8014	0	0	0	0	0	0	2.02283	3.02022	17.5879	22.0016	4.28091	0	0	6.88676	0	0	14.7457	0	0	8.6844	0	0	4.2184	0	0	0	0	10.6766	32.3986	14.4024	0	0	0	30.3319	19.746	1	8	6	15
P55809	OXCT1	0	0	0	0	0	0	0	0	14.0252	0	0	0	0	0	0	4.09162	0	26.6816	7.41722	0	0	0	27.9383	0	7.78774	29.9103	0	22.6525	52.7972	0	0	0	0	0	0	14.3182	27.8008	43.7709	9.71073	0	6.54486	0	0	39.9408	1	8	6	15
Q6NUK1	SLC25A24	0	0	0	0	0	0	0	0	103.455	0	0	0	0	0	38.005	8.64298	64.3856	93.7353	23.4184	45.6306	0	0	14.7126	0	0	0	0	0	37.0074	0	0	0	0	0	17.717	15.1226	22.7745	99.814	71.6848	0	0	0	64.6276	0	1	8	6	15
E7EPT4	NDUFV2	0	0	0	0	0	0	0	0	84.7026	0	0	0	0	0	0	41.1921	36.9291	161.189	134.427	209.278	0	31.1035	0	0	0	29.9941	0	0	0	0	27.8662	34.3224	0	0	0	0	18.6494	161.257	195.524	54.8352	13.1633	0	0	0	1	7	7	15
Q07021	C1QBP	0	0	0	0	0	0	0	0	0	0	0	0	0	0	0	0	10.9826	63.8559	26.5853	31.0366	0	0	100.015	12.4121	0	53.5369	0	40.546	15.7405	0	0	0	0	0	0	51.3202	22.1505	39.1893	0	0	11.7293	44.3077	54.9766	0	0	9	6	15
P17066	HSPA6	0	30.5545	10.1766	38.9495	39.8779	0	0	110.089	0	24.0949	0	13.6148	0	0	0	0	0	77.4466	0	0	25.4714	0	0	0	0	0	0	0	0	0	0	0	64.6113	110.019	66.3446	33.9453	0	0	0	0	0	0	0	94.9156	7	2	5	14
H7C2N5	ELAPOR2	16.4684	0	13.6009	0	0	45.2326	16.7864	0	0	0	0	0	32.0479	0	19.0025	0	0	0	0	0	0	0	0	0	0	0	0	0	0	8.81324	14.6337	27.0361	43.0742	36.6731	44.2925	45.3677	0	0	0	0	0	13.0426	0	0	5	1	8	14
A0A0J9YXF2	PON2	42.2221	10.4163	11.6235	0	0	77.3125	0	0	0	0	0	0	0	0	48.517	5.5168	33.0852	0	0	0	0	0	37.7207	0	10.5441	0	0	30.584	0	0	0	23.1053	0	46.8168	0	19.3054	4.15972	0	0	0	0	0	0	0	4	6	4	14
A0A0J9YXC7	LIMS3	0	9.46147	5.2571	0	30.8276	0	0	0	34.5114	0	0	0	0	0	0	40.2266	30.0649	0	9.08401	0	14.8395	0	0	0	0	0	0	0	10.8062	10.2196	0	20.9961	0	0	0	0	18.9614	17.9174	0	8.33617	0	0	0	0	4	5	5	14
P06703	S100A6	343.558	85.0665	0	216.989	0	0	0	0	0	55.9549	0	0	0	0	0	45.0538	0	0	81.6727	0	110.889	255.518	0	0	42.8763	0	0	0	0	229.801	534.129	0	0	0	0	0	67.9768	0	588.317	0	108.137	0	0	0	4	5	5	14
P61769	B2M	0	95.0487	35.2081	0	0	175.637	0	0	0	0	0	0	0	565.402	0	0	0	0	0	0	0	0	0	0	31.9385	0	0	0	36.0205	68.4432	113.644	0	167.256	284.802	0	58.7206	0	179.174	0	0	0	0	125.808	655.209	4	2	8	14
P0C7P4	UQCRFS1P1	28.3817	14.062	0	0	0	0	0	0	25.6078	0	0	0	0	251.333	65.498	0	0	0	0	0	0	0	0	0	0	0	0	61.8025	0	15.1888	50.5951	31.1586	74.2342	126.795	0	52.2855	0	0	0	0	0	15.0313	56.0106	0	4	2	8	14
A0A0U1RRM4	PTBP1	0	6.9442	11.5753	0	0	0	0	0	12.6069	0	0	0	0	0	0	40.5025	27.5252	0	0	7.78347	0	0	25.121	6.2255	7.00022	0	5.20873	0	0	0	0	30.7751	0	0	0	12.8703	16.6736	26.2625	0	0	0	0	0	0	3	7	4	14
P11216	PYGB	0	9.02746	0	0	131.795	0	0	0	8.19448	0	0	0	0	0	0	16.6423	3.56935	10.3928	60.4212	20.1397	0	0	8.1389	0	0	26.0563	0	0	0	0	0	9.97076	0	0	0	0	23.3291	12.6813	0	0	19.0463	0	0	0	3	7	4	14
Q9P2R7	SUCLA2	0	0	0	0	27.9994	0	7.07172	0	31.3597	0	0	0	0	0	0	4.55136	0	89.4383	16.5846	19.3614	0	0	0	0	0	16.6727	0	0	0	18.6578	61.9595	0	0	0	0	0	3.43177	0	10.8018	0	0	0	68.5915	89.3059	3	5	6	14
P06858	LPL	0	8.15944	9.06728	0	0	0	0	0	0	0	0	9.07655	0	0	38.005	0	0	0	0	0	0	16.3337	0	0	0	31.5859	0	800.641	0	150.106	43.901	0	215.829	330.448	0	0	13.0685	0	10.2563	0	0	8.69504	0	0	3	4	7	14
Q96CX2	KCTD12	0	0	0	0	0	44.9118	0	87.5705	0	0	0	0	0	0	0	96.5899	0	13.9903	93.3403	0	0	0	21.9124	10.8946	0	23.459	0	17.7666	0	0	0	0	0	0	0	45.0459	24.265	126.077	106.927	0	20.5906	0	0	0	2	7	5	14
O95202	LETM1	0	0	5.78763	0	0	0	0	0	47.2759	0	0	0	0	0	0	19.3088	28.8294	23.9834	10.0007	52.5384	0	10.4258	0	0	0	0	0	0	23.6847	0	0	0	0	0	0	9.6527	0	63.8155	26.1862	0	4.41226	0	41.3617	0	2	7	5	14
Q15848	ADIPOQ	0	16.4057	0	0	53.4533	0	0	0	0	0	0	0	0	0	0	87.0734	0	75.7477	31.5857	73.7484	0	0	0	0	0	0	0	24.0484	37.4021	35.5342	0	0	347.343	0	0	0	13.1378	77.4786	0	0	0	87.5979	65.317	0	2	6	6	14
P24844	MYL9	0	87.6705	0	0	0	121.583	0	0	0	0	0	0	0	0	0	255.428	156.022	479.469	378.778	515.947	91.3895	0	0	0	0	0	0	0	0	0	589.705	193.663	0	0	0	243.731	0	537.196	606.211	289.701	0	0	0	0	2	6	6	14
A0A087X1Z3	PSME2	0	0	16.5912	19.0322	0	0	0	0	0	0	0	0	0	0	0	15.8148	58.963	85.8408	0	16.7345	0	0	26.921	0	0	0	0	0	0	16.1264	0	16.4901	0	0	0	0	23.8144	14.0721	0	13.1543	12.6485	0	59.2851	0	2	5	7	14
P43304	GPD2	0	0	5.98055	0	0	39.779	0	0	0	0	0	0	0	0	0	2.85034	0	37.0744	5.16705	18.0966	0	0	0	0	0	0	0	0	0	11.626	9.65199	5.94411	0	0	0	39.8978	0	35.4258	0	4.74168	0	22.8938	42.7404	0	2	4	8	14
P61163	ACTR1A	0	30.5545	0	0	66.4631	0	0	0	0	0	0	0	0	0	0	43.1689	0	58.6595	0	22.8639	0	0	0	0	0	0	0	0	0	10.9697	0	0	53.6136	45.6463	22.052	0	8.14612	48.0253	12.7658	0	0	32.5601	40.5	0	2	3	9	14
Q5T9B7	AK1	0	0	0	0	0	0	0	0	0	0	0	41.279	0	0	0	58.9378	58.6884	42.6706	0	0	19.3185	0	0	16.6143	18.6818	0	13.9008	0	42.1884	0	0	20.5168	0	0	0	0	74.0777	17.5084	0	0	15.7003	39.5439	0	0	1	8	5	14
P18124	RPL7	0	0	0	0	0	54.8566	0	0	0	0	0	0	0	0	0	55.122	82.301	85.541	42.8365	66.6459	0	0	26.7645	0	0	28.6535	0	21.7007	0	0	0	0	0	0	0	0	5.9276	140.067	130.822	0	12.575	0	118.053	0	1	8	5	14
Q13561	DCTN2	0	0	0	0	0	0	0	0	17.8072	0	0	0	0	0	0	5.19498	23.2694	45.1688	28.2521	66.0622	0	0	0	0	0	18.9348	0	14.3402	0	0	0	0	0	0	0	0	7.83414	83.2874	24.6587	0	16.6195	20.9051	0	50.7114	1	7	6	14
P61106	RAB14	0	0	0	0	0	0	0	0	32.9355	0	0	0	0	0	0	115.393	71.7989	41.7712	104.591	81.4345	9.45565	0	0	0	0	0	13.6078	0	0	0	32.5365	20.0374	0	0	0	0	14.4897	51.3797	0	48.0286	15.3694	0	0	0	1	7	6	14
F8WAR4	CHCHD3	0	31.3357	0	0	0	0	0	0	0	0	0	0	0	0	0	33.1927	12.4241	126.313	60.1711	87.8559	0	0	0	0	0	0	0	0	71.2516	0	0	17.353	165.423	0	68.0409	58.0771	12.5138	132.949	196.942	0	0	0	0	0	1	6	7	14
O60716	CTNND1	0	0	0	0	0	14.9171	0	0	0	0	0	0	0	0	0	2.11477	0	9.29359	3.83362	0	0	0	7.27805	0	0	7.79175	0	17.6397	0	4.31286	7.16115	22.1466	0	0	26.1986	14.9617	3.22379	41.6437	0	0	0	0	0	0	1	6	7	14
P61604	HSPE1	160.654	0	0	0	0	0	0	0	0	0	0	0	0	0	0	147.62	31.5064	366.747	152.928	267.751	0	0	0	0	0	0	0	0	588.516	43.0349	0	0	0	0	0	73.8432	254.402	0	450.403	70.1309	101.188	0	158.036	0	1	6	7	14
P61764	STXBP1	0	6.42339	0	0	0	0	0	0	0	0	0	0	0	0	0	10.2061	10.1589	51.8642	24.6685	21.5991	0	0	0	0	6.4752	0	0	0	0	6.93808	0	7.09458	33.9095	0	0	0	2.56516	6.05429	16.1482	0	0	6.84503	0	0	1	6	7	14
Q08211	DHX9	0	0	0	0	0	0	0	0	11.1886	0	0	0	0	0	0	6.52821	19.4942	14.1902	0	6.90783	0	0	0	0	0	0	0	4.50511	0	3.28153	0	0	0	0	26.764	5.63074	1.21325	11.6177	3.81882	2.67675	0	0	12.2362	0	1	5	8	14
O75367	MACROH2A1	0	0	0	0	0	0	0	0	139.306	0	0	0	0	0	0	34.8478	121.358	0	0	12.259	0	0	0	0	0	0	0	0	24.9183	11.8135	0	12.08	0	49.1576	0	0	43.7811	206.582	151.553	0	0	23.3564	87.0319	56.7699	1	4	9	14
P13861	PRKAR2A	0	0	0	0	0	0	0	0	0	0	0	0	0	0	0	35.3535	60.3358	65.8546	164.846	74.8186	9.95331	0	68.7893	17.1201	0	0	0	0	43.3727	0	0	0	0	0	0	0	49.5354	26.9989	24.004	0	0	10.175	113.572	0	0	9	5	14
P61160	ACTR2	0	0	0	0	0	0	0	0	0	0	0	0	0	0	0	35.9971	30.6827	22.3846	37.2528	87.0775	10.1343	0	0	0	0	0	0	14.2133	0	0	0	10.7377	0	0	21.1096	0	19.3774	82.3874	24.4405	34.186	16.4357	0	0	0	0	7	7	14
P51148	RAB5C	0	0	0	0	0	0	0	0	0	0	0	0	0	0	0	58.7079	0	85.0413	70.9219	62.0732	19.2732	0	33.3382	0	0	0	0	0	63.0112	0	198.8	40.8418	0	0	0	0	22.1159	156.675	208.944	0	46.9538	0	73.417	0	0	7	7	14
Q13361	MFAP5	223.549	0	49.1948	56.4326	0	0	109.362	0	0	58.2388	0	0	0	0	103.099	0	0	0	0	0	0	221.634	119.814	39.6875	0	0	0	97.1454	0	0	0	48.8951	0	0	0	0	0	0	0	0	37.5042	23.5876	0	0	5	5	3	13
P30536	TSPO	46.602	23.0895	25.6585	0	0	0	0	0	41.9179	121.502	0	0	0	0	0	0	0	0	0	0	0	0	0	0	93.1029	178.289	0	67.5132	0	0	41.4101	0	0	0	0	85.5873	46.1036	0	29.0231	0	0	0	91.6851	0	5	3	5	13
P36269	GGT5	56.413	0	3.85842	0	0	51.6486	0	25.1765	37.9783	0	0	0	0	0	0	40.6404	33.0852	0	0	0	0	0	0	0	0	0	0	0	0	0	0	46.2107	0	0	75.7685	64.6731	19.516	0	0	0	0	7.44628	27.7468	0	5	2	6	13
Q9NZM1	MYOF	3.67911	0	1.01283	0	5.93926	0	1.50006	0	0	0	0	0	0	0	8.49048	6.85002	2.95158	0	53.254	8.26993	0	0	0	0	0	3.60264	0	2.72845	0	0	0	0	0	0	0	0	0	0	9.27429	1.60605	0	0	0	0	4	7	2	13
Q14764	MVP	0	0	2.41151	0	0	16.2003	0	15.794	0	0	0	0	0	77.8396	40.8352	39.3532	41.4594	0	33.5858	14.6913	0	0	0	0	0	0	0	0	0	0	0	9.68315	0	0	0	0	6.96754	0	0	0	3.71365	0	0	22.6631	4	5	4	13
P00747	PLG	0	0	0	0	0	8.82196	0	0	17.4133	6.28065	0	2.65537	0	0	0	0	0	0	23.0017	5.35113	0	0	0	0	0	9.21605	0	0	5.42775	10.3134	0	0	0	21.4577	0	0	3.81308	0	0	0	0	0	38.0872	74.272	4	4	5	13
A0A096LPE2	SAA2-SAA4	75.1589	0	0	0	0	0	168.65	67.0853	0	0	0	0	0	166.135	0	0	0	0	0	0	0	0	0	0	0	0	0	81.7265	21.1682	0	66.7855	20.6126	98.5208	167.37	80.8574	103.606	44.6477	0	0	0	0	0	0	0	4	2	7	13
Q6NVY1	HIBCH	0	9.98229	0	0	0	36.8918	0	0	18.1224	0	0	0	0	0	46.4955	10.5739	0	34.4762	19.1681	0	0	0	0	0	0	38.5399	0	29.188	56.6953	0	0	0	0	0	0	0	7.9728	28.2261	0	0	0	0	79.2766	0	3	7	3	13
Q7KZF4	SND1	8.58458	0	4.72656	0	0	0	3.50014	0	0	0	0	0	0	0	0	2.25269	16.8171	0	36.8361	23.8369	0	0	0	0	0	32.9264	0	18.655	0	0	0	9.39553	0	0	0	0	1.69855	16.0357	0	0	0	4.53252	0	0	3	6	4	13
Q9BY49	PECR	0	26.7352	0	0	43.5546	0	0	0	24.2683	0	0	0	0	0	0	0	42.2145	0	0	0	0	0	48.1291	0	26.9071	128.857	0	39.0231	0	0	0	0	0	0	0	49.5505	0	37.7984	0	0	11.3248	0	105.989	69.1111	3	5	5	13
P01891	HLA-A	0	0	5.88409	0	0	58.8666	0	0	0	0	0	0	0	0	0	62.3858	0	101.73	37.6695	121.033	15.3371	0	0	0	19.7756	0	7.35734	28.6804	44.6556	0	18.9926	0	0	0	22.9944	0	0	0	0	0	0	0	0	0	2	9	2	13
Q5TEC6	H3-7	0	0	0	0	0	0	0	0	102.352	0	0	15.6908	0	0	0	313.446	111.405	162.188	135.26	31.6203	0	282.104	0	0	0	0	0	0	288.362	0	0	0	0	0	0	0	146.318	185.965	177.084	99.3458	0	0	0	0	2	7	4	13
O94905	ERLIN2	0	0	0	0	0	0	0	41.4396	41.6816	0	0	0	0	0	0	176.354	99.8732	185.072	121.259	141.562	0	0	0	0	0	0	0	0	39.1785	0	41.2545	0	0	0	0	0	22.9131	194.801	158.754	0	0	0	228.006	0	2	6	5	13
Q8WUM4	PDCD6IP	0	0	5.01594	0	0	0	0	16.2631	0	0	0	0	0	0	0	0	3.56935	25.9821	34.7526	15.1778	0	0	0	4.04657	0	0	3.38568	0	0	4.87541	0	0	0	0	0	0	0	4.25437	11.3474	0	3.82396	4.81002	0	0	2	6	5	13
O43175	PHGDH	0	7.63862	0	0	0	0	0	0	0	10.049	0	0	0	0	0	0	0	26.4817	29.4189	180.479	0	0	0	0	0	14.8295	0	0	78.4557	0	0	25.4063	121.433	0	0	0	12.2365	93.9233	86.7419	0	12.9794	0	0	0	2	5	6	13
P02747	C1QC	0	0	9.35666	0	0	0	0	0	61.0647	0	0	0	0	0	0	17.8376	13.3164	0	0	0	0	0	0	0	0	0	12.6312	73.795	0	36.378	0	0	177.796	302.358	0	0	0	15.8721	21.1672	0	28.4959	35.8439	0	0	2	4	7	13
P36955	SERPINF1	0	0	0	0	0	0	0	33.7772	0	0	0	67.7844	0	0	0	9.93023	0	32.3777	0	0	0	0	0	0	0	0	0	191.88	31.9744	70.8809	0	0	0	842.702	0	34.7497	7.4875	220.9	259.244	0	0	39.9602	0	0	2	4	7	13
Q05707	COL14A1	31.7104	0	0	0	0	0	0	8.13155	0	0	0	0	0	0	10.512	0	0	12.8911	0	0	0	0	0	0	0	0	0	13.1346	0	7.31311	0	0	35.7424	50.328	4.90045	0	29.5687	2.12718	8.51052	0	0	14.3376	0	0	2	3	8	13
P27144	AK4	0	17.1869	0	0	0	0	0	0	0	0	0	0	0	0	0	0	0	217.25	0	38.4309	0	103.041	185.629	0	0	165.554	0	50.1907	58.521	37.0344	0	0	0	0	0	0	6.86354	48.5161	0	0	101.739	0	204.396	0	1	7	5	13
A1L0T0	ILVBL	0	0	0	0	0	0	0	0	58.0705	0	0	0	0	0	29.9188	44.0884	50.5887	58.9593	79.9226	78.9049	0	0	0	0	0	0	0	9.32748	0	6.93808	0	0	0	0	0	0	7.66082	6.05429	0	0	0	0	50.8404	66.1941	1	7	5	13
Q96I99	SUCLG2	0	0	0	0	0	0	0	0	67.7621	0	0	0	0	0	0	44.5022	0	107.426	44.8367	62.7542	0	0	0	0	0	54.0396	0	27.2845	148.572	0	16.8131	0	0	0	0	0	26.1023	140.721	58.7008	0	0	0	37.0532	0	1	7	5	13
J3KRY1	ARHGDIA	0	0	0	0	0	0	0	0	0	0	0	8.93171	0	0	0	0	39.8807	135.606	48.4203	75.4023	35.0628	0	30.3643	0	0	0	0	0	0	0	0	0	0	0	0	0	25.5823	166.084	181.231	56.4413	40.7031	0	63.5936	0	1	6	6	13
P16070	CD44	10.6869	0	0	0	0	0	0	0	0	0	0	0	0	0	0	14.1138	8.44289	12.2915	15.3345	17.902	0	0	0	0	5.38142	0	0	0	0	0	0	5.84824	0	0	0	0	6.37824	20.0446	20.0761	23.479	0	0	21.1979	0	1	6	6	13
E7EMK3	FLOT2	0	0	13.6009	0	0	0	0	0	0	0	0	0	0	0	0	0	0	47.0675	23.5017	9.14558	0	0	0	0	0	15.7511	24.5136	11.929	0	26.4397	0	0	0	0	0	0	19.5854	100.141	30.7688	107.988	0	0	0	42.1847	1	6	6	13
Q63ZY3	KANK2	0	4.77414	0	0	0	0	0	0	0	0	0	0	0	0	0	20.1823	22.583	5.49621	27.4187	5.35113	0	0	0	0	0	9.21605	0	0	0	0	0	5.273	0	21.4577	20.7327	0	7.62616	4.49981	0	0	0	0	18.9574	0	1	6	6	13
E7EX59	PCCB	0	0	0	0	0	0	0	0	12.7645	0	0	0	0	0	0	0	0	32.4776	6.7505	15.7615	0	0	12.6779	0	0	13.5727	0	0	48.0603	0	0	7.76569	74.2342	0	0	0	8.4581	159.375	53.1362	0	0	15.0313	0	0	1	6	6	13
P28906	CD34	0	0	0	0	0	0	0	0	19.3831	0	0	0	0	0	0	28.2276	33.7029	24.583	40.9197	0	0	21.3728	0	0	0	0	0	0	0	0	0	0	0	0	0	0	8.52743	60.2975	66.9931	0	9.04514	11.3775	42.3957	55.1991	1	5	7	13
Q9BX68	HINT2	0	0	0	0	0	0	0	0	137.415	0	0	0	0	0	0	80.1774	0	87.1399	0	113.152	0	0	0	0	0	0	0	0	114.772	0	0	0	0	0	0	93.4703	20.14	95.1505	0	66.6894	21.3627	53.789	601.123	521.924	1	4	8	13
P07108	DBI	0	0	0	0	0	0	0	0	0	0	0	0	0	0	0	0	43.1754	125.713	0	152.945	71.1209	0	49.2247	0	0	0	0	79.8229	62.0737	29.44	0	0	0	0	0	0	21.8039	128.613	34.2603	72.1194	92.5105	0	0	0	0	7	6	13
O43399	TPD52L2	0	0	0	0	0	0	0	0	0	0	0	0	0	0	0	67.6267	43.2441	104.928	105.091	245.277	9.50089	0	0	0	0	35.1886	0	0	0	0	0	0	96.2296	0	0	0	36.3976	85.9055	114.565	64.2421	15.4429	0	0	0	0	7	6	13
P36776	LONP1	0	0	0	0	0	0	0	0	0	0	0	0	0	0	0	2.16075	3.22615	4.69676	7.83392	9.14558	0	0	0	0	0	0	0	0	0	4.40662	0	0	0	0	17.717	15.1226	0	15.3812	25.6407	0	0	8.69504	32.4	21.0924	0	5	8	13
P18577	RHCE	0	19.0966	5.30533	0	0	17.6439	0	0	34.669	50.2452	0	0	0	0	0	0	113.121	65.8546	0	0	0	0	0	17.1201	9.6253	0	14.324	0	0	0	0	0	0	0	0	0	53.3138	0	0	445.412	0	0	0	0	5	5	2	12
A0A087WTG3	CUL3	22.425	22.2214	0	0	72.4024	0	0	0	0	14.6168	93.578	0	0	0	51.7515	0	0	0	0	0	0	0	0	0	0	0	0	0	0	48.004	139.331	73.5344	117.308	49.9379	0	0	0	0	0	9.78927	0	0	0	0	5	1	6	12
Q8NF91	SYNE1	1.75195	0	0	0.553261	0	0.801997	0	0	0	0	0	0.241397	0	0	0	0	0	0	0	0	0	0	1.56517	0	0	0	0	0	0.493432	1.40637	1.55677	1.43809	0	0	1.88479	0	0	0.409074	0.545546	0	0	0	0	0	4	2	6	12
O60784	TOM1	16.2932	8.07263	0	0	0	59.6686	0	0	0	0	0	0	0	0	0	12.8266	6.38365	55.7615	54.254	0	0	16.1599	0	0	0	0	0	0	0	0	0	8.91616	0	0	17.5285	0	3.22379	7.60877	0	0	0	0	0	0	3	5	4	12
Q9Y624	F11R	0	0	7.37923	0	0	49.2426	0	0	72.4897	0	0	0	0	0	0	35.2615	94.7251	30.6788	0	119.379	0	0	0	0	0	0	0	0	0	0	23.8186	0	0	0	0	0	10.642	50.1524	83.6868	0	0	28.3514	0	0	3	4	5	12
P35241	RDX	0	0	3.52081	0	0	0	5.2145	0	0	0	0	0	0	0	0	0	0	36.4748	18.2514	21.3072	0	0	45.703	0	0	61.1611	14.2589	18.5281	0	0	0	0	0	0	0	11.7441	27.8355	59.7248	0	0	0	0	0	0	2	7	3	12
P16284	PECAM1	0	0	2.94204	0	0	0	0	0	9.53397	0	0	0	0	0	0	5.56277	12.4927	18.1874	45.42	11.7725	0	0	0	0	0	0	0	0	5.97053	0	0	0	0	0	0	0	2.11453	39.6801	46.2623	4.6652	0	0	0	0	2	6	4	12
A0A087X2I1	PSMC6	0	0	0	0	92.7656	0	0	0	34.4326	0	0	0	0	0	0	25.1014	7.48191	10.8925	0	10.605	0	0	0	0	0	18.2645	7.0969	0	0	0	0	0	0	0	0	0	7.55683	0	0	8.33617	8.01561	0	37.5702	0	2	6	4	12
Q9P0L0	VAPA	0	0	0	0	0	0	0	0	28.2079	0	0	8.64203	0	0	0	32.9629	36.9291	0	0	0	0	0	28.0166	13.9296	0	29.9941	11.6545	0	0	0	0	17.1612	0	0	0	0	0	29.2897	19.5306	0	0	0	0	80.3305	2	6	4	12
P02746	C1QB	0	0	0	0	0	60.1498	0	0	59.016	0	0	0	0	0	0	17.24	64.2484	0	0	18.1939	0	0	0	0	0	0	0	71.3203	18.5037	70.2246	0	0	0	72.9561	0	0	12.9991	0	163.446	0	0	0	0	84.145	2	5	5	12
P39023	RPL3	0	0	5.20886	0	0	0	0	0	17.0981	0	0	0	0	0	0	14.9413	22.3085	32.4776	18.0847	52.733	0	0	0	0	0	0	0	0	0	10.1258	0	0	0	0	0	17.3749	15.0443	71.0152	59.1372	0	0	0	0	0	2	5	5	12
O75781	PALM	0	0	0	0	0	0	17.0007	0	0	0	0	0	0	0	48.1127	16.3665	16.3367	23.7836	59.4211	57.7923	0	0	0	0	0	19.9402	0	0	0	0	0	34.1307	0	0	0	0	37.0562	9.73595	0	18.2019	0	0	0	0	1	7	4	12
P53597	SUCLG1	48.354	0	0	0	0	0	0	0	0	0	0	0	0	0	0	12.6886	0	27.581	34.5026	0	0	47.9585	21.5994	0	0	69.4555	0	0	95.4297	0	0	0	0	0	0	0	14.351	11.2904	0	0	10.1482	0	47.5659	0	1	7	4	12
L7N2F9	VAMP2	0	0	0	0	0	0	0	0	120.317	0	0	0	0	0	0	87.7171	209.562	0	63.5881	0	0	0	0	0	0	63.9259	24.8392	96.8916	112.996	0	0	73.1509	175.046	0	0	0	0	249.78	166.61	0	0	0	0	0	1	7	4	12
P23381	WARS1	0	0	0	0	0	15.0775	0	0	0	0	0	0	0	0	0	4.32149	0	28.1806	0	0	4.25278	0	14.7126	0	0	15.7511	6.12026	35.8505	0	0	0	0	0	0	0	0	9.77535	77.0695	0	0	0	26.1314	97.3723	0	1	7	4	12
P49189	ALDH9A1	16.2932	0	0	0	0	0	0	0	0	0	0	0	0	0	0	4.27552	0	74.2488	46.5035	18.0966	0	0	14.5561	0	0	0	0	0	36.662	0	0	0	0	0	0	0	22.5665	30.4351	20.2943	7.11252	20.517	0	0	0	1	6	5	12
O00217	NDUFS8	0	0	10.1766	0	0	0	0	0	0	0	0	0	0	0	85.3091	0	0	63.2563	35.1693	82.1156	0	36.664	0	0	0	35.3561	0	0	0	19.7829	32.8479	0	0	0	0	0	0	34.5258	46.0441	0	15.5165	0	0	0	1	6	5	12
Q92499	DDX1	0	0	0	0	0	0	0	0	9.53397	0	0	0	0	0	0	8.36714	12.4927	30.2791	30.3356	5.93489	0	0	0	0	0	0	0	0	0	0	0	0	0	0	34.3031	9.81358	2.11453	4.9907	6.65567	0	0	0	20.8532	0	1	5	6	12
P46777	RPL5	0	0	0	0	0	0	0	0	45.9364	0	0	0	0	0	0	13.4242	29.9963	116.52	72.9221	85.1317	0	0	0	0	0	0	0	0	0	0	0	0	0	0	0	23.4882	0	59.6429	95.4706	22.3318	10.7365	0	100.474	0	1	5	6	12
P09525	ANXA4	0	0	0	0	0	0	0	43.6289	0	0	0	0	0	0	0	44.824	0	0	69.6718	27.1448	0	0	0	0	0	0	0	0	41.2509	0	0	0	0	0	26.1986	22.3621	24.1264	227.936	136.714	10.6305	0	0	48.083	0	1	4	7	12
P80723	BASP1	0	0	0	0	0	70.7361	0	0	0	0	0	0	0	0	0	0	0	44.0696	0	107.12	0	0	0	0	0	0	14.3566	27.9824	0	0	0	0	0	0	41.4653	0	0	90.078	72.1212	16.8253	32.3934	20.3963	0	395.369	1	4	7	12
Q13492	PICALM	0	0	0	0	0	11.3884	0	0	0	0	0	0	0	0	0	29.239	29.104	0	11.7509	0	0	0	0	0	0	0	0	0	0	0	0	0	0	0	13.382	34.1062	19.62	5.80885	0	5.42999	0	19.6101	48.7723	31.6385	1	3	8	12
Q14699	RFTN1	0	0	0	0	0	0	0	0	37.4267	0	0	0	0	0	0	3.63189	0	0	0	15.3723	0	0	0	0	0	0	0	10.0255	0	0	12.2985	0	36.2006	0	0	12.7094	0	12.9267	0	6.04181	0	7.30753	27.2298	35.4531	1	3	8	12
Q93052	LPP	0	0	0	0	0	0	0	0	0	0	0	0	0	0	0	10.4819	0	53.2632	57.0876	59.2517	6.87683	0	23.7906	0	0	12.7349	0	0	0	0	0	0	0	0	0	0	2.63449	56.0431	8.29231	5.81238	0	0	26.1957	0	0	7	5	12
P62277	RPS13	0	0	0	0	0	0	0	0	0	0	0	0	0	0	0	66.7992	139.685	87.1399	145.344	113.152	0	0	45.4683	0	0	0	0	0	86.0545	0	0	0	0	0	0	0	60.4546	95.1505	63.3925	0	0	0	400.864	260.962	0	7	5	12
Q96QK1	VPS35	0	0	0	0	0	0	0	0	0	0	0	0	0	0	0	0	0	10.8925	9.08401	15.9561	0	0	0	0	0	9.13227	0	13.8326	0	0	0	5.273	0	0	0	0	9.46337	40.171	6.00101	4.20633	4.00781	0	37.5702	0	0	5	7	12
O00483	NDUFA4	93.204	138.537	76.9754	58.8669	0	0	76.0031	0	0	0	0	0	0	0	0	24.4578	0	0	0	0	0	92.4418	0	0	0	0	0	0	0	49.8792	248.461	0	0	0	0	0	36.8829	0	58.0461	0	0	0	0	0	5	2	4	11
S4R3N1	HSPE1-MOB4	29.4328	0	0	18.5896	0	26.9471	0	0	53.0278	0	0	0	0	0	0	0	0	0	0	0	0	29.279	26.3732	0	0	84.6201	0	42.7034	0	0	0	0	0	0	31.6644	54.216	0	82.6329	0	0	0	0	0	0	4	4	3	11
A0A0A0MTS7	TTN	0.175195	0.0868025	0	0	0	0	0	0	0	0	0	0.144838	0.511403	0	0	0	0	0	0.250019	0	0	0	0.391293	0	0	0	0	0	0	0	0.155677	0	0	0	0	0	0.0346644	0.0818147	0	0	0.110307	0.138751	0	0	4	2	5	11
A0A286YFJ8	IGHG4	0	69.3552	115.608	0	0	109.874	0	321.353	0	0	0	0	0	0	0	0	0	0	0	0	0	0	0	0	0	0	0	0	0	0	0	76.6023	209.414	445.539	0	0	35.6003	0	0	0	0	485.72	393.453	102.545	4	0	7	11
O75558	STX11	26.4545	26.1276	29.0346	0	0	0	0	0	0	0	0	0	0	0	0	0	0	0	0	0	0	52.3026	23.5558	11.7117	26.3383	50.4369	9.79893	57.3608	0	0	0	0	0	0	0	0	0	0	0	0	11.0674	0	0	0	3	7	1	11
P07305	H1-0	83.7434	0	0	0	0	0	34.1443	0	377.025	0	0	0	0	0	0	10.9876	16.4053	23.8835	0	23.2531	0	0	0	0	0	0	0	0	118.029	0	0	0	0	0	0	0	49.7433	273.998	208.835	0	0	0	0	0	3	5	3	11
O00767	SCD	0	41.8388	0	0	0	19.2479	0	0	56.9674	0	0	0	0	0	0	0	0	11.9917	0	35.1229	0	0	0	0	0	60.5746	0	0	23.7834	0	0	11.5047	0	0	0	38.7717	0	9.81777	144.57	0	0	0	0	0	3	4	4	11
Q86VP6	CAND1	0	0	1.78452	0	0	0	0	0	23.0864	4.22517	0	0	0	0	0	0	20.1119	47.6671	27.502	0	0	0	0	0	0	0	0	0	0	0	0	3.54729	0	0	0	11.7441	12.7218	0	0	5.58294	2.68413	0	0	0	3	3	5	11
P11182	DBT	0	0	0	10.2906	0	14.9171	6.64313	0	0	0	0	0	0	0	0	0	0	9.29359	0	0	0	0	0	0	0	0	0	0	27.6815	35.0654	14.478	0	0	72.9561	0	60.1685	9.70602	38.2075	0	0	0	0	0	0	3	2	6	11
P54289	CACNA2D1	0	0	1.92921	0	0	12.8319	0	0	0	0	0	0	0	0	48.517	23.9981	0	7.99448	3.33358	7.78347	0	0	6.26069	0	0	0	0	0	0	0	0	3.83491	0	0	0	0	8.35411	0	17.5666	0	0	0	0	0	2	6	3	11
P17858	PFKL	0	0	0	0	0	0	0	0	9.29759	0	0	2.84849	0	0	0	2.71243	0	5.89593	0	5.74031	0	0	9.23452	0	0	9.88631	0	7.48737	0	0	0	0	0	0	0	0	6.10093	14.3994	0	0	4.33873	0	0	0	2	6	3	11
P17612	PRKACA	0	21.3534	0	0	0	0	8.78608	0	0	0	0	0	0	0	0	5.65472	25.3287	61.5575	41.0864	47.9656	0	0	0	0	0	0	0	15.6093	0	0	0	0	0	0	0	0	0	30.1896	13.4204	0	27.1722	0	0	0	2	6	3	11
P25787	PSMA2	0	16.7529	9.30843	0	0	0	0	0	0	0	0	0	0	0	0	0	66.239	115.72	64.3381	75.1105	0	0	30.2078	0	0	0	0	0	0	0	0	0	0	0	0	0	60.212	0	0	103.323	14.1928	0	66.5234	0	2	5	4	11
Q9Y3Z3	SAMHD1	12.0885	0	0	0	0	0	0	0	10.9522	0	0	0	0	0	0	25.4692	14.2774	27.6809	5.75043	0	0	0	0	0	0	0	0	17.5763	0	0	10.7417	19.9415	0	0	0	0	14.4204	5.64522	0	0	0	0	0	0	2	5	4	11
Q9Y277	VDAC3	0	14.1488	7.86153	0	0	0	0	0	0	0	0	0	0	0	0	15.0333	33.6343	0	27.252	0	0	0	0	0	0	54.7936	0	0	161.254	15.2825	0	0	0	0	0	0	90.6126	0	0	0	0	15.1238	0	73.3745	2	5	4	11
P53618	COPB1	0	4.07972	0	0	0	0	0	0	7.32776	0	0	0	0	0	0	0	12.8359	13.9903	19.4181	13.6211	0	0	0	0	0	0	0	0	0	0	0	4.50602	0	0	0	0	3.22379	19.0628	10.1472	3.5945	0	0	0	0	2	4	5	11
B1AK88	CAPZB	0	0	0	0	0	23.7391	0	46.2873	0	0	0	0	0	0	0	27.2162	0	0	24.6685	0	6.69586	0	0	0	0	0	0	0	0	13.8762	46.0805	14.1892	0	0	0	0	25.6516	0	96.889	11.3188	0	0	0	0	2	3	6	11
Q9Y4B5	MTCL1	0	0	0	0	0	26.7867	0	15.0121	0	0	0	0	0	0	0	0	0	0	0	0	0	0	0	0	0	0	0	0	0	0	0	2.30095	0	9.36335	4.52349	7.72216	1.66389	1.96355	5.23725	0	0	0	8.27234	10.7706	2	0	9	11
Q9NZ08	ERAP1	0	0	0	0	0	0	0	0	22.0621	0	0	0	0	0	0	64.3167	25.6032	32.5775	7.75058	49.9115	0	0	0	0	0	0	0	17.7666	4.58892	0	7.31683	0	0	0	0	0	4.85301	0	0	0	0	0	0	20.868	1	7	3	11
P62424	RPL7A	0	14.496	0	0	0	0	0	0	0	0	0	0	0	0	0	76.6375	57.1783	83.2426	83.3395	145.94	0	0	52.1985	0	0	0	0	0	82.2551	0	0	0	0	0	0	0	0	204.537	163.664	0	24.5248	0	0	0	1	7	3	11
Q07065	CKAP4	0	0	0	0	0	0	0	0	11.9766	0	0	0	0	0	0	3.49397	10.4335	37.8739	31.5857	22.0856	0	0	0	0	0	12.7349	0	0	0	0	11.8315	0	0	0	28.6488	0	0	12.4358	33.0601	0	0	0	0	0	1	6	4	11
A0A0A0MT83	IVD	0	0	0	0	0	0	0	0	67.6045	0	0	0	0	0	0	4.91914	0	10.6926	0	0	0	0	50.3986	0	0	71.8852	6.99924	68.0843	0	0	0	0	0	0	0	0	22.3238	26.3443	23.4585	0	47.3583	0	0	0	1	6	4	11
O00764	PDXK	0	12.326	0	0	0	0	0	0	0	0	0	0	0	0	0	13.1024	9.74708	14.1902	11.8342	0	0	0	0	11.0892	0	0	0	18.0839	0	0	44.368	13.6139	0	0	0	0	54.319	0	0	0	62.838	0	0	0	1	6	4	11
Q16563	SYPL1	0	0	0	0	0	0	0	0	0	0	127.939	0	0	0	0	48.4099	108.385	70.1516	131.593	102.45	0	0	0	0	0	0	0	0	51.9584	0	27.2435	0	0	0	0	0	6.06626	229.654	210.581	0	0	0	0	0	1	6	4	11
P13716	ALAD	0	0	0	0	0	0	0	0	0	0	0	19.9394	0	0	0	0	0	55.062	22.9184	40.1822	43.6136	0	0	0	0	0	0	0	13.5694	0	0	0	0	0	0	0	19.1001	0	0	94.8335	10.1114	0	94.9596	185.343	1	5	5	11
Q10589	BST2	0	0	24.3563	0	0	0	0	0	0	0	0	0	0	0	0	0	103.992	75.7477	63.1714	0	0	0	39.5206	0	0	0	0	32.0434	0	23.7207	0	0	0	0	0	0	0	123.949	55.1002	0	0	0	174.064	113.315	1	5	5	11
Q14203	DCTN1	0	0	5.1124	0	0	0	0	0	0	0	0	0	0	0	0	1.60907	2.40245	3.49759	2.91688	10.3131	0	0	0	0	0	0	0	0	0	0	5.4487	3.35555	0	0	0	5.63074	0	0	3.81882	10.7835	0	0	0	0	1	5	5	11
P62753	RPS6	0	0	0	0	0	0	0	0	27.42	0	0	0	0	0	0	24.044	23.8872	191.468	72.5887	101.672	0	0	0	0	0	0	0	0	0	0	0	0	0	0	0	0	6.0316	114.05	152.098	13.3073	0	0	0	78.0866	1	5	5	11
P51571	SSR4	0	0	0	0	0	0	0	0	165.86	0	0	0	0	0	0	60.5009	108.385	105.227	131.593	128.038	0	0	0	0	0	0	0	0	0	24.6583	0	0	0	0	0	0	27.3502	86.1509	57.3915	0	0	24.3276	0	0	1	5	5	11
O15400	STX7	0	0	0	0	0	0	0	0	52.8702	0	0	0	0	0	0	115.715	0	117.319	139.844	114.222	7.60071	0	0	0	0	0	0	0	0	0	0	0	0	0	0	0	5.82361	82.3874	54.882	38.4688	0	0	0	75.394	1	5	5	11
Q6UVK1	CSPG4	0	0	0.964605	0	0	0	0	0	0	0	0	0	0	0	0	5.5168	0	0	0	1.94587	0	0	3.13035	0	0	0	0	2.53809	0	1.87516	3.11354	0	0	0	11.3087	0	0	0	0	3.05915	0	3.70002	6.89362	0	1	4	6	11
Q7Z406	MYH14	0	0	0	0	0	17.6439	0	0	0	0	0	0	0	0	0	0	0	2.19848	16.5012	2.14045	0	7.64556	0	0	0	0	0	0	0	0	13.6996	4.2184	0	0	0	0	0	35.9167	16.8028	1.68253	1.61783	0	0	0	1	4	6	11
Q9HCB6	SPON1	0	0	0	0	0	0	0	0	0	0	0	2.65537	0	0	0	20.2283	0	5.49621	0	0	0	0	0	0	0	0	3.581	20.9392	0	0	0	0	126.015	236.034	0	0	1.90654	8.99962	12.002	0	0	0	0	49.3651	1	4	6	11
Q1KMD3	HNRNPUL2	0	5.12135	0	0	0	0	0	0	0	0	0	0	0	0	0	0	0	5.89593	29.4189	11.4806	0	0	0	0	0	0	0	0	0	11.0634	0	5.65649	0	0	0	0	2.0452	9.65414	6.43745	4.51224	0	0	20.3362	0	1	3	7	11
Q9H8L6	MMRN2	0	0	0	5.3113	0	0	0	0	0	0	0	0	0	0	0	8.82687	0	0	0	0	0	0	0	0	0	16.0862	0	18.2743	0	0	7.47251	0	43.9907	37.4534	9.04698	0	1.66389	0	0	0	0	4.44002	33.0894	0	1	3	7	11
A6NIZ1	YJEFN3	0	0	0	0	0	0	0	0	26.1593	0	0	0	0	0	0	22.8947	0	33.1771	0	0	0	0	0	0	0	0	0	0	0	0	74.4137	114.664	438.532	93.2434	90.0929	0	0	215.336	443.747	182.937	0	0	0	0	1	2	8	11
Q9Y2J2	EPB41L3	0	0	0	0	0	0	0	0	0	0	0	0	0	0	0	2.71243	4.04984	11.7919	19.6681	17.2209	0	0	9.23452	4.5913	0	0	0	7.48737	0	0	0	3.93078	0	0	0	0	2.87714	6.79062	0	0	0	0	0	0	0	8	3	11
A0A0B4J2B5	IGHV3OR16-9	0	0	0	0	0	0	0	0	0	0	0	0	0	0	0	85.9241	192.471	0	116.842	90.9693	63.4297	0	0	72.7216	0	0	0	0	138.358	0	0	0	0	0	0	0	97.1989	0	50.954	178.654	0	129.686	0	0	0	7	4	11
P22090	RPS4Y1	0	0	0	0	0	0	0	0	0	0	0	0	0	0	0	0	0	0	0	0	0	29.5397	79.8238	13.2292	14.8755	28.486	11.0686	21.5738	0	31.8777	0	16.2984	0	0	0	0	0	0	0	0	25.0028	0	58.5957	0	0	7	4	11
P47985	UQCRFS1	0	0	0	0	0	0	0	0	0	0	0	0	0	0	0	155.298	150.737	118.118	56.3375	131.443	0	0	0	0	0	56.6368	0	0	150.053	0	0	0	0	0	0	0	64.4064	124.358	147.407	0	37.2836	0	0	0	0	7	4	11
A0A087WT12	GPX4	0	0	0	0	0	0	0	0	0	0	0	0	0	0	0	25.6531	12.7673	111.423	108.425	72.289	0	0	0	0	0	0	0	0	18.3557	0	0	0	0	0	0	0	25.7556	0	101.363	42.6751	0	17.2051	64.1106	0	0	6	5	11
O95299	NDUFA10	0	0	0	0	0	0	0	0	0	0	0	0	0	0	45.2826	20.5501	0	33.5768	0	10.8969	0	0	17.5299	0	0	37.4507	0	0	0	0	0	0	0	0	0	54.0551	11.6472	27.4898	12.2202	0	8.23622	0	0	0	0	6	5	11
P09429	HMGB1	0	0	0	0	0	0	0	0	0	0	0	0	0	0	0	0	0	80.2446	16.7512	0	0	0	125.683	0	0	67.2772	13.0869	0	0	18.8453	31.2911	0	0	0	0	0	13.9351	115.032	0	0	44.3065	0	138.389	0	0	5	6	11
Q15233	NONO	0	0	0	0	0	0	0	0	0	0	0	0	0	0	37.1964	8.50506	0	0	0	0	0	16.0731	28.8774	0	0	15.4997	0	0	0	0	0	26.5567	0	0	52.2086	44.5633	22.3932	7.52696	0	0	0	17.0663	0	0	0	5	6	11
Q96CM8	ACSF2	0	0	0	0	0	0	0	0	0	0	0	0	0	0	0	0	0	0	0	21.4045	0	0	0	0	0	12.316	0	9.32748	7.25345	6.84432	0	0	33.4512	0	55.4128	11.7441	5.09566	24.0535	0	0	10.81	0	0	0	0	4	7	11
Q6UXG3	CD300LG	0	0	0	0	0	0	0	0	0	0	0	0	0	0	0	6.39029	0	69.3521	11.5842	54.0951	0	0	0	0	0	0	0	0	0	0	0	0	0	0	26.1986	0	4.81835	79.5239	30.3324	0	0	25.7151	95.8213	62.3795	0	4	7	11
A0A0D9SFM0	SHPRH	0	0	0	0	0	0	0	0	0	0	0	0	0	0	31.5361	0	0	0	0	0	0	0	0	0	0	0	0	0	0	24.2833	8.09522	4.98538	0	10.1436	9.8009	20.7533	0	16.9357	5.67368	0	0	2.40501	17.7511	0	0	1	10	11
P20020	ATP2B1	6.30704	3.12489	10.4177	7.96695	0	0	0	0	0	8.22195	0	0	24.5473	0	0	0	0	10.7926	0	0	0	6.25546	0	0	0	0	0	0	0	3.37528	0	0	0	0	0	5.79162	0	0	0	0	0	0	0	0	6	2	2	10
Q9H0C2	SLC25A31	0	24.8255	0	94.8289	80.8871	0	40.7874	0	0	0	104.544	0	0	0	57.8161	0	0	0	142.844	0	0	0	0	0	0	0	0	0	0	0	22.2618	41.1294	0	0	0	0	0	0	0	87.4151	0	0	0	0	5	2	3	10
A0M8Q6	IGLC7	0	0	0	0	252.56	286.473	0	698.062	0	0	0	2694.19	0	0	0	225.775	30.6141	0	0	0	0	0	0	0	117.21	0	0	0	352.458	0	0	0	0	0	0	0	0	0	1461.3	0	0	0	0	1202.04	4	4	2	10
Q9UKY3	CES1P1	0	0	0	0	92.1999	104.42	69.7886	0	0	18.6136	0	0	0	0	0	0	0	0	0	15.8588	0	0	0	0	28.4821	0	0	0	32.1224	45.8476	50.7508	0	0	0	0	0	28.2168	0	0	0	0	0	0	0	4	3	3	10
F8W0W8	PPP1CC	0	11.3711	6.31816	14.4954	0	21.0123	0	0	0	0	0	0	0	0	0	0	17.984	0	0	0	0	22.7629	20.5038	0	0	0	0	0	0	0	0	0	0	0	0	0	13.6231	0	0	0	9.63344	0	45.1532	0	4	3	3	10
Q04941	PLP2	104.942	0	28.8899	0	0	144.039	0	187.338	0	0	0	0	0	0	120.888	0	0	0	0	0	0	0	0	0	26.2071	0	0	0	0	0	0	114.856	0	0	112.899	48.1026	0	0	0	0	0	0	206.464	0	4	2	4	10
A0A0B4J269	TUBB3	0	103.208	79.194	0	480.514	0	24.2867	0	0	0	0	0	0	0	91.7781	0	0	0	0	253.449	0	0	0	0	0	0	0	0	0	0	0	0	155.8	243.057	0	27.3493	0	0	0	0	0	157.158	0	0	4	2	4	10
A0A286YES1	IGHG3	0	0	98.245	0	0	130.725	0	0	32.0688	0	0	49.1485	0	0	0	0	405.396	0	0	0	0	0	0	0	0	0	0	0	0	28.5961	31.7582	58.5782	0	0	0	0	0	0	0	0	119.83	0	0	91.3254	4	1	5	10
P35612	ADD2	0	0	2.99027	0	0	0	0	0	0	7.08001	0	2.99333	0	0	0	0	0	12.3914	5.16705	0	5.61005	0	0	0	0	0	32.229	0	0	0	0	0	0	0	0	0	17.1589	0	0	108.829	0	0	0	111.071	3	4	3	10
Q05639	EEF1A2	17.3444	0	14.3726	0	0	0	0	0	0	11.3052	0	0	0	0	80.0531	0	0	39.6726	0	19.2641	8.95798	0	0	0	0	0	0	0	0	120.948	46.3918	0	90.7307	0	0	0	0	0	0	0	0	0	0	0	3	4	3	10
O15061	SYNM	5.08067	0	0	0	0	9.30316	0	0	4.57	0	0	0	0	0	0	14.6195	23.8186	2.898	67.5884	0	0	0	0	0	0	0	0	0	0	0	0	2.78031	0	0	0	0	2.01053	0	0	0	0	0	9.99574	0	3	4	3	10
P07996	THBS1	0	0	0	0	0	0	0	36.2792	0	8.79291	0	29.885	0	0	0	0	0	11.592	29.0022	0	22.7569	0	0	0	0	0	0	0	0	0	0	0	0	0	0	0	1.35191	0	0	62.1007	0	7.16878	0	173.451	3	3	4	10
Q96BM9	ARL8A	0	20.3118	0	0	0	74.9065	0	0	0	0	0	0	0	0	0	0	64.1797	116.719	97.3406	0	0	40.5736	36.5468	0	0	117.463	15.203	0	0	0	0	0	0	0	0	0	0	0	0	0	0	0	161.138	0	2	7	1	10
P53396	ACLY	0	0	0	0	0	0	0	12.9792	13.0797	0	0	0	0	0	0	0	2.8143	0	0	0	7.51023	0	6.49547	0	0	41.6398	2.70203	0	44.9516	0	0	0	0	0	0	13.3529	0	3.3544	0	0	0	0	0	0	2	6	2	10
Q13162	PRDX4	28.7321	14.2356	0	0	0	0	0	0	0	0	0	0	0	0	66.3066	45.2377	0	0	0	31.9122	0	28.4971	51.3377	0	0	0	10.6779	0	0	15.3763	76.5932	0	0	0	0	0	0	0	0	0	0	0	0	0	2	6	2	10
B3KY94	CDIPT	0	33.5058	0	0	0	0	0	0	91.2424	0	0	0	0	0	0	35.4914	66.239	19.2867	32.1691	75.1105	0	0	0	0	0	0	0	0	0	0	0	0	0	0	0	0	0	110.532	84.2324	0	0	17.8526	0	0	2	5	3	10
P09651	HNRNPA1	0	11.1975	0	0	0	0	9.21467	0	0	0	0	0	0	0	0	5.93056	0	25.7822	21.5016	50.3007	0	22.4154	0	0	0	0	0	0	0	0	0	0	0	0	0	0	0	31.7441	56.4095	0	0	0	44.4638	0	2	5	3	10
E5KLJ9	OPA1	0	0	0	0	0	7.05757	0	0	6.93379	0	0	0	0	0	0	12.137	30.2022	8.79393	18.3347	12.8427	0	0	0	0	0	0	0	0	0	0	0	0	0	0	0	7.07865	3.05046	10.7995	0	0	0	0	0	0	2	5	3	10
P47755	CAPZA2	0	0	0	0	0	24.3807	0	0	23.9531	0	0	0	0	0	0	34.9397	0	15.1895	0	29.5772	0	0	0	0	0	0	0	0	30.0007	0	70.9888	0	0	0	0	0	31.6139	37.3075	0	0	11.1777	0	0	0	2	4	4	10
P08603	CFH	12.6141	0	0	0	0	0	0	0	0	0	0	1.73806	0	0	0	3.31008	0	0	0	0	0	0	0	2.80147	0	6.03233	2.34393	0	0	3.37528	0	3.45142	0	0	0	0	2.49583	0	0	0	0	16.6501	0	0	2	4	4	10
P08754	GNAI3	0	0	0	0	0	59.3478	0	0	136.155	0	0	0	0	0	0	79.4419	110.169	0	20.5849	48.0629	0	0	0	0	0	0	0	0	0	0	0	0	0	0	0	0	64.1984	90.8962	80.85	28.2971	0	0	0	0	2	4	4	10
A0A087WW87	IGKV2-40	0	0	36.2691	0	0	120.62	0	0	0	0	0	0	0	0	0	0	0	37.5741	156.678	36.5823	0	0	0	0	0	0	0	0	37.1061	0	0	0	172.297	0	0	0	0	30.7623	41.0251	0	0	34.7802	0	0	2	4	4	10
P62269	RPS18	49.4051	0	0	0	0	0	0	0	0	0	0	0	0	218.803	0	0	0	169.383	23.5017	0	0	0	44.2161	0	0	0	0	0	83.6367	26.4397	0	0	0	0	0	0	0	138.676	123.293	0	20.7744	0	0	0	2	4	4	10
P28289	TMOD1	0	0	0	0	0	19.7291	0	0	0	14.0458	0	0	0	0	0	0	0	24.683	0	0	5.56481	0	0	0	10.8066	0	32.1639	0	0	0	0	0	0	0	0	0	4.26372	0	0	103.858	0	11.4238	0	110.847	2	4	4	10
Q9BXN1	ASPN	726.536	0	0	38.2856	0	0	0	0	0	0	0	0	0	0	46.4955	5.28693	23.7499	0	0	0	0	0	0	0	0	0	0	0	0	0	143.534	0	0	0	21.6751	0	0	113.068	50.2994	0	25.4073	0	0	0	2	3	5	10
P20700	LMNB1	0	0	0	0	0	24.2203	0	47.0692	0	0	0	0	0	0	61.0506	3.448	0	22.5844	0	0	0	0	0	0	0	0	0	0	0	0	0	14.4768	0	0	99.3283	24.2926	5.23432	6.13611	0	0	0	0	0	0	2	3	5	10
J3KQ18	DDT	0	0	0	0	0	0	0	0	0	0	0	16.9944	0	0	0	0	0	35.1757	0	0	15.9253	0	55.0941	27.3922	0	58.9827	22.9184	44.6704	34.7376	0	0	0	0	0	0	0	0	0	0	0	103.578	0	0	0	1	8	1	10
P46459	NSF	0	0	0	0	0	0	4.35732	0	0	0	0	0	0	0	0	2.80437	8.30561	6.09579	5.08371	0	0	0	0	0	0	10.1377	0	7.67772	5.97053	0	0	0	0	0	0	0	2.11453	0	0	9.25392	0	0	0	0	1	7	2	10
Q00013	MPP1	0	0	0	0	0	0	0	0	0	54.5846	0	0	0	0	0	0	6.58958	0	8.00059	0	17.2826	0	0	22.334	8.35651	0	31.1222	0	0	0	0	0	0	0	0	0	26.5182	0	0	131.62	0	0	0	85.7157	1	6	3	10
O75306	NDUFS2	0	0	9.16374	0	0	0	0	0	0	0	0	0	0	0	0	0	13.0419	38.0737	31.7524	18.4857	0	0	0	0	0	15.9186	0	12.0559	0	0	0	0	0	0	0	0	3.29311	38.9438	51.936	0	0	0	0	0	1	6	3	10
P21399	ACO1	0	0	2.45974	0	0	0	0	0	0	0	0	0	0	0	0	11.6772	13.9342	30.479	16.9179	0	0	0	0	0	0	0	0	0	10.0167	0	0	0	0	0	0	0	17.6442	0	27.7138	0	11.2145	9.38879	0	0	1	5	4	10
Q5TEZ5	C6orf163	0	0	0	0	0	0	0	0	0	0	0	18.829	0	0	0	0	17.8468	38.9731	151.511	164.231	52.8883	0	0	0	0	0	0	0	0	0	0	0	0	0	0	0	0	21.2718	70.8119	89.4036	0	0	0	58.3406	1	5	4	10
Q99832	CCT7	0	0	0	0	0	67.6885	0	0	0	0	0	0	0	0	0	0	11.6004	8.39421	42.1698	0	3.80036	0	0	0	0	28.2346	0	0	0	0	0	0	0	0	0	40.7022	0	41.3983	9.16518	0	12.3911	0	0	0	1	5	4	10
P07814	EPRS1	0	0	0	0	0	0	0	0	9.2188	0	0	0	0	0	0	0	6.04044	8.79393	7.33388	5.74031	0	0	0	0	0	9.80253	0	0	0	0	0	0	0	0	11.1203	4.66547	0	2.37263	6.43745	0	0	0	0	0	1	5	4	10
Q16718	NDUFA5	0	0	0	0	0	0	0	0	175.078	0	0	0	0	0	0	68.0865	0	0	0	0	0	193.05	57.9896	0	0	124.082	0	93.9728	0	0	0	0	0	0	279.137	178.736	51.3379	0	0	0	27.2457	0	0	0	1	5	4	10
A0A1W2PQS6	RPS10-NUDT3	0	13.1072	0	0	0	0	0	0	0	0	0	0	0	0	0	6.94197	41.4594	0	0	0	0	26.2382	0	0	0	50.6045	0	0	14.9016	14.1574	0	0	0	0	0	0	20.9373	49.4161	16.4755	0	0	0	0	0	1	5	4	10
Q99584	S100A13	304.665	0	0	0	0	0	0	0	0	0	0	0	0	0	0	159.895	0	173.78	217.433	253.838	0	0	0	0	0	0	0	0	42.9286	0	0	0	0	0	0	0	0	213.455	237.204	0	0	40.2377	0	195.216	1	5	4	10
P04350	TUBB4A	0	0	0	0	0	0	0	0	540.127	0	0	0	0	0	0	0	629.648	372.743	361.277	402.113	0	0	0	0	0	388.499	0	0	0	0	0	502.565	785.417	0	0	0	0	0	0	138.809	0	0	521.157	0	1	5	4	10
P12277	CKB	0	0	0	0	66.4631	0	0	0	0	0	0	0	0	0	0	0	0	82.1433	9.75073	45.6306	0	0	0	0	0	0	0	0	34.7376	0	0	0	0	0	22.052	0	12.2019	28.7988	25.6407	0	34.526	0	0	0	1	4	5	10
A0A087X0X3	HNRNPM	0	0	0	0	0	0	0	0	0	7.42259	0	0	0	0	0	2.98826	0	19.3866	10.7508	0	0	0	0	0	0	10.8079	0	0	0	6.09426	10.119	0	29.7853	0	0	0	13.4151	42.2164	0	0	0	0	0	0	1	4	5	10
P24043	LAMA2	0	0	0	0	0	2.40599	0	0	0	0	0	0	0	0	11.725	2.66645	0	0	0	0	0	2.51956	0	0	0	0	0	3.68023	0	0	0	2.78031	0	11.314	10.9318	9.33094	0.519965	0	0	0	0	0	0	0	1	4	5	10
P13796	LCP1	0	0	0	0	0	0	0	44.5671	0	0	0	0	0	0	0	13.1024	0	42.6706	0	41.5443	16.1063	0	0	0	0	0	0	0	0	0	0	6.80696	0	0	26.764	0	24.681	5.80885	54.4455	0	0	0	0	0	1	4	5	10
P01019	AGT	0	0	4.53364	0	0	0	0	0	0	0	0	0	0	0	0	0	12.9046	18.787	23.5017	0	0	0	0	0	0	0	0	0	0	17.6265	14.6337	0	0	36.6731	71.0565	45.3677	0	0	0	64.7774	0	0	0	0	1	3	6	10
P18428	LBP	0	0	0	0	0	0	0	0	0	0	0	9.02827	0	0	0	12.9185	0	46.7677	0	0	0	0	0	0	0	0	0	35.6602	0	17.5327	0	0	0	0	0	0	9.74068	7.69059	71.4666	14.3015	0	17.3438	0	0	1	3	6	10
P37802	TAGLN2	0	0	0	0	0	0	0	0	0	0	0	43.1136	0	0	0	20.5041	0	111.523	0	0	60.5795	0	0	0	0	0	0	0	0	0	34.716	0	0	0	0	0	85.101	109.55	24.3314	0	32.8346	61.929	0	0	1	3	6	10
P29692	EEF1D	0	0	0	0	0	0	0	0	0	0	0	0	0	0	0	24.044	8.99202	19.5865	21.7516	19.0695	0	0	0	0	0	0	0	0	25.8065	0	0	0	0	0	0	0	0	37.4712	14.2933	0	4.81672	12.0713	0	0	0	6	4	10
P30086	PEBP1	0	0	0	0	0	0	0	0	0	0	0	0	0	0	0	10.9416	49.01	0	19.8348	0	43.0707	0	37.2511	0	0	0	0	0	46.9747	0	0	0	0	0	0	0	33.0005	38.9438	0	0	52.5427	44.0302	0	0	0	6	4	10
P28066	PSMA5	0	0	0	0	0	0	0	0	0	0	0	0	0	0	0	17.4239	12.9732	37.8739	63.1714	18.3884	17.1468	0	0	0	0	0	0	0	0	35.5342	0	0	0	0	0	0	13.1378	46.4708	0	14.4545	0	0	0	0	0	6	4	10
P62834	RAP1A	0	0	0	0	0	0	0	0	0	0	0	0	0	0	0	394.037	294.197	237.936	416.698	0	0	0	111.832	0	0	0	0	0	258.46	0	0	0	0	0	0	0	272.358	136.385	467.642	0	0	66.0915	0	0	0	6	4	10
A0A1B0GW77	ALDH7A1	0	0	0	0	0	0	0	0	0	0	0	0	0	0	0	0	0	24.9828	13.9177	0	0	0	0	0	0	27.8995	0	10.5965	32.9119	0	0	0	0	0	0	0	2.87714	13.6631	9.05607	0	12.244	0	0	37.4726	0	5	5	10
P12429	ANXA3	0	0	0	0	0	0	0	0	0	0	0	0	0	0	0	6.29834	0	68.6526	0	0	18.6398	0	0	0	0	0	0	17.4494	54.2282	0	0	0	0	0	25.8216	0	33.3471	224.745	0	21.0316	0	25.3914	0	0	0	5	5	10
A0A0C4DGB5	CAST	0	0	0	0	0	0	0	0	0	0	0	0	0	0	0	2.85034	0	24.683	15.4178	0	13.9799	0	0	0	5.38142	0	0	0	0	0	0	0	0	0	0	0	6.41291	10.0632	0	28.2971	0	0	21.1979	55.4235	0	5	5	10
P52566	ARHGDIB	0	0	0	0	0	0	0	0	0	0	0	0	0	0	0	0	0	21.685	18.0847	63.4353	78.6764	0	0	0	0	0	0	0	0	0	0	0	0	0	0	0	0	35.5894	0	83.1323	15.9945	20.1188	149.936	292.6	0	4	6	10
Q6ZR64	MXRA7	0	0	0	0	0	0	0	0	0	0	0	0	0	0	0	39.3072	14.6893	42.6706	0	20.8208	0	0	0	0	0	0	0	0	0	0	33.3149	0	0	0	40.3345	0	14.8017	34.9349	93.2884	0	0	0	0	95.8132	0	4	6	10
P05165	PCCA	0	0	0	0	0	0	0	0	0	0	0	0	0	0	0	0	0	31.2784	0	0	0	0	9.78233	0	0	31.4184	0	0	43.1753	0	0	0	0	0	0	0	2.18385	76.7422	13.6387	0	4.59611	5.78128	21.5425	0	0	4	6	10
P18669	PGAM1	0	0	0	0	0	0	0	0	0	0	0	0	0	0	70.3497	15.9527	0	0	0	0	0	0	0	0	15.1817	0	0	22.0179	0	0	0	0	0	0	0	0	30.0887	28.3897	18.985	0	114.903	48.1927	119.604	0	0	4	6	10
P30044	PRDX5	0	0	0	0	0	0	0	0	0	0	0	0	0	0	0	10.39	0	0	0	0	0	0	35.3729	0	0	37.8696	0	0	111.614	42.3786	0	0	0	0	42.5962	0	54.9083	185.065	0	0	33.2758	0	77.8979	0	0	4	6	10
A0A0A6YYL6	RPL17-C18orf32	0	0	0	0	0	0	0	0	0	0	0	0	0	0	0	0	77.9766	151.396	142.094	239.536	0	0	0	0	0	0	0	0	0	0	0	0	0	0	0	0	0	62.0156	41.3524	14.4545	13.9354	0	65.317	85.0426	0	4	6	10
J3KP97	CCDC18	5.08067	4.94774	2.74912	0	8.20183	0	0	0	0	0	0	0	0	22.0739	11.725	0	0	0	0	0	0	0	0	0	0	0	0	0	0	5.3442	4.51464	0	0	0	5.46589	0	0	0	0	0	0	0	0	0	5	1	3	9
E9PNQ8	THY1	48.1788	23.8707	26.4784	0	0	0	0	0	0	0	201.047	0	0	0	0	25.2393	0	0	0	0	0	0	0	0	0	45.9965	0	34.8353	0	0	0	26.365	0	0	0	0	0	0	0	0	0	0	189.402	0	4	3	2	9
A0A0A0MSS8	AKR1C3	0	47.1338	6.55931	0	38.4638	0	0	0	0	0	0	0	46.3672	0	0	0	0	0	0	0	0	0	42.4944	21.1278	0	0	0	0	0	0	21.1721	39.1161	0	0	0	0	0	0	0	0	109.902	0	0	0	4	2	3	9
Q9BVK6	TMED9	0	31.7697	17.6523	0	0	0	0	0	0	20.8974	0	0	0	0	0	25.2393	25.1228	0	30.5023	71.316	0	0	0	0	0	0	0	0	18.0596	17.1577	0	0	0	0	0	0	0	0	0	0	0	0	0	0	3	5	1	9
A0A0C4DH25	IGKV3D-20	0	0	77.1684	0	0	0	0	125.101	0	0	0	77.2472	0	0	0	0	164.739	0	0	38.9173	0	0	0	0	0	0	0	0	118.424	0	0	0	0	468.168	0	0	97.0602	0	0	0	0	74.0003	0	0	3	3	3	9
O75431	MTX2	29.4328	29.2524	8.10268	0	0	0	0	0	0	0	0	0	0	0	0	7.72352	57.7961	0	0	0	0	0	0	0	0	0	0	21.3834	0	15.7513	52.4632	0	0	0	0	54.216	0	0	0	0	0	0	0	0	3	3	3	9
P61247	RPS3A	29.2576	0	16.1089	0	0	0	0	0	0	19.0703	0	0	0	0	0	0	0	33.377	0	0	0	0	0	0	0	0	0	0	16.4806	0	0	32.0215	0	0	0	0	0	13.6631	164.209	0	12.2808	0	0	0	3	2	4	9
Q9H853	TUBA4B	0	0	0	0	308.559	145.803	0	0	85.9633	0	0	0	0	0	0	0	0	0	75.7556	0	0	0	0	0	0	0	0	0	0	0	0	0	0	71.0054	0	0	6.30891	44.589	0	0	0	0	62.7319	81.6768	3	1	5	9
Q9UHQ9	CYB5R1	77.086	0	7.08984	0	0	0	0	0	0	0	0	0	0	0	0	13.4702	20.1119	58.6595	24.4185	71.316	0	0	0	0	0	0	0	0	0	0	0	0	0	0	27.7064	0	0	0	0	0	0	0	50.4957	0	2	5	2	9
Q9H4G4	GLIPR2	50.9819	0	28.0218	0	0	0	0	0	0	0	0	0	0	0	0	133.644	59.8553	0	0	0	0	0	0	22.6063	0	0	18.9142	0	28.6684	0	0	0	0	0	0	0	0	0	0	0	21.3627	26.8714	0	0	2	5	2	9
Q96MM6	HSPA12B	0	0	3.1832	0	0	0	0	0	10.4007	0	0	0	0	0	0	0	0	0	5.50041	0	0	11.4683	10.3301	0	0	0	0	8.3757	6.5133	0	0	0	0	0	0	0	2.28785	27.0807	0	0	0	0	0	0	2	5	2	9
O15258	RER1	0	0	10.5142	0	0	70.0945	0	0	0	0	0	0	0	0	0	30.1125	44.9601	65.4548	72.7554	42.5172	0	0	0	0	0	0	0	0	0	0	0	0	0	0	0	0	0	71.4243	71.4666	0	0	0	0	0	2	5	2	9
P05546	SERPIND1	0	0	8.44029	0	0	0	0	0	0	10.049	0	0	0	0	0	0	0	0	0	0	3.98133	0	0	13.6572	0	0	5.69705	11.1041	8.63506	8.25069	0	0	0	0	0	0	0	0	0	6.73012	0	0	0	0	2	5	2	9
Q9Y3A6	TMED5	0	0	9.2602	0	0	30.7967	0	0	0	0	0	0	0	0	77.6273	0	39.6061	38.4735	0	18.6803	0	0	0	0	16.8443	0	0	0	0	0	0	18.4076	87.9813	0	0	0	0	0	0	0	0	0	0	0	2	5	2	9
G5EA03	LIMCH1	0	0	1.44691	0	0	0	0	0	9.61276	0	0	0	0	0	0	1.3792	2.05924	0	2.50019	0	0	5.29977	0	0	0	0	0	0	0	0	0	2.87618	0	0	0	0	2.11453	12.4358	0	0	0	0	0	0	2	4	3	9
J3KQE5	RAN	0	0	0	0	52.8877	0	0	0	0	0	0	18.0083	0	0	0	0	0	0	0	0	33.7508	0	29.1905	0	0	31.2508	0	0	36.81	0	0	17.9282	0	0	0	0	6.48223	30.5169	0	0	0	0	0	0	2	4	3	9
O43390	HNRNPR	0	6.16298	0	0	0	34.0047	0	0	0	0	0	0	0	0	0	9.74634	0	35.2757	5.91711	0	0	0	0	0	0	0	0	0	0	0	0	0	0	0	13.382	0	9.77535	28.8806	0	0	0	0	24.3	0	2	3	4	9
Q9HCC0	MCCC2	0	0	0	0	0	0	5.85739	0	38.5298	0	0	0	0	0	0	0	0	0	0	0	0	14.1617	0	0	0	0	0	10.3427	32.2211	0	0	0	0	0	0	13.192	0	26.6716	0	0	5.99332	0	28.0915	0	2	3	4	9
O60437	PPL	12.7893	0	1.15753	0	0	0	0	0	0	0	0	0	0	0	0	12.3668	0	0	34.5859	2.33504	0	0	0	0	0	0	0	0	0	0	3.73625	0	0	0	0	0	0	1.96355	0	1.83549	0	0	8.44468	0	2	3	4	9
P01008	SERPINC1	0	0	13.7456	0	0	0	0	29.7114	0	0	0	0	0	0	0	0	0	0	0	0	0	0	0	14.7856	24.9383	0	0	0	28.1256	35.628	0	0	0	0	0	30.5669	6.58623	31.0896	0	0	0	0	0	0	2	3	4	9
P98179	RBM3	0	0	28.0218	0	0	186.544	0	0	0	0	0	0	0	0	0	0	0	0	0	0	0	50.4781	0	0	0	48.6775	0	0	0	0	0	0	0	0	109.506	46.8156	20.14	0	0	0	42.7622	53.789	0	0	2	2	5	9
O15260	SURF4	0	0	7.90976	0	0	0	0	0	77.7688	0	0	0	0	0	0	0	169.338	0	0	0	0	0	0	0	0	0	0	0	16.2339	0	0	31.5421	0	0	0	26.384	5.68495	0	89.6878	0	0	30.4326	0	0	2	2	5	9
Q53H12	AGK	0	18.4021	0	0	0	17.0023	0	0	0	0	0	0	0	0	42.8567	0	0	0	0	0	0	0	0	0	0	0	0	0	0	9.93833	16.5018	10.1625	48.573	0	19.9788	17.0531	0	0	0	0	0	0	0	0	2	1	6	9
Q08722	CD47	0	0	13.6974	0	0	0	0	0	0	0	0	0	0	0	0	6.52821	0	28.3804	0	13.8157	12.8488	0	0	11.0503	0	0	0	0	42.0404	0	0	0	0	0	0	0	0	34.8531	61.9741	0	0	0	0	0	1	6	2	9
Q14141	SEPTIN6	0	8.76705	0	0	0	0	0	0	0	0	0	0	0	0	0	9.24063	6.93278	70.3515	41.9198	39.1119	0	0	31.46	0	0	0	0	0	0	18.8453	0	0	0	0	0	0	0	65.8609	0	0	0	0	0	0	1	6	2	9
Q15942	ZYX	0	0	0	0	0	0	0	0	0	0	0	7.86956	0	0	0	3.76981	0	48.9662	54.5041	23.8369	14.7942	0	12.7562	0	0	0	0	0	0	0	0	0	0	0	0	0	11.3352	0	0	25.0085	0	0	0	0	1	6	2	9
Q13409	DYNC1I2	0	6.07618	0	0	0	0	0	0	0	0	0	0	0	0	0	6.57418	0	85.9407	71.672	111.498	0	0	0	0	12.5566	0	0	0	0	0	0	0	0	0	0	0	0	22.9081	15.2753	10.707	0	0	0	0	1	5	3	9
Q14CZ8	HEPACAM	0	0	5.2571	0	0	0	0	0	0	0	0	0	0	0	0	5.01109	22.3771	32.5775	36.2527	52.8303	0	0	0	0	0	0	0	0	0	0	0	0	0	0	0	0	7.52217	8.91781	23.6767	0	0	0	0	0	1	5	3	9
Q8NI22	MCFD2	0	0	0	0	0	0	0	0	96.1276	0	0	0	0	0	0	70.0633	104.61	30.479	50.8371	89.0234	0	0	0	0	0	0	0	0	0	0	0	0	0	0	0	0	21.1453	0	0	23.326	0	0	210.255	0	1	5	3	9
Q99735	MGST2	0	0	0	0	0	0	0	0	94.9457	0	0	0	0	0	0	69.2358	103.374	180.575	75.3389	175.809	0	0	0	0	0	0	0	0	0	0	0	0	0	0	0	0	0	197.174	164.319	115.177	0	0	0	0	1	5	3	9
Q9NP72	RAB18	0	0	0	0	0	0	0	0	34.275	0	0	0	0	0	0	29.9746	89.5084	43.47	36.2527	42.3226	0	0	0	0	0	0	0	0	0	0	0	0	0	0	0	0	0	17.7538	71.1393	0	0	0	149.936	0	1	5	3	9
P32969	RPL9	0	0	0	0	0	0	0	0	143.876	0	0	0	0	0	0	73.4653	109.689	296.595	133.177	333.23	0	0	0	0	0	0	0	0	0	0	0	0	0	0	0	0	23.7451	93.4324	49.8629	0	0	0	0	0	1	5	3	9
P62701	RPS4X	0	0	0	0	0	0	0	0	106.45	0	0	0	0	0	0	69.8794	34.8012	84.4417	56.3375	147.886	0	0	0	0	0	0	0	0	0	0	0	0	0	0	0	0	17.5748	82.9601	0	12.9249	0	0	0	0	1	5	3	9
O60506	SYNCRIP	0	0	0	0	0	11.5488	0	0	0	0	0	0	0	0	0	6.62016	14.8265	35.8752	65.8382	27.9232	0	0	0	0	0	0	0	0	0	0	0	6.90284	0	0	0	0	9.94867	23.4808	0	0	0	0	0	0	1	5	3	9
P00352	ALDH1A1	0	0	0	0	0	0	0	0	0	0	0	4.39343	0	0	0	12.5967	6.24637	27.3811	0	0	12.3964	0	0	0	0	0	0	0	0	0	0	0	0	0	0	0	34.803	0	0	0	13.4206	0	31.366	40.8384	1	4	4	9
P42126	ECI1	0	0	0	0	0	0	0	0	24.0319	0	0	0	0	0	0	21.0098	0	0	0	0	0	0	0	0	0	51.1072	0	19.3529	90.2487	0	0	0	0	0	0	73.5214	10.5726	137.203	0	0	0	0	105.128	0	1	4	4	9
P28838	LAP3	0	0	0	0	0	0	0	0	57.9129	0	0	0	0	0	0	20.5041	0	44.5692	0	25.9773	0	0	13.93	0	0	0	0	0	0	0	0	0	0	0	0	0	27.8008	72.8969	29.1322	0	13.1265	0	0	0	1	4	4	9
P08590	MYL3	0	0	33.0377	0	0	0	0	0	0	0	0	0	0	0	0	10.4819	0	0	0	0	10.3153	0	0	0	0	38.2885	0	0	22.5498	21.3768	71.1445	43.8138	0	0	0	0	0	0	0	0	0	0	78.7596	0	1	4	4	9
P20618	PSMB1	0	0	0	0	0	0	0	0	59.4888	0	0	0	0	0	0	8.68895	142.431	207.357	47.1702	0	0	0	0	0	0	0	0	0	0	0	0	0	0	0	35.6225	0	98.1001	0	0	57.7414	27.7605	0	0	0	1	4	4	9
Q76M96	CCDC80	0	0	0	0	0	0	0	0	0	0	0	11.1526	0	0	0	0	0	27.7808	0	0	0	0	0	0	0	0	12.0452	117.387	0	17.3452	0	0	105.853	108.459	0	14.9617	0	0	0	0	0	0	0	41.5116	1	3	5	9
P62913	RPL11	43.4485	0	0	0	0	0	0	0	0	0	0	0	0	0	100.269	0	0	0	0	0	0	0	0	0	0	0	0	0	122.124	46.4101	77.0602	23.7764	340.469	0	0	0	0	20.2901	0	0	0	22.8938	0	0	1	2	6	9
P18085	ARF4	0	0	0	0	0	0	0	0	0	0	0	0	0	0	0	156.999	0	146.199	81.3394	166.08	22.0783	0	0	0	0	40.8858	0	0	0	0	0	0	0	0	0	0	0	99.814	133.113	0	35.8864	0	0	0	0	6	3	9
P16401	H1-5	0	0	0	0	0	0	0	0	0	0	0	0	0	0	0	20.3202	0	22.0848	92.1735	107.606	9.99855	0	0	0	0	0	0	0	21.8097	0	0	0	0	0	0	0	0	54.325	217.237	16.9018	0	0	0	0	0	6	3	9
P51553	IDH3G	0	0	0	0	0	0	0	0	0	0	0	0	0	0	0	0	0	46.6678	19.5015	45.436	0	0	18.3125	0	0	58.7314	0	14.8478	0	0	0	0	0	0	0	0	0	9.57232	0	0	0	0	40.3277	104.789	0	6	3	9
P63244	RACK1	0	0	0	0	0	0	0	0	0	0	0	0	0	0	0	6.57418	0	71.5506	11.9176	55.7491	0	0	0	0	0	24.0455	0	0	28.2736	0	0	0	0	0	0	0	9.87934	58.2521	0	0	0	26.3626	0	0	0	6	3	9
Q9UHD8	SEPTIN9	0	0	0	0	0	0	0	0	0	0	0	0	0	0	0	14.0678	0	15.2894	12.7509	0	0	0	0	0	0	38.4561	4.98085	9.7082	0	0	0	0	0	0	0	0	10.6073	25.0353	0	0	0	7.07628	0	0	0	6	3	9
P53999	SUB1	0	0	0	0	0	0	0	0	0	0	0	0	0	0	0	15.9527	0	138.804	86.8398	202.662	47.1425	0	0	0	0	0	0	0	68.5377	0	0	0	0	0	0	0	0	170.42	151.553	53.0762	0	0	0	0	0	6	3	9
O75477	ERLIN1	0	0	0	0	0	0	0	0	0	0	0	0	0	0	0	53.1911	17.6408	102.729	0	112.568	0	0	20.1125	0	0	0	0	0	0	0	0	0	0	50.328	0	0	0	73.6333	0	0	0	11.8863	44.2915	0	0	5	4	9
P25786	PSMA1	0	0	0	0	0	0	0	0	0	0	0	0	0	0	0	7.76949	0	84.6416	28.2521	16.4426	15.3371	0	0	0	0	0	0	0	0	0	0	0	0	0	0	0	0	41.5619	0	12.9249	37.3939	31.3576	0	0	0	5	4	9
Q92626	PXDN	0	0	0	0	0	0	0	0	0	0	0	0	0	0	0	2.80437	2.05924	0	0	2.9188	0	0	0	0	0	0	0	7.67772	8.98046	0	14.1666	8.72442	0	0	0	4.82635	0	42.1346	0	0	0	0	0	0	0	5	4	9
P61353	RPL27	0	0	0	0	0	0	0	0	0	0	0	0	0	0	0	13.9299	62.395	90.8373	50.5038	29.4799	0	0	0	0	0	0	0	0	0	0	0	0	0	0	0	0	21.0066	24.7899	99.1803	0	22.2819	0	0	0	0	5	4	9
P47914	RPL29	0	0	0	0	0	0	0	0	0	0	0	0	0	0	0	38.9394	0	112.922	117.675	164.912	0	0	0	0	0	47.337	0	0	0	0	0	0	0	0	0	0	0	115.522	92.4156	0	20.7744	0	97.3723	0	0	5	4	9
P37837	TALDO1	0	0	0	0	0	0	0	0	0	0	0	0	0	0	53.773	0	0	106.626	0	12.94	6.01723	0	0	0	0	0	0	0	26.2999	0	0	0	0	0	0	0	13.8657	43.6073	0	0	58.8302	0	46.0149	0	0	5	4	9
P45954	ACADSB	0	0	0	0	0	0	0	0	0	0	0	0	0	0	0	0	0	0	17.5846	0	0	0	16.5126	0	0	35.2723	0	26.7134	0	0	0	0	96.6878	40.9647	0	0	0	8.59055	0	0	7.75823	0	36.3638	0	0	4	5	9
O75891	ALDH1L1	0	0	0	0	0	0	0	0	0	0	0	0	0	0	0	0	0	15.1895	4.25032	0	0	0	15.8082	0	0	0	0	0	44.9516	0	7.93954	9.68315	0	0	0	0	19.308	4.17255	0	0	7.42731	0	0	0	0	4	5	9
Q04446	GBE1	0	0	0	0	0	0	0	0	0	0	0	0	0	0	0	0	17.0917	0	5.16705	0	0	0	0	0	0	20.8618	0	0	18.405	0	0	11.8882	0	0	0	0	2.14919	20.3719	13.5296	0	36.585	0	0	0	0	4	5	9
A0A087WZN1	IDH3B	0	0	0	0	0	0	0	0	0	0	0	0	0	0	0	0	16.1994	0	19.6681	34.4418	0	0	0	0	0	19.7726	0	0	0	0	0	0	0	0	0	0	0	19.3083	0	0	8.67745	10.915	40.6723	105.911	0	4	5	9
P08708	RPS17	0	0	0	0	0	0	0	0	0	0	0	0	0	0	0	0	31.781	46.2681	19.2514	22.4748	0	0	0	0	0	0	0	0	0	0	0	22.1466	0	180.635	0	37.1629	8.00747	18.8992	0	0	0	0	0	0	0	4	5	9
P00746	CFD	0	0	0	0	0	0	0	0	0	0	0	0	0	0	0	0	0	125.813	0	17.5128	0	0	0	0	0	0	0	91.3078	0	0	56.0438	0	82.4825	70.2251	0	0	0	0	39.2793	0	13.2368	33.2539	0	0	0	3	6	9
O00299	CLIC1	0	0	0	0	0	0	0	0	0	0	0	0	0	0	0	0	0	18.5872	0	18.0966	42.0301	0	0	0	0	0	0	0	0	0	0	0	0	72.566	0	29.9234	12.8951	15.2175	0	14.225	0	0	64.1106	0	0	3	6	9
P02533	KRT14	33.9879	75.8654	0	0	164.885	0	0	0	0	44.3072	0	46.8794	0	0	0	0	0	0	0	0	0	0	0	0	0	0	0	0	0	0	136.062	0	0	0	0	0	0	95.3142	0	0	14.2663	0	0	0	5	0	3	8
P13647	KRT5	0	48.783	0	0	45.5343	0	5.71452	0	252.926	0	0	0	0	0	0	0	0	0	0	0	0	0	0	0	0	0	0	0	0	52.6919	75.0364	0	0	31.2112	0	0	0	85.3328	0	0	0	0	0	0	4	0	4	8
P59665	DEFA1	0	0	0	162.769	0	78.5957	0	0	0	55.9549	0	0	0	0	0	0	0	0	0	0	0	0	0	0	42.8763	82.1067	95.743	62.1832	0	0	0	0	0	0	0	551.974	0	0	0	0	0	0	0	0	3	4	1	8
O14979	HNRNPDL	0	9.37467	5.20886	11.9504	0	0	0	0	0	0	0	0	0	0	0	0	22.1712	32.2777	9.00067	31.4258	0	0	0	0	0	0	0	0	0	0	0	0	0	0	0	0	0	17.672	0	0	0	0	0	0	3	4	1	8
Q12955	ANK3	0	0	0	0	0	1.60399	0	3.28389	0	0	0	0.482795	0	0	0	0	0	0	0	0	0	0	0	1.63419	0	0	4.06932	0	0	0	0	0	0	0	0	0	0.346644	0	0	0.764787	0	0.971254	0	0	3	2	3	8
P16930	FAH	0	9.37467	0	0	30.5448	0	0	33.7772	0	0	0	0	0	0	0	29.7907	0	0	0	0	0	0	0	0	0	0	0	0	10.6581	0	0	20.7085	0	0	0	0	11.2313	0	0	0	47.6524	0	0	0	3	2	3	8
P50148	GNAQ	20.8483	0	5.7394	0	0	0	0	0	112.28	0	0	0	0	0	0	21.8373	0	0	0	46.2143	0	0	0	0	0	0	0	0	0	0	0	0	0	0	67.0985	0	20.5906	19.4719	0	0	0	0	0	0	3	2	3	8
Q9BVC6	TMEM109	33.4623	0	0	0	162.057	0	0	0	0	0	279.272	0	0	0	0	0	52.3734	0	0	0	0	0	0	0	0	0	0	0	112.996	0	0	0	0	0	35.9995	0	0	0	0	0	0	0	131.496	85.7157	3	2	3	8
E7EQR4	EZR	0	0	0	23.9009	0	0	0	0	0	24.6658	0	0	24.5473	0	0	0	0	0	0	0	0	12.5109	0	0	0	0	0	0	0	6.75057	22.4175	0	0	0	0	11.5832	12.5138	0	0	0	0	0	0	0	3	1	4	8
Q86UP2	KTN1	0	0	0	0	0	5.13278	2.28581	0	0	0	0	0	0	0	0	5.88458	0	12.7912	13.3343	3.11339	0	0	5.00855	0	0	0	0	0	0	0	0	0	0	0	0	0	0	2.61807	0	0	0	0	0	0	2	5	1	8
Q6UW68	TMEM205	0	0	0	0	66.746	0	0	0	37.1904	0	0	0	0	0	0	54.2025	97.1276	47.1675	0	68.8837	0	0	36.9381	0	0	0	0	0	0	0	0	0	0	0	0	0	0	0	0	0	0	0	0	105.911	2	5	1	8
P29590	PML	0	4.42693	2.45974	0	0	0	0	0	0	0	0	0	0	0	0	0	3.50071	10.2929	0	0	0	0	0	0	4.50639	0	0	0	5.08235	0	0	0	0	0	9.61242	0	0	4.17255	0	0	0	0	0	0	2	4	2	8
O96008	TOMM40	0	0	25.4656	0	0	0	0	0	62.4042	0	0	0	0	0	0	0	0	79.1454	33.0025	0	0	0	0	0	0	22.1185	0	33.5028	0	0	0	25.3104	0	0	0	0	0	21.5991	0	0	0	0	0	0	2	4	2	8
Q04917	YWHAH	0	0	0	0	150.461	56.9418	0	0	0	0	0	0	0	0	0	0	0	35.4755	59.0877	51.7601	64.1536	0	0	0	0	0	0	0	0	0	0	0	0	0	0	0	0	217.627	0	0	0	49.2102	0	0	2	4	2	8
P10606	COX5B	0	31.6829	0	0	0	117.092	0	0	0	0	0	0	0	0	0	0	0	0	0	0	0	0	0	0	0	122.322	0	138.96	144.082	0	0	34.9935	0	0	0	58.7206	0	0	0	0	107.365	0	0	0	2	3	3	8
P26885	FKBP2	0	0	0	106.447	0	0	45.7876	0	0	0	0	0	0	0	0	14.7574	0	32.0779	0	31.2312	0	0	0	0	0	0	0	0	0	30.0963	0	0	0	0	0	0	0	78.7058	35.0241	0	0	0	0	0	2	3	3	8
Q8N1K5	THEMIS	0	17.7077	0	0	0	0	0	0	0	0	0	0	23.1836	0	0	0	0	0	0	0	0	0	0	15.9139	0	34.267	0	8.62951	0	6.37553	10.5861	0	0	0	0	0	0	0	0	0	0	0	23.4383	0	2	3	3	8
Q10567	AP1B1	0	0	2.31505	0	0	7.69917	0	0	0	0	0	0	0	0	0	0	0	0	4.0003	4.67008	0	0	0	0	0	0	0	0	0	0	0	13.7098	0	0	0	0	3.32778	11.6995	10.4745	0	0	0	0	0	2	2	4	8
D6W5Y5	CIRBP	54.8362	0	0	17.3724	0	0	0	0	0	0	0	0	0	0	0	14.3896	0	0	0	15.2751	0	0	0	0	0	0	0	0	0	0	48.727	0	0	61.2519	0	0	32.5845	12.8449	0	0	0	0	0	0	2	2	4	8
G3XA98	FBLN5	0	0	0	10.18	26.0196	0	0	0	0	0	0	0	0	0	0	8.50506	0	0	0	0	0	64.2054	0	0	0	0	0	0	0	0	0	17.7365	42.1577	180.245	0	0	0	37.7984	0	0	0	0	0	0	2	2	4	8
A0A087WUL9	PSMD13	0	0	28.2147	0	0	0	0	0	0	0	0	0	0	0	0	5.37888	0	46.7677	0	11.3833	0	0	18.3125	0	0	39.2101	0	29.6957	0	0	0	33.6513	0	0	0	0	0	0	0	0	0	0	0	0	1	6	1	8
Q9Y6B6	SAR1B	0	19.357	0	0	0	0	0	0	0	0	0	0	0	0	0	61.5583	91.9108	89.2384	74.4222	152.07	0	0	0	0	0	74.8176	0	0	0	0	0	0	0	0	0	0	15.4603	0	0	0	0	0	0	0	1	6	1	8
P53004	BLVRA	0	0	0	0	0	0	0	0	0	0	0	7.24192	0	0	0	0	10.2962	29.8794	24.9185	14.594	0	0	0	0	0	0	9.73382	0	0	0	0	0	0	0	0	0	0	0	0	57.2825	22.0245	0	0	0	1	5	2	8
P07738	BPGM	0	0	0	0	0	0	0	0	0	0	0	16.0771	0	0	0	0	0	0	27.7521	32.3987	60.308	0	0	0	14.5692	0	10.8407	0	0	0	0	0	0	0	0	0	5.78895	0	0	0	0	15.4013	0	0	1	5	2	8
P22748	CA4	0	0	0	0	0	45.8742	0	0	0	0	0	0	0	0	0	26.2508	0	0	0	0	0	0	22.382	0	0	23.9617	0	18.1473	14.1122	0	0	0	0	0	26.9525	23.0056	0	0	0	0	0	0	0	0	1	5	2	8
P15531	NME1	0	0	14.0832	0	0	0	0	0	0	0	0	0	0	0	0	0	180.664	204.559	121.842	0	132.289	0	0	0	25.5945	0	0	0	0	0	0	0	0	0	0	0	0	167.475	0	0	0	0	100.819	0	1	5	2	8
P40855	PEX19	0	0	14.7102	0	0	0	0	0	0	0	0	0	0	0	0	0	20.9356	91.4369	25.4186	59.3489	0	0	0	11.8674	0	0	0	0	0	0	0	14.5727	0	0	0	0	0	24.9535	0	0	0	0	0	0	1	5	2	8
Q92781	RDH5	0	0	0	0	0	0	0	0	315.172	0	0	0	0	0	57.8161	52.5475	107.836	0	47.5869	27.8259	0	0	0	0	0	0	0	0	0	0	0	0	0	0	107.621	0	59.4147	0	0	0	0	0	0	0	1	5	2	8
Q9H845	ACAD9	0	6.33658	0	0	0	0	0	0	0	0	0	0	0	0	0	3.35605	10.0216	7.29497	0	21.21	0	0	0	0	0	0	0	0	0	0	0	0	0	0	0	0	7.55683	53.5887	7.96498	0	0	0	0	0	1	4	3	8
O15120	AGPAT2	0	0	0	0	0	25.9847	0	0	0	0	0	0	0	0	0	29.7447	0	16.1888	0	0	0	0	0	0	0	27.1455	0	20.5585	0	15.1888	0	31.0628	0	0	0	0	0	26.508	0	0	0	0	0	0	1	4	3	8
Q07960	ARHGAP1	0	0	0	0	0	0	0	62.0812	0	0	0	0	0	0	0	18.2514	0	0	0	48.2575	0	0	15.4952	0	0	16.5889	0	0	0	0	0	0	0	0	0	0	10.33	24.3808	0	0	7.28023	0	0	0	1	4	3	8
P35222	CTNNB1	0	0	0	0	0	0	0	0	36.8752	0	0	0	0	0	0	2.71243	12.0809	11.6919	4.91703	0	0	0	0	0	0	0	0	0	0	0	0	0	0	0	22.052	0	6.10093	23.9717	0	0	0	0	0	0	1	4	3	8
P39656	DDOST	0	0	0	0	27.7165	0	0	0	0	0	0	0	0	0	0	22.6189	33.7716	0	8.16727	0	0	0	0	0	0	16.5051	0	0	0	0	15.2564	0	44.9071	0	0	0	6.82888	0	0	0	0	0	0	0	1	4	3	8
Q9NTX5	ECHDC1	0	0	0	0	0	0	10.5719	0	0	0	0	0	0	0	0	0	0	103.828	86.5898	43.2955	0	0	0	0	0	0	0	0	117.141	0	0	0	0	0	0	0	15.4256	12.1086	0	0	10.9204	0	0	0	1	4	3	8
O96000	NDUFB10	0	20.8326	0	0	0	0	0	0	0	0	0	0	0	0	0	0	33.0165	0	0	0	0	41.79	0	0	0	80.5986	0	30.5205	0	0	0	0	0	93.6335	0	0	8.31945	78.7058	0	0	0	0	0	0	1	4	3	8
C9JIZ6	PSAP	0	0	0	0	0	0	12.2148	0	0	0	0	0	0	0	34.7705	0	0	0	0	0	0	74.3705	0	0	0	14.3268	0	10.8503	0	0	0	24.6393	0	33.552	0	0	0	0	0	0	0	7.90878	0	0	1	4	3	8
Q96HR9	REEP6	0	0	0	0	0	34.3255	0	0	0	0	0	0	0	0	0	0	43.9991	85.441	0	20.8208	0	0	33.4164	0	0	0	0	0	0	0	0	20.5168	0	0	0	34.428	7.41817	0	0	0	0	0	0	0	1	4	3	8
J3QQ67	RPL18	0	0	0	0	0	0	0	0	72.2533	0	0	0	0	0	0	73.8331	141.676	0	0	111.595	0	0	0	0	0	0	0	0	45.2477	0	0	0	0	0	0	0	55.671	243.972	225.202	0	0	0	0	0	1	4	3	8
E5RJR5	SKP1	0	0	0	0	0	0	0	0	42.1543	0	0	0	0	0	0	0	0	160.289	200.515	182.133	60.489	0	0	0	0	0	0	0	0	0	0	0	0	0	0	0	0	65.6154	29.1322	204.504	0	0	0	0	1	4	3	8
Q687X5	STEAP4	0	0	0	0	0	0	0	0	60.7495	0	0	0	0	0	0	35.4454	0	0	0	0	0	0	15.1039	0	0	0	0	12.2463	18.9971	0	0	0	0	0	0	0	26.7262	55.1431	0	0	0	0	66.3511	0	1	4	3	8
K7N7A8	AQP1	0	0	14.8067	0	0	0	0	0	0	0	0	0	0	0	0	4.68928	0	0	0	0	0	0	0	7.97642	0	0	0	0	10.1154	0	0	0	140.678	39.7942	0	0	7.10619	0	0	0	0	0	0	45.9993	1	3	4	8
B7ZKJ8	ITIH4	0	0	2.31505	0	0	0	0	0	0	0	0	0	0	0	0	0	0	0	0	0	0	0	0	3.7353	4.20013	0	0	18.3377	0	0	0	0	0	0	0	7.72216	3.32778	0	0	3.67098	0	13.3663	0	0	1	3	4	8
A0A087X117	NOMO1	0	0	0	0	0	17.3231	0	0	0	0	0	0	0	0	0	6.57418	2.47109	0	0	0	0	0	0	0	0	0	0	4.56856	0	0	11.2088	6.90284	0	0	13.5705	11.5832	0	0	0	0	0	0	0	0	1	3	4	8
Q96TC7	RMDN3	0	0	4.6301	0	0	0	0	0	0	0	0	0	0	0	0	13.2403	46.127	19.1868	0	0	0	0	0	0	0	0	0	0	0	0	0	0	0	0	0	46.333	16.6389	23.5626	20.949	0	0	0	0	0	1	3	4	8
Q9UH99	SUN2	0	0	0	0	0	0	0	0	19.6195	0	0	0	0	0	0	14.2977	4.25577	12.4914	0	0	0	0	0	0	0	0	0	0	0	0	0	5.94411	0	0	11.6857	0	4.33304	0	0	0	0	0	0	28.0483	1	3	4	8
P17655	CAPN2	0	0	0	0	0	0	0	19.547	0	0	0	0	0	0	0	0	0	6.29566	0	0	0	0	0	0	0	0	0	0	0	0	0	0	0	0	0	0	15.183	61.4429	34.1512	0	0	11.5626	64.6276	28.0483	1	1	6	8
O75907	DGAT1	0	0	0	0	0	0	0	0	0	0	0	0	0	0	0	8.32117	0	18.0875	22.6684	70.5377	0	0	0	7.04259	0	0	0	11.4849	0	0	0	0	0	0	0	0	0	14.8085	9.92894	0	0	0	0	0	0	6	2	8
Q9H2U2	PPA2	0	0	0	0	0	0	0	0	0	0	0	0	0	0	0	0	0	52.7636	11.0008	0	0	0	20.6603	0	0	22.1185	0	16.7514	13.0266	0	0	0	0	0	0	0	0	0	0	0	0	12.2101	45.4979	0	0	6	2	8
P30050	RPL12	0	0	0	0	0	0	0	0	0	0	0	0	0	0	0	38.7555	0	84.2419	70.2552	0	0	0	0	0	0	47.0857	0	35.6602	83.1433	0	0	0	0	0	0	0	0	91.9598	0	0	20.6641	0	0	0	0	6	2	8
Q8TDG2	ACTRT1	0	0	0	0	0	0	0	0	0	0	0	0	0	0	0	0	24.7109	59.9586	69.9219	93.3043	10.8582	0	0	0	0	0	0	0	0	0	0	0	0	0	0	0	0	9.81777	52.3725	91.6979	0	0	0	0	0	5	3	8
P11766	ADH5	0	0	0	0	0	0	0	0	0	0	0	0	0	0	0	0	17.2976	100.73	42.0031	49.0358	28.5027	0	0	0	0	0	0	0	0	0	0	0	0	0	0	0	30.574	10.3087	0	9.63631	0	0	0	0	0	5	3	8
Q6IB77	GLYAT	0	0	0	0	0	0	0	0	0	0	0	0	0	0	0	6.75808	0	0	36.8361	28.7015	0	0	0	0	0	123.579	0	37.4368	0	0	0	0	0	0	0	0	15.3216	0	0	0	32.5404	0	50.8404	0	0	5	3	8
P35268	RPL22	0	0	0	0	0	0	0	0	0	0	0	0	0	0	0	15.539	46.4016	0	0	0	0	0	52.9028	0	29.5759	0	0	0	200.037	0	0	0	0	0	0	0	0	138.185	73.7579	0	24.8557	0	0	0	0	5	3	8
Q01995	TAGLN	0	0	0	0	0	0	0	0	0	0	0	0	0	0	0	50.8465	0	221.047	36.8361	64.6028	0	0	0	17.1979	0	0	0	0	0	0	0	0	0	0	0	0	61.3559	253.38	96.5617	0	0	0	0	0	0	5	3	8
A0A075B6Z2	TRAJ56	0	0	0	0	0	0	0	0	0	0	0	0	0	0	0	0	0	0	0	0	0	3949.19	2134.35	1591.74	596.593	1142.46	0	0	0	0	0	0	0	0	0	0	0	0	0	0	2005.56	1051.13	3916.78	0	0	5	3	8
P22676	CALB2	0	0	0	0	0	0	0	0	0	0	0	0	0	0	0	0	21.7593	15.889	13.251	15.4696	0	0	0	0	0	0	0	0	0	14.9075	0	15.2438	0	0	0	0	10.9886	51.9524	0	0	0	0	0	0	0	4	4	8
O95865	DDAH2	0	0	0	0	0	0	0	0	0	0	0	0	0	0	0	7.76949	0	16.8883	70.4219	0	0	0	0	13.1514	0	0	0	0	0	0	0	0	0	0	0	0	0	69.1335	18.4395	0	12.4279	46.8977	0	0	0	4	4	8
Q9UBQ7	GRHPR	0	0	0	0	0	0	0	0	0	0	0	0	0	0	0	32.2733	0	0	11.6675	27.3394	0	0	0	0	0	0	0	0	13.8654	0	0	0	0	0	0	0	19.4814	57.4339	0	0	0	12.9963	96.8553	0	0	4	4	8
Q92902	HPS1	0	0	0	0	0	0	0	0	0	0	0	0	0	0	0	0	0	0	0	0	39.9942	10.9471	9.86059	0	0	0	12.3382	0	0	0	0	0	0	0	0	0	6.55156	0	0	0	9.30252	11.7013	0	28.2727	0	4	4	8
Q9BS92	NIPSNAP3B	0	0	0	0	0	0	0	0	0	0	0	0	0	0	0	0	0	0	0	0	0	30.6691	55.3289	0	0	88.8092	0	22.3986	0	0	0	0	0	0	0	0	6.13559	14.4812	0	0	12.9794	0	60.8362	0	0	4	4	8
P55058	PLTP	0	0	0	0	0	0	0	0	0	0	0	0	0	0	0	4.18357	0	18.2874	0	0	0	0	0	0	0	0	0	34.7718	0	8.53197	14.1666	0	0	106.898	0	0	0	29.9442	109.655	0	0	0	0	0	0	3	5	8
P15880	RPS2	0	0	0	0	0	0	0	0	0	0	0	0	0	0	0	22.0212	0	0	26.5853	0	0	0	0	0	0	0	0	0	31.5303	15.0013	0	15.3396	0	0	0	0	38.7547	0	17.4575	0	0	0	54.9766	0	0	3	5	8
Q7Z5L7	PODN	0	0	0	0	0	0	0	0	0	0	0	0	0	0	0	0	0	58.0599	0	0	0	0	0	0	0	0	0	18.4012	0	6.84432	33.9376	0	66.4442	396.382	0	23.3274	0	0	0	0	0	0	49.9787	0	0	2	6	8
P25940	COL5A3	0	2.51727	2.79735	3.20891	0	0	0	0	0	6.62323	42.4025	0	0	22.4612	0	0	0	0	0	0	0	0	0	0	0	0	0	0	0	0	4.51464	0	0	0	0	0	0	0	0	0	0	0	0	0	6	0	1	7
Q9H7D0	DOCK5	0	1.99646	1.1093	0	0	14.9171	0	14.543	0	0	0	0	0	0	28.3016	0	0	0	0	0	0	0	0	0	0	0	0	0	0	0	0	0	10.5394	17.9464	0	0	0	0	0	0	0	0	0	0	4	1	2	7
P31150	GDI1	34.6887	8.59345	0	0	0	15.8795	0	0	0	11.3052	0	0	0	0	0	0	0	0	0	0	0	0	0	0	0	0	0	0	0	0	0	0	0	0	18.6594	15.927	0	0	0	0	21.8039	0	0	0	4	0	3	7
Q9UBG0	MRC2	0	5.20815	0	0	8.48466	0	2.14295	0	0	17.1291	0	0	0	0	0	0	0	0	0	0	0	0	0	0	0	0	0	0	0	67.5057	14.011	11.5047	0	0	0	0	0	0	0	0	0	0	0	0	4	0	3	7
P14649	MYL6B	0	95.1355	0	0	0	140.67	31.3584	68.649	0	0	0	0	0	0	0	0	0	0	0	0	0	0	0	0	0	0	0	0	0	0	136.529	0	100.354	0	0	176.323	0	0	0	0	0	0	0	0	4	0	3	7
P08514	ITGA2B	0	0	2.12213	0	0	0	0	27.6785	0	0	0	10.6698	0	0	0	0	0	0	0	0	13.9799	0	0	0	3.85012	0	0	0	0	0	0	0	0	0	0	14.1573	1.52523	0	0	0	0	0	0	0	3	2	2	7
Q02818	NUCB1	16.2932	0	0	0	0	14.9171	0	0	14.6555	0	0	0	0	0	0	0	0	18.5872	0	18.0966	0	0	0	0	0	0	0	0	0	0	0	0	0	0	0	0	0	7.60877	0	0	0	0	0	41.7359	3	2	2	7
Q12931	TRAP1	0	0	0	0	0	9.94476	0	0	9.84914	0	0	9.02827	0	0	0	0	0	0	0	30.3555	0	0	9.78233	0	0	0	0	0	0	0	0	0	0	0	0	9.97446	0	25.5262	0	0	0	0	0	0	3	2	2	7
A0A1B0GX56	TRDV1	0	33.6794	0	0	0	62.2349	0	121.191	0	0	0	0	0	0	313.339	0	0	0	0	0	0	0	0	0	0	0	0	0	0	0	60.4028	37.1986	0	151.374	0	0	0	0	0	0	0	0	0	0	3	1	3	7
Q9H4B7	TUBB1	0	0	0	0	0	0	0	93.2	78.3204	0	0	62.3771	0	0	0	0	0	0	0	0	26.9644	0	0	0	0	0	0	0	0	0	0	0	0	0	0	15.927	20.66	0	0	38.0099	0	0	0	0	3	1	3	7
H7C5E2	BCAP29	51.5075	0	0	0	0	0	0	45.9745	23.1652	0	0	0	0	0	0	0	0	0	0	0	0	0	0	0	0	0	0	0	0	0	0	14.0933	134.721	57.3505	0	0	0	0	32.0781	0	0	0	0	0	3	0	4	7
Q3ZCM7	TUBB8	176.247	0	0	0	142.259	0	0	188.746	0	0	0	0	0	0	0	0	0	0	0	0	0	0	0	0	0	0	0	0	0	0	0	86.7648	276.775	0	75.7685	32.3365	0	0	0	0	0	0	0	0	3	0	4	7
P17980	PSMC3	0	0	7.33099	16.8191	0	0	0	0	0	0	0	0	0	0	0	18.7111	0	20.286	8.50063	19.7506	13.7989	0	0	0	0	0	0	0	0	0	0	0	0	0	0	0	0	0	0	0	0	0	0	0	2	5	0	7
Q9UDW1	UQCR10	0	59.4597	0	0	0	0	0	0	107.947	0	0	0	0	0	0	31.4917	188.077	0	0	199.938	0	0	0	0	0	0	0	0	135.2	0	0	0	0	0	0	0	94.9803	0	0	0	0	0	0	0	2	4	1	7
Q03113	GNA12	0	0	0	25.0074	0	0	0	0	0	12.9039	0	0	0	0	0	0	0	33.8766	0	0	0	39.1835	0	0	0	0	0	14.3402	0	0	0	0	0	0	0	0	11.7512	0	0	0	0	10.4525	0	0	2	3	2	7
Q12907	LMAN2	0	0	0	0	0	39.9394	0	0	19.6195	0	0	0	0	0	0	0	0	12.3914	10.3341	24.226	0	0	0	0	0	0	0	0	0	0	0	0	0	0	0	0	12.9298	0	0	0	0	0	0	55.8723	2	3	2	7
Q92616	GCN1	0	0	2.45974	0	0	2.72679	0	0	0	0	0	0	0	0	0	0	1.1669	0	1.41677	0	0	0	0	0	0	0	0	0	0	0	2.64651	3.25967	0	0	0	0	0	0	0	0	0	1.57251	0	0	2	2	3	7
A6NMB1	SIGLEC16	0	0	0	0	0	0	0	0	0	10.7342	0	36.451	0	0	0	0	0	0	0	0	0	0	0	0	24.7633	0	18.4259	0	0	8.81324	0	0	0	0	0	0	9.81001	0	0	7.18899	0	0	0	0	2	2	3	7
Q5VT25	CDC42BPA	0	4.42693	0	0	0	0	3.64301	0	0	0	0	0	0	0	10.1077	0	0	0	0	0	0	0	0	0	0	0	0	0	0	0	0	7.28633	11.4559	9.75349	14.3244	0	0	0	0	0	0	0	0	0	2	1	4	7
O14639	ABLIM1	0	0	5.2571	0	0	0	0	0	0	0	0	0	0	0	0	2.62048	0	5.69607	9.50071	0	0	0	8.92148	0	0	9.55118	0	0	0	0	0	0	0	0	0	0	0	9.32688	0	0	0	0	0	0	1	5	1	7
D6RBZ0	HNRNPAB	0	0	0	0	0	0	0	0	0	0	102.351	0	0	0	0	12.8725	9.6098	41.971	70.0052	54.4843	0	0	0	0	0	0	0	0	0	0	0	0	0	0	0	0	0	45.8163	0	0	0	0	0	0	1	5	1	7
H0Y8C6	IPO5	0	0	0	0	0	6.41597	0	0	0	0	0	0	0	0	0	1.83893	16.6112	3.99724	6.7505	3.89173	0	0	0	0	0	0	0	0	0	0	0	0	0	0	0	0	4.19439	0	0	0	0	0	0	0	1	5	1	7
A0A140TA86	MICOS13	0	0	0	0	0	0	0	0	153.489	0	0	0	0	0	0	14.9413	178.262	64.8552	54.0874	31.6203	0	0	0	0	0	0	0	0	0	0	0	0	0	0	0	0	11.2659	0	0	0	0	0	0	0	1	5	1	7
P62266	RPS23	0	0	0	0	0	0	0	0	0	36.0852	0	0	0	0	0	29.1011	0	0	0	0	0	0	49.5377	0	0	53.0342	20.6071	40.1653	0	0	0	0	0	0	0	0	0	0	0	0	23.2747	0	0	0	1	5	1	7
Q14152	EIF3A	0	0	0	0	0	14.4359	0	0	0	0	0	0	0	0	0	0	6.17773	11.9917	2.50019	8.7564	0	0	0	0	0	0	0	0	0	0	0	0	0	0	0	0	0	4.90888	0	0	0	8.32504	0	0	1	4	2	7
A0A087WXU3	ESYT2	0	0	0	0	0	0	0	0	16.0738	0	0	0	0	0	0	15.7229	26.8388	9.79324	4.08364	0	0	0	0	0	0	0	0	0	0	0	0	0	0	0	0	0	3.39711	12.0268	0	0	0	0	0	0	1	4	2	7
Q969L2	MAL2	0	0	0	0	0	0	0	0	82.4964	0	0	0	0	0	0	0	53.8835	0	43.6699	101.866	0	0	0	0	0	0	0	0	25.8558	0	0	0	0	0	0	0	0	0	85.6508	20.0374	0	0	0	0	1	4	2	7
P46977	STT3A	0	0	0	0	0	0	0	0	9.77035	0	0	0	0	0	0	2.85034	29.859	0	5.16705	18.0966	0	0	0	0	0	0	0	0	0	0	0	0	0	0	0	0	0	20.2901	13.5296	0	0	0	0	0	1	4	2	7
Q86Y82	STX12	0	0	0	0	0	25.3431	0	0	0	0	0	0	0	0	0	21.8373	10.8453	0	13.1676	0	0	0	0	0	0	0	0	20.0509	0	0	0	0	0	0	29.7797	0	0	51.7887	0	0	0	0	0	0	1	4	2	7
P09110	ACAA1	0	0	0	0	0	0	0	0	53.3429	0	0	0	0	0	0	31.1239	0	0	0	0	0	0	0	8.79352	9.88781	0	0	0	0	0	0	0	0	0	0	0	3.91707	36.8984	0	0	8.30976	0	0	0	1	3	3	7
Q9Y305	ACOT9	0	0	0	0	0	0	0	0	15.7586	0	0	0	0	0	0	0	6.86414	19.9862	0	0	0	0	15.6517	0	0	0	0	0	0	9.37579	0	0	0	0	0	16.0878	0	16.3629	0	0	0	0	0	0	1	3	3	7
Q4KMQ2	ANO6	0	0	0	0	0	15.0775	0	0	0	0	0	0	0	0	19.0025	4.32149	0	0	3.91696	0	0	0	0	0	0	0	0	0	0	4.40662	0	0	0	0	0	0	3.25845	15.463	0	0	0	0	0	0	1	3	3	7
Q92947	GCDH	0	0	0	0	0	16.6815	0	0	0	0	0	0	0	0	0	0	0	51.9641	0	40.474	0	0	0	0	0	0	0	0	10.2634	0	0	0	0	0	0	0	0	51.0524	11.3474	0	0	0	35.8468	0	1	3	3	7
P14923	JUP	0	0	0	0	0	0	0	0	19.3043	0	0	0	0	0	0	0	4.18713	0	0	0	0	0	0	0	0	10.2214	3.97166	0	0	0	0	0	0	0	0	19.6272	0	9.9814	0	0	0	0	21.0255	0	1	3	3	7
Q92954	PRG4	0	0	0	0	0	0	0	0	0	0	0	1.59322	0	0	0	1.51712	0	23.184	0	0	0	0	0	0	0	0	0	8.3757	0	3.09401	0	0	0	25.7492	0	0	0	0	0	0	0	0	0	14.8095	1	3	3	7
P49720	PSMB3	0	0	0	0	0	0	0	0	0	0	0	10.5249	0	0	0	0	14.9638	152.695	54.5874	0	0	0	0	0	0	0	0	0	0	0	0	0	0	0	0	0	45.4103	0	0	116.859	0	0	75.3128	0	1	3	3	7
P07949	RET	0	0	0	0	0	0	0	0	19.0679	0	0	0	0	0	0	0	22.1025	12.0917	0	7.88076	0	0	0	0	0	0	0	0	0	0	0	0	0	0	0	0	2.80781	3.27259	4.36437	0	0	0	0	0	1	3	3	7
O76070	SNCG	65.8735	0	0	0	0	0	0	0	0	0	0	0	0	0	0	51.8579	0	0	313.273	365.726	0	0	0	0	0	0	0	0	0	0	0	0	0	0	0	0	13.0338	30.7623	287.176	0	0	0	0	0	1	3	3	7
Q07507	DPT	0	0	0	23.0156	0	0	0	0	0	0	0	0	0	0	0	9.56245	0	0	0	0	0	0	0	0	0	0	0	0	61.679	0	64.9174	59.9205	0	162.688	0	0	28.8754	0	0	0	0	0	0	0	1	2	4	7
O00303	EIF3F	0	0	0	0	0	64.1597	0	0	0	0	0	0	0	0	0	0	0	0	0	0	0	0	0	10.3888	0	0	0	16.9418	0	0	20.7051	0	0	0	0	21.3968	13.8657	0	0	0	0	12.3488	0	0	1	2	4	7
P23229	ITGA6	0	3.4721	0	0	0	0	0	0	0	0	0	0	0	0	0	0	16.268	0	0	0	0	0	0	0	0	13.2376	0	0	0	0	0	3.83491	0	0	7.53915	0	2.73848	16.1993	0	0	0	0	0	0	1	2	4	7
A0A1B0GUA3	KIFBP	0	17.4473	0	0	0	0	0	0	0	0	0	0	0	0	0	24.5957	0	0	22.335	0	0	0	0	0	0	0	0	0	0	0	0	6.42347	30.7018	0	12.6281	0	0	10.9632	0	0	0	0	0	0	1	2	4	7
A5A3E0	POTEF	64.9975	0	0	0	0	0	0	0	0	0	0	0	0	0	0	312.435	279.851	0	0	0	0	0	0	0	0	0	0	0	0	0	0	0	131.972	0	287.242	0	134.186	0	274.083	0	0	0	0	0	1	2	4	7
P06702	S100A9	0	0	0	0	0	0	0	0	0	0	0	310.872	0	0	0	0	0	0	0	36.8742	514.134	0	0	0	0	0	0	0	0	0	0	0	0	0	0	0	118.171	0	0	57.9708	83.5756	0	0	510.031	1	2	4	7
P51665	PSMD7	0	0	0	0	0	43.3078	0	0	0	0	0	0	0	0	0	0	0	0	0	0	0	0	0	0	0	67.9474	0	0	0	0	0	25.8856	0	0	0	21.7186	0	0	0	0	29.8195	12.4876	46.5319	0	1	1	5	7
P0DOY2	IGLC2	0	0	0	0	0	496.757	0	0	0	0	0	0	0	0	0	0	0	0	0	0	0	0	0	0	0	0	0	0	0	0	3513.01	0	0	15191.3	13093.4	6050.8	2423.45	0	0	0	618.232	0	0	0	1	0	6	7
P14866	HNRNPL	0	0	0	0	0	0	0	0	0	0	0	0	0	0	0	68.1324	0	31.1785	13.001	22.7666	0	0	0	0	0	130.7	0	0	30.7901	0	0	0	0	0	0	0	0	12.7631	0	0	0	0	0	0	0	6	1	7
P63010	AP2B1	0	0	0	0	0	0	0	0	0	0	0	0	0	0	0	33.0088	16.4053	28.6802	12.0009	18.583	0	0	0	0	0	0	0	0	0	0	0	0	0	0	0	0	6.62089	0	0	0	0	0	16.5447	0	0	5	2	7
P49257	LMAN1	0	0	0	0	0	0	0	0	0	0	0	0	0	0	0	3.99968	0	8.694	21.7516	0	0	0	0	0	0	29.1562	0	11.0407	0	0	0	0	0	0	0	0	0	7.11788	9.49251	0	0	0	0	0	0	5	2	7
D6RBT3	NDUFS6	0	0	0	0	0	0	0	0	0	0	0	0	0	0	0	0	0	26.6816	0	0	0	92.9631	83.7367	20.8165	0	89.6471	0	0	0	0	0	25.598	0	0	0	42.9545	0	0	0	0	0	0	0	0	0	5	2	7
Q9Y639	NPTN	0	0	0	0	0	0	0	0	0	0	0	0	0	0	0	10.344	7.75648	44.969	75.0889	120.546	0	0	0	0	0	0	0	0	0	0	0	0	0	0	0	0	23.4331	0	0	8.64209	0	0	0	0	0	5	2	7
Q9UQ80	PA2G4	0	0	0	0	0	0	0	0	0	0	0	0	0	0	0	0	0	45.6685	9.50071	33.2743	15.4729	0	0	0	9.97531	0	0	0	0	0	0	0	0	0	0	0	0	56.0431	0	0	8.3833	0	0	0	0	5	2	7
A0A1B0GUN0	PLEKHA7	0	0	0	0	0	0	0	0	0	0	0	0	0	0	33.5576	15.2631	17.0917	0	27.6687	40.3767	0	0	0	0	0	0	0	0	0	0	0	0	0	0	0	0	0	13.5812	0	0	0	7.67753	0	0	0	5	2	7
Q9Y265	RUVBL1	0	0	0	0	0	0	0	0	0	0	0	0	0	0	0	4.59733	6.86414	9.9931	33.1691	9.72934	0	0	0	0	0	0	0	0	0	0	0	0	0	0	0	0	0	0	0	30.4385	0	0	0	44.653	0	5	2	7
O43396	TXNL1	0	0	0	0	0	0	0	0	0	0	0	0	0	0	0	0	0	31.0786	38.8362	15.0805	7.01256	0	24.3384	0	0	0	0	0	0	0	0	0	0	0	0	0	0	0	0	23.7849	0	0	0	69.7843	0	5	2	7
Q13085	ACACA	0	0	0	0	0	0	0	0	0	0	0	0	0	0	7.68186	0	0	26.3818	0	0	0	0	0	0	0	3.18373	0	0	24.1782	0	0	0	0	0	0	3.05669	0	18.4901	14.4024	0	0	0	0	0	0	4	3	7
Q9UBS4	DNAJB11	0	0	0	0	0	0	0	0	0	0	0	0	0	0	0	0	8.44289	0	10.2508	11.9671	0	0	0	0	0	0	0	15.6727	0	0	0	11.7923	0	0	0	0	4.26372	0	26.95	0	0	0	0	0	0	4	3	7
P26641	EEF1G	0	0	0	0	0	0	0	0	0	0	0	0	0	0	0	4.59733	20.5238	0	0	0	0	0	0	0	0	50.1856	0	38.0079	0	0	0	0	0	0	0	0	6.93287	16.3629	0	0	7.35377	0	0	0	0	4	3	7
Q8WWP7	GIMAP1	0	0	0	0	0	0	0	0	0	0	0	0	0	0	0	6.7121	60.0612	14.5899	0	0	0	0	0	0	0	0	0	0	14.4082	0	0	13.9974	0	0	109.883	0	30.3313	0	0	0	0	0	0	0	0	4	3	7
P78417	GSTO1	0	0	0	0	0	0	0	0	0	0	0	0	0	0	0	0	0	90.8373	15.1678	35.4148	90.4847	0	0	0	0	0	0	0	0	0	0	0	0	0	0	0	0	14.8903	19.8579	152.957	0	0	0	0	0	4	3	7
R4GMU1	H6PD	0	0	0	0	0	0	0	0	0	0	0	0	0	0	0	5.10304	0	0	0	0	0	0	8.68671	0	0	9.29984	0	7.0432	0	0	0	0	0	0	0	0	0	13.5812	0	0	4.08134	5.13377	0	0	0	4	3	7
Q9NRV9	HEBP1	0	0	0	0	0	0	0	0	0	0	0	0	0	0	0	10.8957	0	0	19.7515	23.0585	10.7224	0	0	0	0	0	0	0	0	0	0	0	0	0	0	0	16.4309	0	25.8589	36.2509	0	0	0	0	0	4	3	7
P31942	HNRNPH3	0	0	0	0	0	0	0	0	0	0	0	0	0	0	0	0	0	13.5906	11.3342	0	0	23.5449	0	0	0	0	0	34.3911	0	0	0	0	0	0	25.6331	0	0	44.3436	29.5686	0	0	0	0	0	0	4	3	7
Q9Y5U8	MPC1	0	0	0	0	0	0	0	0	0	0	0	0	0	0	0	0	0	0	0	0	0	70.6346	63.6243	0	0	136.23	0	51.5867	0	0	0	77.9445	0	0	0	0	0	0	0	0	29.8931	0	140.113	0	0	4	3	7
P36871	PGM1	0	0	0	0	0	0	0	0	0	0	0	0	0	0	0	3.72384	61.5027	56.9607	6.7505	0	0	0	0	0	0	0	0	0	0	0	0	0	0	0	0	0	42.3252	6.62699	0	0	23.9365	0	0	0	0	4	3	7
P28070	PSMB4	0	0	0	0	0	0	0	0	0	0	0	0	0	0	0	23.6303	0	51.3646	14.2511	0	23.2546	0	0	0	0	0	0	0	0	0	0	0	0	0	0	0	0	13.9903	0	26.1557	25.1867	0	0	0	0	4	3	7
O43242	PSMD3	0	0	0	0	0	0	0	0	0	0	0	0	0	0	0	0	5.6286	16.3887	20.5015	7.97805	0	0	0	0	0	0	0	0	0	0	0	7.86156	0	0	0	0	0	13.4176	0	0	0	0	0	73.5989	0	4	3	7
Q9Y3I0	RTCB	0	0	0	0	0	0	0	0	0	0	0	0	0	0	0	0	0	45.2688	30.1689	52.8303	4.11705	0	0	0	0	0	0	0	0	0	0	0	0	0	0	0	0	37.0621	29.6777	6.95956	0	0	0	0	0	4	3	7
Q8NC51	SERBP1	0	0	0	0	0	0	0	0	0	0	0	0	0	0	0	0	15.307	33.377	27.8354	75.8888	0	0	0	0	0	0	0	0	0	0	0	0	0	0	0	0	11.5779	45.5708	0	0	0	0	38.4319	0	0	4	3	7
P61088	UBE2N	0	0	0	0	0	0	0	0	0	0	0	0	0	0	0	0	0	56.461	23.5017	27.4367	102.248	0	0	0	0	0	0	0	0	0	0	0	0	0	0	0	9.77535	23.0718	0	21.567	0	0	0	0	0	4	3	7
P67809	YBX1	0	0	0	0	0	0	0	0	0	0	0	0	0	0	0	0	8.16833	59.459	59.5044	57.8895	0	0	0	0	0	0	0	0	0	0	0	0	0	0	0	0	0	68.1517	38.952	0	8.75099	0	0	0	0	4	3	7
P63241	EIF5A	0	0	0	0	0	0	0	0	0	0	0	0	0	0	0	0	16.7485	0	20.3348	0	0	0	0	0	0	122.574	0	0	0	22.8769	0	0	0	0	45.9888	0	25.3743	0	0	0	35.8864	0	0	0	0	3	4	7
P06899	H2BC11	0	0	0	0	0	0	0	0	0	0	0	0	0	0	0	2298.67	0	0	0	0	0	0	844.489	0	0	0	0	0	1100.45	0	0	0	0	0	1288.25	347.175	922.73	912.316	0	0	0	0	0	0	0	3	4	7
Q06323	PSME1	0	0	0	0	0	0	0	0	0	0	0	0	0	0	0	0	0	52.2639	14.5011	0	23.6617	0	0	0	0	0	0	0	0	0	0	0	0	0	0	0	18.1295	99.814	0	13.3073	12.7956	0	0	0	0	3	4	7
P05155	SERPING1	0	0	0	0	0	0	0	0	0	0	0	0	0	0	0	0	0	0	0	8.17264	0	0	0	0	0	0	0	10.66	8.28966	0	0	0	38.4918	0	0	0	29.1181	6.87244	18.3304	0	0	0	0	0	0	3	4	7
O15144	ARPC2	0	0	0	0	0	0	0	0	0	0	0	0	0	0	0	0	0	14.5899	0	0	0	0	22.8515	0	0	0	0	0	0	0	45.4578	0	0	0	0	0	10.122	11.945	0	0	21.4362	13.5051	0	0	0	2	5	7
Q92743	HTRA1	0	0	0	0	0	0	0	0	0	0	0	0	0	0	39.2179	0	0	0	0	0	0	0	0	0	0	0	0	12.3732	0	18.2828	30.3571	0	89.356	532.541	0	0	3.36244	0	0	0	0	0	0	0	0	2	5	7
Q14980	NUMA1	0	0	0	0	0	0	0	0	0	0	0	0	0	0	0	2.89632	0	2.09855	0	0	0	0	0	0	0	0	0	0	0	0	3.26922	2.01333	0	0	19.7903	3.37845	0	3.43622	0	0	0	0	0	0	0	2	5	7
Q8N474	SFRP1	0	0	0	0	0	0	0	0	0	0	0	0	0	0	0	84.407	0	42.3708	0	0	0	0	0	0	0	0	0	0	0	13.2199	0	27.0361	258.903	0	0	0	0	0	0	0	20.7744	0	0	63.2771	0	2	5	7
H7C1W8	CREB3L2	65.3479	48.6094	9.01905	0	0	0	0	0	0	0	136.712	0	0	0	0	3.99968	0	0	0	0	0	0	0	0	0	0	0	0	0	0	0	17.9282	0	0	0	0	0	0	0	0	0	0	0	0	4	1	1	6
P55060	CSE1L	0	0	2.17036	10.0693	0	0	0	0	0	0	0	0	0	35.2408	0	0	0	0	0	0	0	7.90621	0	0	0	15.1646	0	0	0	4.2191	0	0	0	0	0	0	0	0	0	0	0	0	0	0	3	2	1	6
P19013	KRT4	0	37.8459	0	0	148.199	0	0	0	0	0	63.6038	0	0	0	35.1749	0	0	0	0	0	0	15.2042	0	0	0	0	0	0	0	0	67.8753	0	0	0	0	0	0	0	0	0	0	0	0	0	3	2	1	6
P62306	SNRPF	90.2257	0	74.5639	0	0	82.6057	0	0	0	0	0	0	0	0	0	0	0	51.4645	0	150.416	0	0	0	0	0	0	0	0	0	0	0	0	0	0	0	0	0	84.351	0	0	0	0	0	0	3	2	1	6
Q12905	ILF2	0	10.0691	0	0	32.8073	0	0	0	18.3588	0	0	0	0	0	0	0	23.9559	0	0	0	0	0	0	0	0	0	0	0	0	0	0	11.1212	0	0	0	0	0	0	0	0	0	0	0	52.2821	3	1	2	6
Q9BYZ2	LDHAL6B	0	0	11.527	0	0	19.0875	0	37.3738	0	0	0	0	0	0	48.1127	0	0	0	0	0	0	0	0	0	0	0	0	0	0	0	0	34.3224	0	0	22.429	0	0	0	0	0	0	0	0	0	3	1	2	6
Q96P31	FCRL3	10.8621	0	0	0	0	0	4.42875	0	0	0	90.6537	0	0	0	0	0	0	0	0	0	0	0	0	0	0	0	0	0	0	0	0	11.8882	0	24.1887	0	0	0	0	0	0	0	0	42.7404	0	3	0	3	6
P83111	LACTB	0	0	0	0	0	13.1527	0	51.4477	0	18.842	0	0	0	0	0	0	0	0	0	0	0	0	0	0	0	0	0	0	0	15.47	25.6867	15.819	0	0	0	0	0	0	0	0	0	0	0	0	3	0	3	6
P45974	USP5	0	4.51373	0	0	0	0	0	0	8.19448	0	0	0	0	0	0	0	0	5.19641	0	20.3343	4.7052	0	0	0	0	0	0	0	0	0	0	0	0	0	0	0	0	0	0	0	3.82396	0	0	0	2	3	1	6
Q99653	CHP1	0	38.7139	0	0	0	0	0	0	35.1417	0	0	0	0	0	0	0	0	0	0	0	0	0	0	0	0	0	0	28.2997	88.1269	0	0	0	0	0	0	0	0	146.121	0	0	16.3989	0	0	0	2	2	2	6
Q86UX7	FERMT3	0	0	0	0	0	0	0	0	10.4007	0	0	22.2568	0	0	0	0	0	0	0	0	41.7134	0	0	0	0	0	0	0	0	0	0	0	0	0	0	0	2.28785	0	0	20.1904	0	0	0	88.6328	2	1	3	6
Q969Z3	MTARC2	0	22.8291	12.6846	0	0	0	0	0	0	0	0	0	0	0	0	0	0	0	0	0	0	0	0	0	0	0	0	0	12.9773	0	0	12.6552	0	0	0	0	4.57569	0	0	0	0	0	45.3255	0	2	1	3	6
O00330	PDHX	0	0	8.92259	0	0	0	6.5717	0	0	0	0	0	0	0	0	0	0	0	0	0	0	0	0	0	0	0	0	0	18.257	0	0	0	0	0	0	14.8008	0	22.6627	10.0381	0	0	0	0	0	2	1	3	6
B4E1Z4	CFB	0	0	5.1124	0	0	0	0	0	0	0	0	1.68978	0	0	0	0	0	0	0	0	0	0	0	0	0	0	0	0	0	0	0	0	0	0	0	0	0	2.86352	0	8.10674	0	6.56753	0	31.8629	2	0	4	6
O60504	SORBS3	0	0	3.1832	0	18.6662	0	0	0	0	0	0	0	0	0	0	0	0	0	0	0	0	0	0	0	0	0	0	0	0	0	0	0	0	0	12.4396	0	4.61036	5.39977	0	10.1717	0	0	0	0	2	0	4	6
Q99643	SDHC	0	0	0	0	0	0	0	0	84.7026	0	0	0	0	0	0	0	0	107.426	44.8367	0	0	0	42.1031	0	0	90.066	0	34.1373	0	0	0	0	0	0	0	0	0	0	0	0	0	0	0	0	1	5	0	6
O95210	STBD1	22.425	0	0	0	0	0	0	0	0	0	0	0	0	0	0	0	8.7861	12.7912	10.6675	12.4535	0	0	0	0	0	0	0	0	25.3131	0	0	0	0	0	0	0	0	0	0	0	0	0	0	0	1	5	0	6
G3V556	ATP5MJ	0	0	0	0	0	0	0	0	209.196	0	0	0	0	0	0	20.3202	0	176.878	36.8361	0	0	0	0	0	0	148.295	0	0	0	0	0	0	0	0	0	0	0	36.1621	0	0	0	0	0	0	1	4	1	6
P23434	GCSH	0	0	0	0	0	0	0	0	83.3631	0	0	0	0	0	0	0	0	52.8635	44.0866	51.4682	0	0	0	0	0	0	0	0	52.2051	0	0	0	0	0	0	0	0	21.6809	0	0	0	0	0	0	1	4	1	6
Q13724	MOGS	0	0	0	0	0	0	0	0	8.58845	0	0	0	0	0	0	2.48256	11.1885	0	13.5843	0	0	0	0	0	0	0	0	13.8326	0	0	0	0	0	0	0	0	0	13.3358	0	0	0	0	0	0	1	4	1	6
P07225	PROS1	0	0	6.41462	0	0	0	0	0	0	0	0	0	0	0	0	0	0	0	11.0842	0	6.01723	0	0	0	0	11.143	0	50.6984	0	0	0	0	0	0	0	0	0	0	0	0	0	0	0	89.5303	1	4	1	6
Q02978	SLC25A11	0	0	0	0	0	0	0	0	23.1652	0	0	0	0	0	0	13.5162	30.2709	14.6899	0	0	0	0	0	0	0	0	0	0	43.5207	0	0	0	0	0	0	0	0	48.1071	0	0	0	0	0	0	1	4	1	6
P09543	CNP	0	0	0	0	0	0	0	0	0	0	0	0	0	81.7122	0	14.5276	0	0	0	10.2158	0	0	0	0	0	0	0	0	10.4114	0	0	0	0	0	0	0	0	8.59055	23.0221	0	0	0	0	0	1	3	2	6
O75923	DYSF	0	0	0	0	0	0	0	0	3.30931	0	0	0	0	0	0	0	0	2.09855	1.75013	6.12948	0	0	0	0	0	0	0	0	0	0	0	0	0	0	0	0	0	8.59055	0	1.60605	0	0	0	0	1	3	2	6
Q9Y4L1	HYOU1	0	0	0	0	0	0	0	0	0	0	209.82	0	0	0	0	0	3.08886	0	22.5017	4.3782	0	0	0	0	0	0	0	0	0	0	7.00548	0	0	0	0	0	0	0	0	0	0	0	0	20.1948	1	3	2	6
P02788	LTF	0	0	0	0	0	0	0	0	0	21.9252	0	0	0	0	0	0	0	0	0	0	0	0	0	4.9804	22.4007	0	12.501	0	0	0	0	0	0	24.9689	0	10.2962	0	0	0	0	0	0	0	0	1	3	2	6
Q5EB52	MEST	0	0	0	0	0	0	0	0	40.5785	0	0	0	0	0	0	29.6068	61.9145	0	75.1723	0	0	0	0	0	0	0	0	0	0	0	0	86.4772	0	0	0	0	8.9434	0	0	0	0	0	0	0	1	3	2	6
O95139	NDUFB6	0	0	0	0	0	0	0	0	0	36.8846	0	0	0	0	0	0	0	32.2777	26.9187	31.4258	0	0	0	0	0	0	0	0	0	0	0	0	0	0	0	0	0	26.4262	0	0	0	29.8314	0	0	1	3	2	6
P62314	SNRPD1	0	0	0	0	0	0	0	0	296.183	0	0	0	0	0	0	172.814	232.214	0	0	0	0	0	0	0	0	0	0	0	37.1061	0	0	0	0	0	0	0	143.337	0	0	0	0	69.5603	0	0	1	3	2	6
O43488	AKR7A2	0	0	0	0	0	20.2103	0	0	0	0	0	0	0	0	0	17.4239	0	0	0	0	0	0	0	0	0	0	0	0	12.4838	0	0	0	0	0	0	0	8.77008	10.3087	13.7478	0	0	0	0	0	1	2	3	6
Q9BY76	ANGPTL4	0	0	0	0	0	53.2526	0	0	0	0	0	0	0	0	0	0	0	0	0	0	0	0	0	0	0	0	0	154.443	10.9048	0	0	0	0	129.526	0	17.8575	0	0	0	0	0	20.4426	0	0	1	2	3	6
G8JLH6	CD9	0	0	19.0027	0	0	0	0	0	0	0	0	0	0	0	0	18.1135	13.5224	0	0	0	0	0	0	0	0	0	0	0	0	0	0	0	0	0	0	0	0	32.235	0	0	0	0	135.632	176.592	1	2	3	6
P31146	CORO1A	0	0	0	0	0	0	0	0	0	0	0	23.657	0	0	0	0	0	0	0	19.0695	8.8675	0	0	0	0	0	0	0	0	0	0	0	0	0	0	0	10.1913	8.01784	0	0	0	0	0	87.9596	1	2	3	6
Q96F07	CYFIP2	0	0	0	0	0	0	0	0	0	3.88259	0	0	0	0	0	0	0	10.093	2.83354	0	0	0	0	0	0	0	0	0	0	0	0	3.25967	0	0	0	0	0	11.045	11.02	0	0	0	0	0	1	2	3	6
P63167	DYNLL1	0	0	0	0	0	77.1521	0	0	0	0	0	0	0	0	0	0	0	0	0	0	0	0	0	0	0	80.5986	0	61.0411	0	0	74.8807	0	0	0	0	0	0	0	0	0	35.3716	44.4927	0	0	1	2	3	6
Q12805	EFEMP1	0	0	0	0	0	14.7567	0	0	0	0	0	0	0	0	407.139	0	0	0	0	0	0	47.6979	0	0	0	0	0	0	0	0	0	0	83.8572	428.763	0	0	0	44.9163	0	0	0	0	0	0	1	2	3	6
Q5SSJ5	HP1BP3	0	0	0	0	0	0	0	0	51.5307	0	0	0	0	0	0	0	33.6343	16.2888	0	0	0	0	0	0	0	0	0	0	0	0	0	0	0	0	0	0	19.828	66.8426	8.94696	0	0	0	0	0	1	2	3	6
P01111	NRAS	0	0	0	0	0	0	0	0	0	26.9497	0	0	0	0	0	0	48.5981	0	19.6681	0	0	0	0	0	0	0	0	0	0	0	0	0	0	0	0	0	24.5424	0	51.4996	0	0	0	0	105.911	1	2	3	6
P43686	PSMC4	0	9.20107	0	0	0	0	0	0	0	0	0	0	0	0	0	0	0	10.5927	0	0	0	0	0	0	0	35.4399	0	0	0	0	0	20.2291	0	0	0	0	3.67442	0	0	0	7.75823	0	0	0	1	2	3	6
B7Z4C8	RPL31	0	0	0	0	0	0	0	0	52.161	0	0	0	0	0	0	45.6515	0	0	0	0	0	0	0	0	0	0	0	0	196.09	0	0	0	151.676	0	0	0	0	108.405	36.1152	0	0	0	0	0	1	2	3	6
B4DR61	SEC61A1	0	0	0	0	0	0	0	0	44.6757	0	0	0	0	0	0	4.36746	45.4406	0	0	0	0	0	0	0	0	0	0	0	0	0	0	0	0	0	0	0	19.6547	0	20.6217	0	0	0	32.5723	0	1	2	3	6
P37840	SNCA	0	0	0	0	0	0	0	0	0	0	0	99.8903	0	0	0	0	0	0	0	0	312.036	0	0	0	0	0	22.4627	0	0	0	0	0	0	0	0	0	107.563	0	0	316.469	0	63.779	0	0	1	2	3	6
A0A0G2JMH6	HLA-DRA	61.3184	0	0	0	0	0	0	0	0	0	0	0	0	0	0	0	0	0	0	0	0	0	0	0	0	0	0	0	17.2701	0	0	83.7928	0	68.2744	0	0	0	14.3176	0	0	0	16.1876	0	0	1	1	4	6
Q06033	ITIH3	0	4.34013	0	0	0	0	0	0	0	0	0	0	0	0	0	0	0	0	0	0	0	0	0	0	0	0	0	57.2339	0	4.68789	0	0	45.8236	19.507	0	8.04392	0	0	0	0	0	0	0	0	1	1	4	6
P03915	MT-ND5	0	0	0	0	0	0	0	0	11.7402	0	0	0	0	0	0	0	15.3757	0	0	0	0	0	0	0	0	0	0	0	0	0	0	0	0	0	0	0	5.16499	18.3265	8.1832	0	0	0	51.5298	0	1	1	4	6
F8WAH6	ELN	0	0	0	0	0	0	0	0	0	0	0	3.5244	0	0	0	0	0	0	0	0	0	0	0	0	0	0	0	0	0	0	22.7289	0	201.166	0	0	0	5.061	11.945	7.96498	0	0	0	0	0	1	0	5	6
P52597	HNRNPF	0	0	0	0	31.1104	0	0	0	0	0	0	0	0	0	0	0	0	0	0	0	0	0	0	0	0	0	0	0	0	0	0	0	100.354	0	62.0095	17.6966	0	8.99962	0	0	0	0	37.7425	0	1	0	5	6
Q9BXK5	BCL2L13	0	0	0	0	0	0	0	0	0	0	0	0	0	0	0	12.6886	37.8214	27.581	23.0017	35.804	0	0	0	0	0	0	0	0	0	0	0	0	0	0	0	0	0	0	0	0	0	0	0	42.6335	0	5	1	6
Q96RQ3	MCCC1	0	0	0	0	0	0	0	0	0	0	0	0	0	0	0	0	4.25577	12.3914	20.7515	24.226	0	0	0	0	0	0	0	0	30.6915	0	0	0	0	0	0	0	0	91.5507	0	0	0	0	0	0	0	5	1	6
A0A0A0MS54	PRKACB	0	0	0	0	0	0	0	0	0	0	0	0	0	0	0	0	0	36.275	20.1682	35.3175	0	0	18.9386	0	0	40.5506	0	0	0	0	0	0	0	0	0	0	8.38877	0	0	0	0	0	0	0	0	5	1	6
P28074	PSMB5	0	0	0	0	0	0	0	0	0	0	0	0	0	0	0	0	0	17.4879	0	0	15.8801	0	0	0	15.3567	29.4076	22.8533	0	0	0	0	0	0	0	0	0	0	0	0	0	12.9059	0	0	0	0	5	1	6
Q99460	PSMD1	0	0	0	0	0	0	0	0	0	0	0	0	0	0	0	2.16075	3.22615	4.69676	0	9.24287	0	0	0	0	0	0	0	0	4.6876	0	0	0	0	0	0	0	3.29311	0	0	0	0	0	0	0	0	5	1	6
A0A1P0AYU5	SFXN3	0	0	0	0	0	0	0	0	0	0	0	0	0	0	0	0	9.54116	0	81.006	54.0951	0	0	21.7559	0	0	0	0	0	13.7174	0	0	0	0	0	0	0	0	68.1517	0	0	0	0	0	0	0	5	1	6
O94826	TOMM70	0	0	0	0	0	0	0	0	0	0	0	0	0	0	0	0	15.307	7.3949	18.5847	0	0	0	0	0	0	12.3998	0	9.39094	0	0	0	0	0	0	0	0	0	0	0	0	0	0	102.198	0	0	5	1	6
P22314	UBA1	0	0	0	0	0	0	0	0	0	0	0	0	0	0	0	0	11.669	16.9883	10.5841	20.6262	7.6912	0	0	0	0	0	0	0	0	0	0	0	0	0	0	0	16.1883	0	0	0	0	0	0	0	0	5	1	6
O75436	VPS26A	0	0	0	0	0	0	0	0	0	0	0	0	0	0	0	0	0	65.5548	21.835	51.079	0	0	20.5038	0	0	21.951	0	0	0	0	0	0	0	0	0	0	0	21.4355	0	0	0	0	0	0	0	5	1	6
O94973	AP2A2	0	0	0	0	0	0	0	0	0	0	0	0	0	0	0	8.82687	19.8374	19.1868	20.0848	0	0	0	0	0	0	0	0	0	0	0	0	0	0	0	9.04698	0	13.3458	0	0	0	0	0	0	0	0	4	2	6
M0QXF9	BCAT2	0	0	0	0	0	0	0	0	0	0	0	0	0	0	0	0	0	30.0792	0	0	0	0	0	0	0	16.7565	0	25.4444	39.5732	0	0	0	0	0	0	0	0	16.3629	0	0	7.35377	0	0	0	0	4	2	6
O95674	CDS2	0	0	0	0	0	0	0	0	0	0	0	0	0	0	0	0	6.65822	38.8732	8.08393	47.2846	0	0	0	0	0	0	0	0	0	0	0	0	0	0	0	0	0	0	10.5836	0	0	0	67.0404	0	0	4	2	6
P12074	COX6A1	0	0	0	0	0	0	0	0	0	0	0	0	0	0	0	0	0	0	0	0	0	71.764	194.003	0	0	276.984	0	1048.8	0	0	0	0	0	0	0	66.4428	0	0	0	0	60.7789	0	0	0	0	4	2	6
O00571	DDX3X	0	0	0	0	0	0	0	0	0	0	0	0	0	0	0	0	21.0729	6.09579	10.2508	11.9671	0	0	0	0	0	0	0	0	0	0	0	0	0	0	0	9.81358	0	0	6.65567	0	0	0	0	0	0	4	2	6
P20042	EIF2S2	0	0	0	0	0	0	0	0	0	0	0	0	0	0	0	0	8.92338	39.073	21.6683	12.6481	0	0	0	0	0	0	0	0	0	0	0	0	0	0	0	0	0	0	0	0	0	24.0964	0	116.906	0	4	2	6
P55899	FCGRT	0	0	0	0	0	0	0	0	0	0	0	0	0	0	0	0	17.2976	37.7739	42.0031	24.5179	0	0	0	0	0	0	0	0	0	0	0	0	0	0	0	0	0	0	13.7478	9.63631	0	0	0	0	0	4	2	6
Q6FI13	H2AC18	0	0	0	0	0	0	0	0	0	0	0	0	0	0	0	0	0	0	0	0	0	0	1609.55	0	0	950.762	92.3574	1395.06	0	0	0	0	0	0	0	0	1573.42	0	0	0	0	688.85	0	0	0	4	2	6
A0A182DWH4	HLA-DRB3	0	0	0	0	0	0	0	0	0	0	0	0	0	0	0	0	0	16.6885	69.6718	32.496	0	0	0	0	0	0	0	21.1931	0	0	0	0	0	0	0	0	0	54.7341	54.7729	0	0	0	0	0	0	4	2	6
Q8TCT9	HM13	0	0	0	0	0	0	0	0	0	0	0	0	0	0	0	55.3978	0	11.9917	20.0848	35.1229	0	0	0	0	0	0	0	0	0	0	0	0	0	0	0	0	0	29.5351	13.0931	0	0	0	0	0	0	4	2	6
Q8NBQ5	HSD17B11	0	0	0	0	0	0	0	0	0	0	0	0	0	0	0	0	10.4335	30.379	12.6676	14.7886	0	0	0	0	0	0	0	0	0	0	0	0	0	0	0	0	0	74.615	0	0	0	0	52.3915	0	0	4	2	6
Q12906	ILF3	0	0	0	0	0	0	0	0	0	0	0	0	0	0	0	0	7.20735	26.1819	17.5013	20.4316	0	0	0	0	0	0	0	0	0	0	0	0	0	0	0	0	0	25.7716	0	0	0	0	18.0957	0	0	4	2	6
P06756	ITGAV	0	0	0	0	0	0	0	0	0	0	0	0	0	0	0	11.9071	5.90316	0	10.7508	0	0	0	0	0	0	0	0	5.45689	0	0	0	8.24505	0	0	0	0	0	3.51803	0	0	0	0	0	0	0	4	2	6
I3L0A0	PEDS1-UBE2V1	0	0	0	0	0	0	0	0	0	0	0	0	0	0	0	0	0	11.7919	19.7515	23.0585	16.061	0	0	0	0	0	0	0	0	0	0	0	0	0	0	0	0	19.3901	0	9.02448	0	0	0	0	0	4	2	6
O14818	PSMA7	0	0	0	0	0	0	0	0	0	0	0	0	0	0	0	0	0	143.301	74.6722	17.4155	0	0	0	0	0	29.9941	0	0	0	0	0	0	0	0	0	0	0	44.0163	0	0	26.3633	0	0	0	0	4	2	6
Q99436	PSMB7	0	0	0	0	0	0	0	0	0	0	0	0	0	0	0	0	0	50.1654	55.7541	16.248	0	0	0	0	0	27.9833	0	0	0	0	0	0	0	0	0	0	23.1905	0	0	0	12.2808	0	0	0	0	4	2	6
J3KPF3	SLC3A2	0	0	0	0	0	0	0	0	0	0	0	0	0	0	0	3.35605	0	14.6899	0	21.4045	0	0	0	0	0	0	0	9.32748	0	0	0	0	33.4512	0	0	0	0	0	0	0	0	0	0	65.9697	0	4	2	6
Q9H6R3	ACSS3	0	0	0	0	0	0	0	0	0	0	0	0	0	0	0	0	0	40.1723	0	6.51865	0	0	0	0	0	0	0	0	13.224	0	10.4304	0	0	0	0	0	6.96754	32.8895	0	0	0	0	0	0	0	3	3	6
Q9NVJ2	ARL8B	0	0	0	0	0	0	0	0	0	0	0	0	0	0	0	96.2221	0	139.404	0	67.9108	0	0	0	0	0	0	0	0	0	0	0	0	0	0	0	0	0	57.1067	152.207	0	17.0975	0	0	0	0	3	3	6
P05023	ATP1A1	0	0	0	0	0	0	0	0	0	0	0	0	0	0	0	8.13728	3.02022	0	7.41722	0	0	0	0	0	0	0	0	0	0	0	0	0	0	0	0	0	1.52523	50.807	14.5115	0	0	0	0	0	0	3	3	6
P50895	BCAM	0	0	0	0	0	0	0	0	0	0	0	0	0	0	0	0	0	22.2846	24.7518	21.6964	0	0	0	0	0	0	0	0	0	0	0	0	0	0	0	0	7.73015	42.4618	32.4055	0	0	0	0	0	0	3	3	6
P48509	CD151	0	0	0	0	0	0	0	0	0	0	0	0	0	0	0	0	24.2304	0	0	0	0	0	27.6253	0	0	29.5752	0	0	0	0	0	0	0	0	0	0	0	0	19.3123	0	12.9794	0	60.8362	0	0	3	3	6
P23786	CPT2	0	0	0	0	0	0	0	0	0	0	0	0	0	0	0	0	0	0	0	0	0	0	10.4084	0	0	11.143	0	0	6.56264	6.18802	0	0	0	0	12.4396	0	0	32.6441	0	0	0	0	0	0	0	3	3	6
Q08257	CRYZ	0	0	0	0	0	0	0	0	0	0	0	0	0	0	0	0	0	28.3804	0	0	0	24.6743	66.6764	0	0	0	0	0	0	0	0	0	0	0	0	0	0	11.6177	0	0	10.4424	0	97.8893	0	0	3	3	6
P04080	CSTB	0	0	0	0	0	0	0	0	0	0	0	0	0	0	0	82.8439	61.8459	0	0	0	0	0	0	0	0	0	0	0	44.4582	0	0	0	0	0	0	0	31.2326	0	0	0	66.2575	0	310.557	0	0	3	3	6
P99999	CYCS	0	0	0	0	0	0	0	0	0	0	0	0	0	0	0	0	0	0	142.427	0	0	0	0	0	37.4074	0	0	0	84.3275	0	0	0	0	0	0	68.6951	44.4397	0	0	0	31.4374	0	0	0	0	3	3	6
P61803	DAD1	0	0	0	0	0	0	0	0	0	0	0	0	0	0	0	91.9466	0	0	33.3358	0	18.0969	0	0	0	0	0	0	0	0	0	0	0	0	0	0	0	13.8657	65.4518	87.2874	0	0	0	0	0	0	3	3	6
P14868	DARS1	0	0	0	0	0	0	0	0	0	0	0	0	0	0	0	0	0	26.2819	7.33388	8.56181	0	0	0	0	0	0	0	0	0	0	0	0	0	0	0	0	3.05046	21.5173	0	0	0	8.09379	0	0	0	3	3	6
P00734	F2	0	0	0	0	0	0	0	0	0	0	0	0	0	0	0	0	0	0	0	0	6.46965	0	0	5.56404	0	0	9.31061	0	0	46.8789	0	6.80696	0	0	0	0	0	0	0	0	0	6.61378	0	0	0	3	3	6
P00505	GOT2	0	0	0	0	0	0	0	0	0	0	0	0	0	0	0	4.8272	0	21.0854	0	20.5289	0	0	0	0	0	0	0	0	0	0	0	0	0	0	0	0	3.63976	43.0346	0	0	0	0	36.3638	0	0	3	3	6
Q14956	GPNMB	0	0	0	0	0	0	0	0	0	0	0	0	0	0	0	3.58592	0	0	0	0	0	0	0	0	0	0	0	29.7591	7.69754	7.31311	0	0	35.7424	91.6828	0	0	0	0	0	0	0	0	0	0	0	3	3	6
O75323	NIPSNAP2	0	0	0	0	0	0	0	0	0	0	0	0	0	0	0	0	0	0	0	0	0	0	23.2428	0	0	0	0	18.8453	43.9154	13.8762	0	0	0	0	0	0	0	0	32.4055	0	10.9204	0	0	0	0	3	3	6
P42677	RPS27	0	0	0	0	0	0	0	0	0	0	0	0	0	0	0	0	0	105.227	87.7565	153.626	0	0	0	0	0	0	0	0	0	0	0	0	0	0	0	0	0	129.185	57.3915	0	0	48.7015	0	0	0	3	3	6
Q15758	SLC1A5	0	0	0	0	0	0	0	0	0	0	0	0	0	0	0	0	0	8.79393	7.33388	17.2209	0	0	0	0	0	0	0	0	0	0	0	0	0	0	0	0	0	21.6809	9.60162	0	0	0	30.5042	0	0	3	3	6
P30626	SRI	0	0	0	0	0	0	0	0	0	0	0	0	0	0	0	0	0	69.0523	0	0	0	0	36.0772	0	0	0	0	0	22.7472	0	71.7672	0	0	0	0	0	0	56.534	0	0	33.9009	0	0	0	0	3	3	6
Q15836	VAMP3	0	0	0	0	0	0	0	0	0	0	0	0	0	0	0	0	364.486	0	73.7555	344.418	0	0	0	0	0	0	0	0	0	0	0	0	0	0	0	0	15.3216	253.38	0	0	0	0	0	198.582	0	3	3	6
P00966	ASS1	0	0	0	0	0	0	0	0	0	0	0	0	0	0	0	0	14.7579	0	0	0	0	0	0	0	0	0	0	0	10.6088	0	16.8131	51.5795	0	0	0	0	11.1966	8.83599	0	0	0	0	0	0	0	2	4	6
Q9Y3D6	FIS1	0	0	0	0	0	0	0	0	0	0	0	0	0	0	0	54.3864	0	0	0	0	0	0	0	0	0	0	0	0	29.2112	27.7523	0	28.3783	0	0	0	0	61.5292	24.2172	0	0	0	0	0	0	0	2	4	6
O14786	NRP1	0	0	0	0	0	0	0	0	0	0	0	0	0	0	0	0	3.29479	0	0	0	0	0	0	0	0	0	0	6.15487	0	0	0	18.5993	0	0	9.04698	0	6.72488	0	0	0	0	0	33.434	0	0	2	4	6
Q9UL25	RAB21	0	0	0	0	0	0	0	0	0	0	0	0	0	0	0	18.941	0	0	0	0	0	0	0	0	18.0256	0	0	0	0	0	0	0	94.3966	80.3688	0	0	0	16.8538	22.4765	0	0	0	0	0	0	2	4	6
Q15599	SLC9A3R2	0	0	0	0	0	0	0	0	0	0	0	0	0	0	0	0	0	13.3908	0	0	0	0	0	0	0	22.3699	0	0	0	0	0	0	0	0	0	0	4.64502	54.6522	14.6206	0	0	12.3488	0	0	0	2	4	6
Q9NS69	TOMM22	0	0	0	0	0	0	0	0	0	0	0	0	0	0	0	0	0	0	0	31.4258	0	0	0	0	0	54.0396	0	0	0	0	0	0	0	0	0	0	0	26.4262	35.2423	0	23.7159	0	0	144.729	0	2	4	6
P02748	C9	0	0	0	0	0	0	0	0	0	0	0	0	0	0	0	0	0	0	0	0	0	0	0	0	0	0	0	20.1144	0	14.8137	0	0	0	61.6421	0	0	0	19.4719	17.2393	0	0	14.6613	0	0	0	1	5	6
P62805	HIST1H4A	0	0	0	0	0	0	0	0	0	500.854	2565.35	656.408	1495.34	3057.43	0	0	0	0	0	0	0	0	0	0	0	0	0	0	0	0	0	0	0	0	0	0	0	0	0	0	0	0	0	0	5	0	0	5
Q9NX09	DDIT4	0	34.2002	9.50136	0	0	63.1973	28.144	0	0	0	0	0	0	0	0	0	0	0	0	0	0	0	0	0	0	0	0	0	0	0	0	37.7739	0	0	0	0	0	0	0	0	0	0	0	0	4	0	1	5
Q2M3C7	SPHKAP	0	0	1.30222	8.96282	0	0	1.92865	0	0	12.2187	0	0	0	0	0	0	0	0	0	0	0	0	0	0	0	0	0	0	0	2.53146	0	0	0	0	0	0	0	0	0	0	0	0	0	0	4	0	1	5
Q15286	RAB35	38.0174	0	20.9802	0	61.3723	0	0	0	0	0	0	0	0	0	0	0	0	0	0	0	0	0	0	0	19.0318	0	0	0	0	0	0	0	0	0	0	0	15.079	0	0	0	0	0	0	0	3	1	1	5
P62070	RRAS2	0	0	10.3213	0	0	0	15.2863	0	0	0	0	0	0	165.361	0	176.813	0	0	0	0	0	0	0	0	0	0	0	0	0	0	0	0	0	0	0	0	0	0	0	0	0	0	73.5893	0	3	1	1	5
P09486	SPARC	0	12.5864	0	0	41.0092	0	0	0	0	0	0	0	0	111.919	0	0	0	0	0	0	0	0	0	0	0	24.2131	0	0	0	0	0	13.9015	0	0	0	0	0	0	0	0	0	0	0	0	3	1	1	5
Q5VYY2	LIPM	0	9.02746	5.01594	0	0	0	0	0	0	0	0	0	70.7441	0	0	0	0	0	0	0	0	0	0	0	0	0	0	0	0	9.75082	0	9.97076	0	0	0	0	0	0	0	0	0	0	0	0	3	0	2	5
Q13505	MTX1	0	0	0	0	0	15.5587	0	0	0	0	0	4.68311	0	0	0	0	6.65822	0	0	0	0	0	0	0	0	16.3375	0	0	0	0	0	0	0	0	0	0	0	0	0	0	0	0	67.0404	0	2	2	1	5
O14957	UQCR11	0	0	0	0	214.379	0	0	0	0	0	0	0	258.259	0	0	0	0	75.7477	63.1714	0	0	0	0	0	0	0	0	0	0	0	0	72.6715	0	0	0	0	0	0	0	0	0	0	0	0	2	2	1	5
Q7Z794	KRT77	0	0	0	0	0	0	5.78595	0	0	0	0	0	0	187.822	32.749	0	0	0	0	0	0	0	0	0	0	0	0	0	0	0	0	0	0	0	0	0	0	0	0	0	0	0	111.332	72.4769	2	1	2	5
P08581	MET	0	11.1975	4.67833	0	0	0	0	0	0	0	0	0	0	0	0	0	0	0	0	3.11339	0	0	0	0	0	0	0	0	0	0	0	0	14.6636	12.4845	0	0	0	0	0	0	0	0	0	0	2	1	2	5
Q96G30	MRAP2	0	18.4889	20.5461	0	0	0	0	0	0	0	0	0	0	0	0	9.79231	0	0	0	0	0	0	0	0	0	0	0	0	0	0	0	20.4209	0	0	0	34.2671	0	0	0	0	0	0	0	0	2	1	2	5
Q9BX97	PLVAP	17.3444	17.1869	0	0	0	0	0	0	0	0	0	0	0	0	0	0	0	0	0	0	0	0	15.4952	0	0	0	0	0	0	0	0	0	45.3654	0	0	0	13.6924	0	0	0	0	0	0	0	2	1	2	5
Q9NYL9	TMOD3	0	10.9371	0	13.9422	0	0	0	0	0	0	0	0	0	0	0	0	0	0	21.0849	0	0	0	0	0	0	0	0	0	0	0	0	12.08	57.7377	0	0	0	0	0	0	0	0	0	0	0	2	1	2	5
Q15366	PCBP2	0	0	6.26993	0	0	41.5434	0	0	0	0	0	0	0	0	0	0	0	0	0	0	0	0	0	0	0	0	0	0	0	0	20.238	12.4635	0	0	24.5022	0	0	0	0	0	0	0	0	0	2	0	3	5
O76024	WFS1	0	0	0	0	0	0	0	0	15.7586	0	0	0	0	38.7262	0	0	0	0	0	0	0	0	0	0	0	0	0	0	0	0	0	0	0	0	9.42394	0	0	4.09074	5.45546	0	0	0	0	0	2	0	3	5
O94875	SORBS2	0	0	0	0	0	6.41597	0	0	0	0	0	0	0	0	0	3.72384	0	0	0	0	0	0	0	6.26441	0	6.78637	2.63692	0	0	0	0	0	0	0	0	0	0	0	0	0	0	0	0	0	1	4	0	5
O14618	CCS	0	0	0	0	0	0	0	0	0	0	0	8.30407	0	0	0	0	0	17.1881	28.7521	0	7.78168	0	0	0	0	0	0	0	0	0	0	0	0	0	0	0	0	0	0	26.3851	0	0	0	0	1	3	1	5
P53621	COPA	0	0	0	0	0	0	0	0	5.6731	0	0	0	0	0	0	0	12.4241	7.19503	9.00067	0	0	0	0	0	0	0	0	0	0	0	0	0	0	0	0	0	0	0	0	0	0	3.33001	0	0	1	3	1	5
Q14562	DHX8	0	0	0	0	0	0	0	0	5.6731	0	0	0	0	0	0	1.65504	0	0	0	0	0	0	5.63462	0	0	6.03233	0	0	0	0	0	0	0	0	0	0	0	0	7.85587	0	0	0	0	0	1	3	1	5
P05198	EIF2S1	0	0	0	0	0	0	19.7865	0	0	0	0	0	0	0	0	0	0	27.6809	34.6692	40.474	0	0	0	0	0	0	0	0	0	0	0	0	0	0	0	0	0	11.3722	0	0	0	0	0	0	1	3	1	5
Q9UBP9	GULP1	0	0	0	0	0	0	0	0	0	33.1162	0	0	0	0	0	0	0	0	0	0	0	25.1956	0	0	0	0	9.44083	18.4012	0	0	0	0	0	0	0	0	0	0	0	0	0	13.4126	0	0	1	3	1	5
P48449	LSS	0	5.20815	0	0	0	0	0	0	0	0	0	0	0	0	0	0	0	17.9876	10.0007	11.6752	0	0	0	0	0	0	0	0	0	0	0	5.75236	0	0	0	0	0	0	0	0	0	0	0	0	1	3	1	5
H3BQK9	MACF1	0	0	0	0.663913	0	0	0	0	0	0	0	0	0	0	2.42585	0	0	0.599586	0	1.16752	0	0	0	0	0	0	0	0	0	0	0	1.15047	0	0	0	0	0	0	0	0	0	0	0	0	1	3	1	5
Q15746	MYLK	0	2.08326	0	0	0	0	0	0	0	0	0	0	0	0	0	0	0	2.39834	3.91696	0	0	0	0	0	2.05631	0	0	0	0	0	0	0	0	0	0	0	0	1.96355	0	0	0	0	0	0	1	3	1	5
Q12846	STX4	0	12.6732	0	0	0	0	0	0	0	0	0	0	0	0	0	6.7121	0	0	36.5861	14.2048	0	0	0	0	0	0	0	0	0	0	0	0	0	0	0	0	10.122	0	0	0	0	0	0	0	1	3	1	5
Q3SY69	ALDH1L2	0	4.25332	0	0	0	0	0	0	0	0	0	0	0	0	0	0	0	0	0	0	0	8.51438	0	0	0	8.21067	0	0	0	4.59414	0	0	0	0	0	0	0	0	0	0	3.60335	0	0	0	1	2	2	5
J3KQL8	APOL2	0	0	0	0	0	0	0	0	0	11.6478	0	0	0	0	0	0	14.0028	30.6788	0	0	0	0	0	0	0	0	0	0	0	0	0	0	0	0	0	0	0	50.1524	44.6257	0	0	0	0	0	1	2	2	5
Q16543	CDC37	0	0	0	0	0	0	0	0	0	12.9039	0	0	0	0	0	0	0	33.7767	0	0	0	0	0	0	0	0	0	14.2768	0	0	0	0	0	0	0	0	0	27.6534	0	0	0	0	38.7766	0	1	2	2	5
Q9ULV4	CORO1C	0	0	0	0	0	15.0775	0	0	0	0	0	0	0	0	0	0	0	9.39352	7.83392	0	0	0	0	0	0	0	0	0	0	0	0	9.01204	0	0	0	0	0	0	0	0	0	0	0	42.1847	1	2	2	5
Q14118	DAG1	0	0	2.45974	0	0	0	0	0	0	0	0	0	0	0	0	2.34464	10.5708	0	0	0	0	0	0	0	0	0	0	0	0	0	0	0	0	0	0	0	5.33831	0	0	0	0	9.48129	0	0	1	2	2	5
P10768	ESD	0	0	0	0	0	0	0	0	0	0	0	7.67644	0	0	0	0	0	31.7781	0	0	21.6258	0	0	0	0	0	0	0	0	0	0	0	0	0	0	0	38.6508	0	0	0	11.6925	0	0	0	1	2	2	5
Q6P1L5	FAM117B	0	0	0	0	0	0	0	0	50.9004	0	0	0	0	0	0	22.2971	0	0	0	23.545	0	0	0	0	0	0	0	0	0	0	0	0	0	0	0	0	16.8122	19.7992	0	0	0	0	0	0	1	2	2	5
P0CF74	IGLC6	0	0	362.788	0	0	0	0	0	0	0	0	0	0	0	0	0	0	0	0	0	0	0	0	0	0	222.442	0	393.087	0	0	2410.97	0	0	0	0	0	0	0	0	0	0	777.651	0	0	1	2	2	5
Q86Y46	KRT73	0	0	0	0	0	0	0	0	0	0	0	0	28.9795	0	0	0	0	0	0	0	0	0	0	6.61459	7.43773	0	0	0	0	0	26.4651	0	0	0	0	0	5.89294	0	0	0	0	0	0	0	1	2	2	5
Q08380	LGALS3BP	0	13.2808	0	0	0	0	0	0	0	0	0	0	0	0	0	7.03392	0	0	0	0	0	0	0	0	0	0	0	0	7.54951	0	0	0	0	0	0	12.3876	5.30365	0	0	0	0	0	0	0	1	2	2	5
O95182	NDUFA7	0	69.442	0	0	0	0	0	0	0	0	0	0	0	0	0	0	0	0	0	0	0	0	0	0	35.0011	67.0258	0	0	0	37.5031	0	0	0	0	0	0	0	0	0	0	58.8302	0	0	0	1	2	2	5
P78527	PRKDC	0	0	0	0	0	1.76439	0	0	0	0	0	0	0	0	4.4474	0	0	2.09855	0	0	0	0	0	0	0	0	0	0	0	0	0	0	0	0	0	1.76966	0.727951	0	0	0	0	0	0	0	1	2	2	5
P35998	PSMC2	0	0	0	0	29.1307	0	0	0	0	0	0	0	0	0	0	14.2058	0	20.5858	0	0	0	0	0	0	0	0	0	0	0	0	0	0	0	0	0	0	0	16.8538	22.4765	0	0	0	0	0	1	2	2	5
P10114	RAP2A	0	0	0	0	0	38.977	0	0	0	0	0	0	0	0	0	33.4686	0	0	80.9227	0	0	0	0	0	0	0	0	0	0	0	0	0	0	0	0	0	0	0	26.5136	0	0	0	0	108.828	1	2	2	5
P61586	RHOA	0	0	0	0	0	36.7315	0	0	0	0	0	0	0	0	92.5867	0	0	0	0	0	0	0	35.9207	0	0	0	0	0	0	0	0	0	0	0	129.673	0	63.6091	0	0	0	0	0	0	0	1	2	2	5
P08697	SERPINF2	0	0	8.82613	0	0	0	0	0	0	0	0	0	0	0	0	0	12.5614	0	0	0	0	0	0	0	0	0	17.905	0	0	0	0	0	0	0	0	73.8432	6.34358	0	0	0	0	0	0	0	1	2	2	5
Q92504	SLC39A7	0	0	4.82302	0	0	0	0	0	0	0	0	0	0	0	0	0	6.86414	19.9862	0	0	0	0	0	0	0	0	0	0	0	0	0	0	0	0	0	0	10.3646	16.3629	0	0	0	0	0	0	1	2	2	5
G3V1L9	TJP1	0	0	1.20576	0	0	0	0	0	0	0	0	0	0	0	0	0	0	0	0	0	0	0	3.99119	0	0	4.2729	0	0	0	0	0	0	0	0	0	0	0	12.4358	0	0	0	0	8.78936	0	1	2	2	5
Q5H8X8	UTS2	53.785	0	0	0	0	0	0	0	0	0	0	0	0	0	0	0	0	0	0	0	13.8894	0	0	0	0	0	0	0	30.2474	0	0	0	0	0	57.863	0	0	0	33.4966	0	0	0	0	0	1	2	2	5
Q6PCB0	VWA1	0	0	0	0	0	0	0	0	16.8617	0	0	0	0	0	0	4.91914	0	0	0	0	0	0	0	0	0	0	0	13.5788	0	0	33.3149	0	0	41.7449	0	0	0	0	0	0	0	0	0	0	1	2	2	5
Q9UKU9	ANGPTL2	0	0	4.24426	0	0	0	0	0	0	0	0	0	0	0	0	0	0	0	0	0	0	30.4085	0	0	0	0	0	0	0	0	27.2435	0	0	68.2744	0	0	0	0	0	0	0	48.609	0	0	1	1	3	5
H7C0A1	OGG1	0	45.4845	0	0	0	0	0	0	0	0	0	0	0	0	0	0	0	0	0	0	0	0	0	0	0	0	0	0	12.7305	147.294	40.7874	0	0	0	0	0	0	0	0	0	0	72.6591	0	0	1	1	3	5
P13797	PLS3	0	0	0	0	0	0	0	0	0	0	51.9066	0	0	0	0	0	0	0	11.7509	0	0	0	0	0	0	0	0	0	0	0	0	0	0	0	0	0	9.77535	40.4165	0	0	5.18441	0	0	0	1	1	3	5
P00491	PNP	0	0	0	0	0	0	0	0	0	0	0	105.298	0	0	0	0	0	0	0	0	133.917	0	0	0	0	0	0	0	0	0	0	0	0	0	0	0	21.5959	0	0	83.3617	0	28.8139	0	0	1	1	3	5
P49908	SELENOP	0	0	5.59471	0	0	0	0	0	0	0	0	0	0	0	0	0	0	0	0	0	0	0	0	0	0	0	0	29.3784	0	10.8759	0	0	0	90.1223	0	18.6619	0	0	0	0	0	0	0	0	1	1	3	5
B7Z2R4	SGCE	0	0	0	0	0	0	0	0	29.5474	0	0	0	0	0	0	0	38.5765	0	0	0	0	0	0	0	0	0	0	0	0	0	0	17.9282	0	0	0	0	3.25845	0	0	0	0	8.64879	0	0	1	1	3	5
P68366	TUBA4A	0	0	0	0	0	0	0	187.964	0	0	0	0	0	0	0	0	0	0	0	0	81.6172	0	0	0	0	0	0	0	0	0	0	489.91	0	0	0	0	170.202	0	0	229.895	0	0	0	0	1	1	3	5
P13611	VCAN	7.00782	0	0	0	0	0	0	0	0	0	0	0	0	0	0	1.83893	0	0	0	0	0	0	0	0	0	0	0	0	0	0	2.0238	0	0	5.07182	0	0	0	0	1.41842	0	0	0	0	0	1	1	3	5
Q92597	NDRG1	0	0	0	0	0	0	0	0	0	0	0	0	0	0	0	0	0	34.9759	9.75073	11.3833	0	0	18.3125	0	0	19.6051	0	0	0	0	0	0	0	0	0	0	0	0	0	0	0	0	0	0	0	5	0	5
Q8TD55	PLEKHO2	0	0	0	0	0	0	0	0	0	0	0	0	0	0	0	17.24	6.45229	9.39352	31.2523	9.14558	0	0	0	0	0	0	0	0	0	0	0	0	0	0	0	0	0	0	0	0	0	0	0	0	0	5	0	5
B0YIW6	ARCN1	0	0	0	0	0	0	0	0	0	0	0	0	0	0	0	7.44768	5.55995	16.1888	0	39.5011	0	0	0	0	0	0	0	0	0	0	0	0	0	0	0	0	0	19.9628	0	0	0	0	0	0	0	4	1	5
P49407	ARRB1	0	0	0	0	0	0	0	0	0	0	0	0	0	0	0	0	7.27599	53.1633	35.5026	72.4835	0	0	0	0	0	0	0	0	0	0	0	0	0	0	0	0	0	8.67236	0	0	0	0	0	0	0	4	1	5
Q8TCZ2	CD99L2	0	0	0	0	0	0	0	0	0	0	0	0	0	0	0	0	12.2868	0	14.9178	34.7337	56.5529	0	0	0	0	0	0	0	0	0	0	0	0	0	0	0	0	14.6448	0	0	0	0	0	0	0	4	1	5
D3DX19	CLDN5	0	0	0	0	0	0	0	0	0	0	0	0	0	0	0	7.26378	21.6907	0	52.7539	76.959	0	0	0	0	0	0	0	0	0	0	0	0	0	0	0	0	0	103.577	0	0	0	0	0	0	0	4	1	5
Q53TN4	CYBRD1	0	0	0	0	0	0	0	0	0	0	0	0	0	0	0	7.26378	0	0	0	15.3723	0	0	0	12.2954	13.8254	0	0	0	0	0	0	0	0	0	0	0	0	12.9267	0	0	0	0	0	0	0	4	1	5
P22413	ENPP1	0	0	0	0	0	0	0	0	0	0	0	0	0	0	0	0	0	4.79669	7.91726	0	0	0	7.43457	0	0	7.95932	0	0	0	0	0	0	0	0	0	0	0	3.92711	0	0	0	0	0	0	0	4	1	5
Q9BS26	ERP44	0	0	0	0	0	0	0	0	0	0	0	0	0	0	0	4.91914	7.34463	0	8.91733	0	0	0	0	0	0	0	0	27.0307	0	0	16.6575	0	0	0	0	0	0	0	0	0	0	0	0	0	0	4	1	5
Q9Y3E0	GOLT1B	0	0	0	0	0	0	0	0	0	0	0	0	0	0	0	0	66.8567	97.3328	189.431	63.1434	0	0	0	0	0	0	0	0	0	0	0	0	0	0	0	0	0	53.0978	0	0	0	0	0	0	0	4	1	5
Q9NX14	NDUFB11	0	0	0	0	0	0	0	0	0	0	0	0	0	0	0	0	0	86.6402	24.0851	112.471	0	0	0	0	0	48.4262	0	0	0	0	0	0	0	0	0	0	0	0	0	0	0	0	0	129.696	0	4	1	5
O95168	NDUFB4	0	0	0	0	0	0	0	0	0	0	0	0	0	0	0	0	0	0	27.4187	32.0095	0	0	0	0	0	55.1288	0	0	32.4678	0	51.2178	0	0	0	0	0	0	0	0	0	0	0	0	0	0	4	1	5
O00231	PSMD11	0	0	0	0	0	0	0	0	0	0	0	0	0	0	0	4.8272	0	31.5782	17.5846	0	0	0	0	0	0	17.6781	0	0	0	0	0	0	0	0	0	16.8922	0	0	0	0	0	0	0	0	0	4	1	5
Q9H082	RAB33B	0	0	0	0	0	0	0	0	0	0	0	0	0	0	0	0	0	19.4866	32.4191	56.8193	0	0	0	0	0	0	0	0	57.5835	0	0	18.6952	0	0	0	0	0	0	0	0	0	0	0	0	0	4	1	5
P62841	RPS15	0	0	0	0	0	0	0	0	0	0	0	0	0	0	0	77.9248	0	0	47.0868	192.349	0	0	0	0	0	0	0	0	55.7578	0	0	0	0	0	0	0	48.9461	0	0	0	0	0	0	0	0	4	1	5
B5ME97	SEPTIN10	0	0	0	0	0	0	0	0	0	0	0	0	0	0	0	3.63189	0	0	0	0	0	27.6283	0	6.18659	0	0	5.17618	0	0	0	0	0	0	0	0	12.7094	0	0	0	0	0	0	0	0	0	4	1	5
O75533	SF3B1	0	0	0	0	0	0	0	0	0	0	0	0	0	0	0	1.56309	4.73626	6.89524	14.3344	0	0	0	0	0	0	0	0	0	0	0	0	0	0	0	6.40828	0	0	0	0	0	0	0	0	0	0	4	1	5
Q13596	SNX1	0	0	0	0	0	0	0	0	0	0	0	0	0	0	0	3.90773	0	8.49414	14.0844	0	0	0	0	0	0	14.1592	0	0	0	0	0	0	0	0	0	0	0	6.95425	0	0	0	0	0	0	0	4	1	5
Q13586	STIM1	0	0	0	0	0	0	0	0	0	0	0	0	0	0	0	0	0	0	4.66701	10.9941	0	0	0	8.79352	4.9439	0	0	0	0	0	0	0	0	0	0	0	0	0	0	0	0	0	22.2319	0	0	4	1	5
P31948	STIP1	0	0	0	0	0	0	0	0	0	0	0	0	0	0	0	0	0	0	13.3343	0	0	0	12.5214	0	0	13.4052	10.3849	0	0	0	0	0	0	0	0	0	0	0	0	0	5.88302	0	0	0	0	4	1	5
Q9C035	TRIM5	0	0	0	0	0	0	0	0	0	0	0	0	0	0	0	0	6.10909	0	7.41722	8.65911	4.02657	0	0	0	0	0	0	0	0	0	0	0	0	0	0	0	0	0	0	6.8066	0	0	0	0	0	4	1	5
P68036	UBE2L3	0	0	0	0	0	0	0	0	0	0	0	0	0	0	0	0	38.3705	83.7422	0	81.5318	37.9131	0	0	0	0	0	0	0	0	0	0	0	0	0	0	0	19.3774	0	0	0	0	0	0	0	0	4	1	5
Q15067	ACOX1	0	0	0	0	0	0	0	0	0	0	0	0	0	0	0	0	0	20.1861	44.8367	0	0	0	0	0	0	11.2268	0	0	0	0	0	0	0	0	0	0	0	0	0	0	0	0	69.4532	30.0678	0	3	2	5
Q99943	AGPAT1	0	0	0	0	0	0	0	0	0	0	0	0	0	0	0	7.26378	32.4674	0	13.1676	0	0	0	0	0	0	0	0	0	0	0	0	0	0	0	0	0	5.47697	25.7716	0	0	0	0	0	0	0	3	2	5
P23526	AHCY	0	0	0	0	0	0	0	0	0	0	0	0	0	0	0	4.8272	0	0	17.5013	0	23.707	0	0	0	0	0	0	0	0	0	0	0	0	0	0	0	10.8846	0	0	0	0	9.71254	0	0	0	3	2	5
P14550	AKR1A1	0	0	0	0	0	0	0	0	0	0	0	0	0	0	0	0	0	54.5623	11.4175	0	6.1982	0	0	0	0	0	0	0	0	0	0	0	0	0	0	0	9.46337	0	0	0	0	0	47.0489	0	0	3	2	5
P30837	ALDH1B1	0	0	0	0	0	0	0	0	0	0	0	0	0	0	0	12.045	0	8.694	7.25054	0	0	0	0	0	0	0	0	0	0	0	0	0	0	33.9421	0	0	0	64.3882	0	0	0	0	0	0	0	3	2	5
P08571	CD14	0	0	0	0	0	0	0	0	0	0	0	0	0	0	0	5.74666	25.6719	0	0	0	0	0	0	0	0	0	0	15.7996	0	0	0	0	0	0	0	0	0	0	0	0	0	11.5163	85.9979	0	0	3	2	5
O15371	EIF3D	0	0	0	0	0	0	0	0	0	0	0	0	0	0	0	3.58592	5.35403	0	0	0	0	0	12.2083	0	0	0	0	0	0	0	0	0	0	0	0	0	2.70382	12.7631	0	0	0	0	0	0	0	3	2	5
Q6IAA8	LAMTOR1	0	0	0	0	0	0	0	0	0	0	0	0	0	0	0	51.9498	0	0	94.1737	82.4075	0	0	0	0	0	0	0	0	0	0	0	0	0	0	0	0	0	46.2253	92.4156	0	0	0	0	0	0	3	2	5
P20645	M6PR	0	0	0	0	0	0	0	0	0	0	0	0	0	0	65.0937	0	22.1712	0	0	15.6642	0	0	0	0	0	0	0	0	0	0	0	0	0	0	0	0	0	0	17.5666	0	0	0	111.16	0	0	3	2	5
Q16659	MAPK6	0	0	0	0	0	0	0	0	0	0	0	0	0	0	0	0	0	0	0	0	2.75978	0	0	0	0	0	3.93911	7.67772	0	0	0	0	0	0	0	0	0	0	0	4.6652	4.44903	0	0	0	0	3	2	5
Q16798	ME3	0	0	0	0	0	0	0	0	0	0	0	0	0	0	0	0	0	0	24.9185	0	0	0	0	0	0	12.4836	0	18.9722	0	0	0	0	0	0	0	12.0659	5.16499	0	0	0	0	0	0	0	0	3	2	5
K7EMT4	NDUFA11	0	0	0	0	0	0	0	0	0	0	0	0	0	0	0	26.5726	19.8374	0	0	28.1178	0	0	0	0	0	0	0	0	0	0	0	0	0	0	0	0	0	118.222	31.5326	0	0	0	0	0	0	3	2	5
P56556	NDUFA6	0	0	0	0	0	0	0	0	0	0	0	0	0	0	0	0	0	0	0	0	0	0	43.7466	0	0	46.8343	0	35.4698	0	0	0	0	0	0	0	0	0	0	0	0	41.0708	0	96.3383	0	0	3	2	5
O95169	NDUFB8	0	0	0	0	0	0	0	0	0	0	0	0	0	0	0	0	0	0	19.0848	44.6576	0	0	0	0	0	38.4561	0	0	0	0	0	0	0	0	0	0	0	37.553	50.0812	0	0	0	0	0	0	3	2	5
Q9UFN0	NIPSNAP3A	0	0	0	0	0	0	0	0	0	0	0	0	0	0	0	0	0	0	14.6678	0	0	0	0	0	0	88.4741	0	22.3352	0	0	0	0	0	0	0	0	0	57.5976	0	13.4602	0	0	0	0	0	3	2	5
P22061	PCMT1	0	0	0	0	0	0	0	0	0	0	0	0	0	0	0	0	0	16.4886	13.751	0	0	0	0	0	14.4379	0	0	0	0	0	0	0	0	0	0	0	11.4392	0	0	0	12.1337	0	0	0	0	3	2	5
Q96AD5	PNPLA2	0	0	0	0	0	0	0	0	0	0	0	0	0	0	0	0	0	18.0875	7.50056	8.7564	0	0	0	0	0	0	0	0	0	8.43821	14.011	0	0	0	0	0	0	0	0	0	0	0	0	0	0	3	2	5
P62191	PSMC1	0	0	0	0	0	0	0	0	0	0	0	0	0	0	0	14.0219	0	20.286	0	0	0	0	0	0	0	17.0078	0	0	0	0	0	29.2412	0	0	0	0	7.03686	0	0	0	0	0	0	0	0	3	2	5
O00232	PSMD12	0	0	0	0	0	0	0	0	0	0	0	0	0	0	38.4093	17.3779	6.52093	0	0	0	0	0	0	0	0	0	0	0	0	0	0	9.10791	0	0	0	0	6.55156	0	0	0	0	0	0	0	0	3	2	5
P27635	RPL10	0	0	0	0	0	0	0	0	0	0	0	0	0	0	0	0	27.9371	0	16.9179	98.85	0	0	0	0	0	0	0	0	0	0	0	0	0	0	0	0	7.03686	99.814	0	0	0	0	0	0	0	3	2	5
P62241	RPS8	0	0	0	0	0	0	0	0	0	0	0	0	0	0	0	9.51647	14.2088	0	0	0	0	0	0	0	0	0	0	0	40.7575	0	0	0	0	0	0	0	7.17552	101.45	0	0	0	0	0	0	0	3	2	5
Q9P2E9	RRBP1	0	0	0	0	0	0	0	0	0	0	0	0	0	0	0	0	0	0	8.16727	3.21068	0	0	0	0	0	5.52963	0	0	0	0	0	3.1638	0	0	0	0	0	5.39977	0	0	0	0	0	0	0	3	2	5
Q9Y224	RTRAF	0	0	0	0	0	0	0	0	0	0	0	0	0	0	0	8.18325	0	35.5755	29.6689	0	0	0	0	0	0	0	0	0	0	0	0	17.0653	0	0	0	0	0	14.563	0	0	0	0	0	0	0	3	2	5
P60468	SEC61B	0	0	0	0	0	0	0	0	0	0	0	0	0	0	0	91.9466	0	49.9655	125.009	0	0	0	0	0	0	0	0	0	0	0	0	0	0	0	0	0	0	81.8147	163.664	0	0	0	0	0	0	3	2	5
Q96B97	SH3KBP1	0	0	0	0	0	0	0	0	0	0	0	0	0	0	0	3.12618	4.66762	6.79531	0	0	0	0	0	0	0	0	0	0	0	0	0	0	0	0	0	0	7.10619	0	0	0	0	0	23.6106	0	0	3	2	5
Q8TCJ2	STT3B	0	0	0	0	0	0	0	0	0	0	0	0	0	0	0	0	0	10.6926	4.417	5.15655	0	0	0	0	0	0	0	0	0	0	0	0	0	0	0	0	0	4.33618	5.78279	0	0	0	0	0	0	3	2	5
Q5U3C3	TMEM164	0	0	0	0	0	0	0	0	0	0	0	0	0	0	0	0	0	44.7691	24.9185	58.0841	0	0	0	0	0	0	0	0	0	0	0	0	0	0	0	0	0	48.8434	32.6237	0	0	0	0	0	0	3	2	5
P12270	TPR	0	0	0	0	0	0	0	0	0	0	0	0	0	0	0	0.873493	3.84392	0	0	0	0	0	0	0	0	0	0	2.34773	0	0	0	0	0	0	14.1359	0	0	1.55448	0	0	0	0	0	0	0	3	2	5
O15145	ARPC3	0	0	0	0	0	0	0	0	0	0	0	0	0	0	0	22.435	0	0	20.3348	0	0	0	0	0	0	0	0	0	0	0	0	0	0	0	0	0	50.714	19.9628	0	0	17.9432	0	0	0	0	2	3	5
Q96KP4	CNDP2	0	0	0	0	0	0	0	0	0	0	0	0	0	0	0	0	0	37.8739	7.91726	0	0	0	0	0	0	0	0	0	0	0	0	0	0	0	0	0	9.84468	38.6984	41.3524	0	0	0	0	0	0	2	3	5
H0YJ66	DHRS7	0	0	0	0	0	0	0	0	0	0	0	0	0	0	0	10.252	0	0	27.9187	0	0	0	0	0	0	0	0	0	0	0	0	0	0	0	0	0	0	36.4894	24.3314	0	0	0	0	50.0382	0	2	3	5
P60900	PSMA6	0	0	0	0	0	0	0	0	0	0	0	0	0	0	0	0	0	17.7877	0	0	32.2125	0	0	0	0	0	0	0	0	0	0	0	0	0	0	0	6.17026	14.563	0	0	13.0897	0	0	0	0	2	3	5
Q8TAA3	PSMA8	0	0	0	0	0	0	0	0	0	0	0	0	0	0	0	8.04533	24.0931	0	0	0	0	0	0	0	0	0	0	0	0	0	0	0	0	0	0	0	6.06626	0	0	40.2278	0	32.4676	0	0	0	2	3	5
Q8N2H3	PYROXD2	0	0	0	0	0	0	0	0	0	0	0	0	0	0	0	18.2514	0	0	26.4186	0	0	0	0	0	0	0	0	0	0	0	0	0	0	0	14.8898	0	0	0	0	0	0	7.35378	54.6319	0	0	2	3	5
P61313	RPL15	0	0	0	0	0	0	0	0	0	0	0	0	0	0	0	28.5954	0	0	0	0	9.36516	0	0	0	0	0	0	0	0	0	0	0	0	0	39.0151	0	0	16.9357	90.5607	0	0	0	0	0	0	2	3	5
P62917	RPL8	0	0	0	0	0	0	0	0	0	0	0	0	0	0	0	0	49.01	0	0	0	0	0	0	0	0	0	0	0	52.8466	0	0	0	0	0	0	0	0	43.8527	0	0	0	0	123.051	160.212	0	2	3	5
Q6IPX4	RPS16	0	0	0	0	0	0	0	0	0	0	0	0	0	0	0	107.532	0	0	0	0	0	0	0	0	0	0	0	0	173.145	0	0	0	0	0	0	0	30.4006	47.8616	0	0	43.0196	0	0	0	0	2	3	5
P05455	SSB	0	0	0	0	0	0	0	0	0	0	0	0	0	0	0	0	0	32.0779	26.752	0	0	0	0	0	0	0	0	0	0	0	0	0	0	0	0	0	11.1273	17.5084	0	0	7.86854	0	0	0	0	2	3	5
Q9NY15	STAB1	0	0	0	0	0	0	0	0	0	0	0	0	0	0	0	4.18357	0	0	0	0	0	0	0	0	0	0	0	6.9163	0	0	2.80219	0	0	7.02251	0	0	0	1.47267	0	0	0	0	0	0	0	2	3	5
Q7L2H7	EIF3M	0	0	0	0	0	0	0	0	0	0	0	0	0	0	0	0	0	0	0	0	0	0	0	0	0	0	0	29.886	0	0	0	0	0	0	0	37.8064	4.09039	0	0	0	0	0	40.5	105.686	0	1	4	5
O94919	ENDOD1	0	0	0	0	0	0	0	0	0	0	0	0	0	0	0	0	0	0	7.5839	0	0	0	0	0	0	0	0	0	0	0	0	0	0	0	0	0	3.15446	14.8903	0	6.95956	0	0	0	40.8384	0	1	4	5
P15104	GLUL	0	0	0	0	0	0	0	0	0	0	0	0	0	0	0	0	0	47.5672	0	0	0	0	0	0	0	0	0	0	0	0	0	0	0	0	0	19.1445	24.7503	29.2079	0	0	8.75099	0	0	0	0	1	4	5
P68431	H3C1	0	0	0	0	0	0	0	0	0	0	0	0	0	0	393.797	0	0	0	0	0	0	0	0	0	0	0	0	0	0	0	0	31.1586	0	0	122.323	0	0	0	0	0	0	0	447.568	437.105	0	1	4	5
Q9UKZ9	PCOLCE2	0	0	0	0	0	0	0	0	0	0	0	0	0	0	0	0	0	0	0	0	0	0	0	0	0	0	0	138.834	0	10.2196	0	0	49.9477	170.881	0	17.5357	0	0	0	0	0	0	0	0	0	1	4	5
P54725	RAD23A	0	0	0	0	0	0	0	0	0	0	0	0	0	0	0	0	0	0	0	0	11.4463	0	0	0	0	0	0	0	0	0	0	0	0	0	0	0	4.36771	0	0	57.9708	0	11.7013	0	56.7699	0	1	4	5
Q9H9B4	SFXN1	0	0	0	0	0	0	0	0	0	0	0	0	0	0	0	6.43626	0	0	0	0	0	0	0	0	0	0	0	0	0	13.1261	21.7948	13.4222	0	0	0	22.523	0	0	0	0	0	0	0	0	0	1	4	5
P43003	SLC1A3	0	0	0	0	0	0	0	0	0	0	0	0	0	0	33.9619	0	0	0	0	0	0	0	0	0	0	0	0	0	0	0	0	16.1066	0	0	0	0	2.91181	6.87244	0	0	0	0	57.9064	0	0	1	4	5
O75094	SLIT3	0	0	0	0	0	0	0	0	0	0	0	0	0	0	0	0	0	20.8856	0	0	0	0	0	0	0	0	0	0	0	0	4.67032	0	82.0243	11.7042	0	0	0	0	0	0	0	0	0	53.6284	0	1	4	5
Q9UPR0	PLCL2	0	3.4721	1.92921	0	11.3129	6.41597	0	0	0	0	0	0	0	0	0	0	0	0	0	0	0	0	0	0	0	0	0	0	0	0	0	0	0	0	0	0	0	0	0	0	0	0	0	0	4	0	0	4
Q06828	FMOD	0	20.0514	0	0	32.8073	0	0	0	0	13.2465	0	0	0	0	0	0	0	0	38.5862	0	0	0	0	0	0	0	0	0	0	0	0	0	0	0	0	0	0	0	0	0	0	0	0	0	3	1	0	4
P01591	JCHAIN	0	0	13.3115	0	0	44.2702	0	86.3195	0	0	0	0	0	0	0	0	0	55.1619	0	0	0	0	0	0	0	0	0	0	0	0	0	0	0	0	0	0	0	0	0	0	0	0	0	0	3	1	0	4
P35749	MYH11	0	0	0	0	24.8883	28.2303	0	0	20.8014	0	0	0	0	0	0	0	0	0	0	0	0	0	0	0	0	0	0	0	0	0	0	0	0	0	0	17.6966	0	0	0	0	0	0	0	0	3	0	1	4
Q9BWS9	CHID1	0	0	0	31.0932	79.4729	0	0	0	0	0	0	0	0	0	0	5.10304	0	0	0	10.7996	0	0	0	0	0	0	0	0	0	0	0	0	0	0	0	0	0	0	0	0	0	0	0	0	2	2	0	4
P08473	MME	0	0	0	0	831.779	0	0	0	1390.46	0	0	0	0	0	0	0	0	0	0	5.64301	0	0	0	0	0	0	0	7.42392	0	0	0	0	0	0	0	0	0	0	0	0	0	0	0	0	2	2	0	4
A0A0U1RRL7	MMP24OS	0	112.756	0	0	0	104.099	0	0	0	0	0	0	0	0	0	0	0	0	0	63.1434	0	0	0	0	0	108.833	0	0	0	0	0	0	0	0	0	0	0	0	0	0	0	0	0	0	2	2	0	4
A0A087WW40	SH3GLB1	0	9.80868	0	0	0	0	0	0	17.8072	0	0	0	0	0	0	5.19498	0	0	0	0	0	0	0	0	0	0	0	14.3402	0	0	0	0	0	0	0	0	0	0	0	0	0	0	0	0	2	2	0	4
F8WF69	CLTA	63.0704	0	0	0	50.9079	0	0	0	0	0	0	0	0	0	0	0	0	35.9752	0	0	0	0	0	0	0	0	0	0	0	0	0	0	0	0	0	0	0	14.7267	0	0	0	0	0	0	2	1	1	4
P20908	COL5A1	4.73028	0	0	0	0	4.33078	0	0	0	0	0	0	0	0	0	0	0	2.69814	0	0	0	0	0	0	0	0	0	0	0	0	4.20329	0	0	0	0	0	0	0	0	0	0	0	0	0	2	1	1	4
Q9Y678	COPG1	0	0	4.91948	0	14.4239	0	0	0	0	0	0	0	0	0	20.6197	0	0	0	0	0	0	0	0	0	0	0	0	0	0	0	0	0	0	0	0	16.4096	0	0	0	0	0	0	0	0	2	1	1	4
K7EN79	GIT1	0	0	0	0	16.6865	0	0	0	0	6.73743	0	0	0	0	0	0	0	0	0	0	0	0	0	0	0	0	3.874	0	0	0	0	0	0	101.436	0	0	0	0	0	0	0	0	0	0	2	1	1	4
P16520	GNB3	0	58.3313	0	0	0	0	0	0	0	30.7181	0	0	0	0	0	0	0	0	0	0	18.2327	0	0	0	0	0	0	0	0	0	0	0	0	0	0	0	0	0	0	0	0	0	0	60.36	2	1	1	4
Q8IYT4	KATNAL2	0	7.11781	3.95488	0	0	0	0	0	0	0	0	0	0	0	0	0	0	0	0	0	0	0	0	0	0	0	0	0	8.04294	0	0	0	0	0	0	0	0	0	0	12.466	0	0	0	0	2	1	1	4
Q12840	KIF5A	0	0	2.0739	0	12.1613	0	0	0	0	0	0	0	0	0	0	0	0	0	0	4.18361	0	0	0	0	0	0	0	0	0	0	0	0	0	0	0	0	0	0	9.27429	0	0	0	0	0	2	1	1	4
Q15738	NSDHL	0	0	0	0	33.6558	0	0	0	18.8316	0	0	0	0	0	0	0	0	0	0	0	0	0	0	0	0	20.024	0	0	0	0	0	0	0	0	0	0	0	9.73595	0	0	0	0	0	0	2	1	1	4
P10720	PF4V1	0	0	0	0	0	69.7737	0	0	0	49.6743	0	0	0	0	0	0	0	0	0	0	58.996	0	0	0	0	0	0	0	0	0	0	0	0	0	0	69.9821	0	0	0	0	0	0	0	0	2	1	1	4
P30613	PKLR	0	0	3.90665	0	0	0	0	0	12.7645	0	0	0	0	0	0	0	0	32.3777	0	0	0	0	0	0	0	0	0	0	0	0	0	0	0	0	0	0	0	0	0	6.19477	0	0	0	0	2	1	1	4
Q96JI7	SPG11	0	0	0.868144	0	0	0	0	0	2.83655	0	0	0	0	0	7.27756	0	0	0	0	0	0	0	0	0	0	0	0	0	0	0	0	0	32.993	0	0	0	0	0	0	0	0	0	0	0	2	1	1	4
Q709C8	VPS13C	0	0	0	0	0	1.92479	0	0	1.89103	0	0	0	0	0	0	0	0	1.19917	0	0	0	0	0	0	0	0	0	0	0	0	0	0	0	0	0	0	0	0	0	0	0	0	0	5.38528	2	1	1	4
Q9UKU0	ACSL6	0	0	0	0	18.1006	0	0	0	0	0	94.3091	0	0	0	0	0	0	0	0	0	0	0	0	0	0	0	0	0	0	24.0958	0	30.871	0	0	0	0	0	0	0	0	0	0	0	0	2	0	2	4
P10415	BCL2	0	16.5793	0	0	0	0	0	119.315	0	0	0	0	0	0	0	0	0	0	0	0	0	0	0	0	0	0	0	0	0	0	0	18.3117	0	0	35.9995	0	0	0	0	0	0	0	0	0	2	0	2	4
P06126	CD1A	0	11.7183	0	0	0	21.6539	0	0	0	0	0	0	0	0	0	0	0	0	0	0	0	0	0	0	0	0	0	0	0	0	0	0	0	0	0	21.7186	0	0	0	0	0	0	139.423	0	2	0	2	4
A0A087WWR3	HSD11B1L	0	0	0	0	0	0	0	0	43.8878	0	0	0	0	108.046	0	0	0	0	0	0	0	0	0	0	0	0	0	0	0	0	0	0	0	0	0	0	14.4897	22.8263	0	0	0	0	0	0	2	0	2	4
Q96RY7	IFT140	0	0	1.44691	3.31956	0	0	0	0	0	0	0	0	0	0	0	0	0	0	0	0	0	0	0	0	0	0	0	0	0	0	9.49631	0	0	0	0	0	1.03993	0	0	0	0	0	0	0	2	0	2	4
P04259	KRT6B	0	0	0	0	70.7055	0	0	0	0	0	0	40.2168	0	0	0	0	0	0	0	0	0	0	0	0	0	0	0	0	0	0	0	0	0	0	0	0	0	143.176	0	0	91.9222	0	0	0	2	0	2	4
Q6S8J3	POTEE	0	0	0	228.054	0	92.5504	0	0	0	0	0	0	0	0	0	0	0	0	0	0	0	0	0	0	0	0	0	0	0	0	0	0	0	0	0	79.6348	0	0	0	0	0	87.6904	0	0	2	0	2	4
P53804	TTC3	0	0	0	0	0	7.05757	0	0	0	0	16.0837	0	0	0	0	0	0	0	0	0	0	0	0	0	0	0	0	0	0	0	0	8.34093	0	8.58307	0	0	0	0	0	0	0	0	0	0	2	0	2	4
Q9Y6M9	NDUFB9	0	0	0	0	0	0	0	0	108.419	0	0	0	0	0	0	0	0	68.7526	38.2528	22.2802	0	0	0	0	0	0	0	0	0	0	0	0	0	0	0	0	0	0	0	0	0	0	0	0	1	3	0	4
Q04828	AKR1C1	0	0	0	0	192.036	0	0	0	0	0	0	0	0	0	0	74.9365	0	0	0	0	0	0	0	0	0	91.0714	0	0	0	0	0	0	0	0	0	0	47.1089	0	0	0	0	0	0	0	1	2	1	4
H0YBZ2	CD74	0	0	0	0	0	0	0	0	22.456	0	0	0	0	0	0	13.1024	0	42.6706	0	0	0	0	0	0	0	0	0	0	0	0	0	0	0	0	0	0	0	116.586	0	0	0	0	0	0	1	2	1	4
O00748	CES2	0	0	0	0	0	0	0	0	11.425	0	0	0	0	0	0	0	0	7.29497	18.168	0	0	0	0	0	0	0	0	0	0	0	0	0	0	0	13.759	0	0	0	0	0	0	0	0	0	1	2	1	4
Q9UJU6	DBNL	0	0	0	0	0	0	0	0	0	0	0	110.174	0	0	0	0	0	0	8.66731	10.1185	0	0	0	0	0	0	0	0	0	0	0	0	0	0	0	0	0	8.50873	0	0	0	0	0	0	1	2	1	4
P11413	G6PD	0	0	0	0	0	0	0	0	0	0	0	0	0	65.4472	0	0	0	0	0	0	0	0	0	6.57568	0	0	0	0	8.339	0	0	0	0	0	0	0	0	13.8267	0	0	0	0	0	0	1	2	1	4
Q14344	GNA13	0	0	0	0	0	0	0	0	17.886	0	0	0	0	0	0	0	0	0	0	0	0	0	17.7647	0	9.93156	0	0	0	0	0	0	0	0	0	0	0	0	37.2257	0	0	0	0	0	0	1	2	1	4
O43795	MYO1B	0	0	0	0	10.7472	0	0	0	0	0	0	0	0	0	0	0	0	0	0	0	0	0	0	0	0	6.36745	0	4.82237	0	0	0	0	0	0	0	0	1.31725	0	0	0	0	0	0	0	1	2	1	4
Q9NPP4	NLRC4	0	0	0	0	0	0	3.07156	0	0	0	0	0	0	0	0	7.90741	32.536	0	0	0	0	0	0	0	0	0	0	0	0	0	0	0	0	0	0	0	1.49057	0	0	0	0	0	0	0	1	2	1	4
O14494	PLPP1	0	0	0	0	0	0	0	0	24.5835	0	0	0	0	0	0	0	0	0	38.9196	0	0	0	0	0	0	26.1401	0	0	0	0	0	0	0	0	0	0	5.40764	0	0	0	0	0	0	0	1	2	1	4
P84098	RPL19	0	0	0	0	0	34.1651	0	0	0	0	0	0	0	0	0	19.5846	0	0	35.5026	0	0	0	0	0	0	0	0	0	0	0	0	0	0	0	0	0	0	0	69.6117	0	0	0	0	0	1	2	1	4
Q13326	SGCG	0	0	7.42746	0	0	0	0	0	0	0	0	0	0	0	0	0	52.9912	0	51.4205	0	0	0	0	0	0	0	0	0	0	0	0	0	0	0	0	0	0	0	0	0	0	14.2913	0	0	1	2	1	4
Q6N043	ZNF280D	10.5117	0	0	0	0	0	0	0	0	0	0	0	0	0	0	0	0	0	0	0	0	0	0	0	0	7.70797	0	0	4.53957	0	0	0	0	0	0	0	0	3.76348	0	0	0	0	0	0	1	2	1	4
D3YTG3	ABI3BP	40.4702	0	0	0	0	0	0	0	0	0	0	0	0	0	0	2.34464	0	0	0	0	0	0	0	0	0	0	0	0	0	2.4377	0	0	0	10.1436	0	0	0	0	0	0	0	0	0	0	1	1	2	4
A0A0A0MT26	ATP1A3	0	0	9.06728	0	0	0	0	0	0	0	0	0	0	0	0	0	0	0	0	14.594	0	0	0	0	0	0	0	0	0	0	0	3.64316	0	0	0	6.11338	0	0	0	0	0	0	0	0	1	1	2	4
P16152	CBR1	0	0	0	0	0	0	0	0	0	0	0	15.884	0	0	0	0	0	0	0	0	22.3045	0	0	0	0	0	0	0	0	0	0	0	0	0	0	0	0	0	0	0	0	0	170.1	73.8232	1	1	2	4
O75339	CILP	0	0	0	0	0	6.09518	0	0	0	0	0	0	0	0	0	0	0	0	0	0	0	0	0	0	0	0	0	4.75892	0	0	0	10.8336	0	14.8253	0	0	0	0	0	0	0	0	0	0	1	1	2	4
A6NMZ7	COL6A6	7.00782	0	0	0	0	0	0	0	0	0	0	0	0	0	0	0	0	0	0	0	0	3.47526	0	0	0	0	0	0	0	5.71923	0	0	0	0	0	0	0	0	0	0	0	0	20.8532	0	1	1	2	4
Q9C005	DPY30	0	0	0	0	0	71.5381	0	0	0	0	0	0	0	0	0	0	30.6141	0	0	0	0	0	0	0	0	0	0	0	0	0	0	42.7592	0	0	0	0	61.9105	0	0	0	0	0	0	0	1	1	2	4
B0QY89	EIF3L	0	0	6.80046	0	0	0	0	0	0	0	0	0	0	0	0	0	0	0	0	0	0	0	0	0	0	0	0	8.94677	0	0	0	0	0	0	0	34.1062	2.46117	0	0	0	0	0	0	0	1	1	2	4
P84243	H3-3A	0	0	0	0	0	52.4506	0	0	0	0	0	0	0	0	0	0	0	0	0	0	0	0	0	0	0	0	0	82.9321	0	0	0	0	0	0	307.974	52.6072	0	0	0	0	0	0	0	0	1	1	2	4
P08397	HMBS	0	0	0	0	0	0	0	0	0	0	0	18.4428	0	0	0	0	0	0	0	0	28.7741	0	0	0	0	0	0	0	0	0	0	0	0	0	0	0	4.40237	0	0	77.8553	0	0	0	0	1	1	2	4
P48163	ME1	0	0	3.76196	0	0	0	0	0	0	0	0	0	0	0	0	0	0	0	0	0	0	0	0	0	0	0	0	0	38.4877	0	0	0	0	0	0	0	5.40764	0	0	0	22.9438	0	0	0	1	1	2	4
P03928	MT-ATP8	109.497	0	0	0	0	0	0	0	0	0	0	0	0	0	0	0	0	0	0	0	0	0	0	0	54.6892	0	0	0	0	0	0	0	0	0	0	0	0	0	0	0	45.9611	0	430.851	0	1	1	2	4
P03905	MT-ND4	0	0	0	0	0	0	0	0	45.9364	0	0	0	0	0	0	0	0	0	0	9.43746	0	0	0	0	0	0	0	0	0	0	0	0	0	0	0	0	0	31.7441	0	0	0	0	33.434	0	1	1	2	4
H0Y8C3	MTCH1	0	0	0	0	32.8073	0	0	0	0	0	0	0	0	0	0	0	0	0	0	0	0	0	0	0	0	0	0	0	11.4476	0	0	0	0	0	0	18.6619	0	28.4715	0	0	0	0	0	0	1	1	2	4
Q8NEV4	MYO3A	0	2.34367	0	0	0	0	0	0	0	0	0	0	0	0	0	0	1.85332	0	0	0	0	0	0	0	0	0	0	0	0	0	0	0	0	0	0	0	0	2.209	0	6.19477	0	0	0	0	1	1	2	4
H0Y886	NDUFB5	0	0	0	0	0	0	0	0	33.5659	0	0	0	0	0	0	9.79231	0	0	0	0	0	0	0	0	0	0	0	0	0	0	0	0	0	0	0	0	7.38351	52.1978	0	0	0	0	0	0	1	1	2	4
Q15365	PCBP1	0	34.721	0	0	0	0	0	0	0	0	0	0	0	0	107.95	0	0	0	0	0	0	0	0	0	0	0	0	0	0	25.0333	0	25.598	0	0	0	0	0	0	0	0	0	0	0	0	1	1	2	4
P61225	RAP2B	0	0	0	0	0	78.2749	0	0	0	0	0	0	0	0	98.6513	0	0	0	0	0	0	0	0	0	0	0	0	0	0	0	0	23.3929	0	0	0	0	59.1721	0	0	0	0	0	0	0	1	1	2	4
P49756	RBM25	0	0	0	0	0	0	3.57158	0	0	0	0	0	0	0	0	0	0	0	8.33395	0	0	0	0	0	0	0	0	0	0	0	0	0	0	0	0	0	0	12.2722	16.3664	0	0	0	0	0	1	1	2	4
A0A024R4M0	RPS9	0	0	0	0	0	35.4483	0	0	0	0	0	0	0	0	0	0	0	0	0	21.5018	0	0	0	0	0	0	0	0	0	0	0	0	0	0	0	0	0	18.0811	24.1132	0	0	0	0	0	1	1	2	4
P67812	SEC11A	0	21.093	0	0	0	0	0	0	0	0	0	0	0	0	0	11.1715	0	0	0	0	0	0	0	0	0	0	0	0	0	22.7832	0	0	0	0	0	0	16.8122	0	0	0	0	0	0	0	1	1	2	4
Q15393	SF3B3	0	0	0	0	0	0	0	0	0	0	0	0	0	28.6574	0	0	5.07946	0	0	0	0	0	0	0	0	0	0	0	0	0	0	0	0	0	0	0	2.56516	12.1086	0	0	0	0	0	0	1	1	2	4
P31947	SFN	0	0	0	39.8348	0	0	0	0	0	0	0	0	0	0	0	0	0	0	0	0	0	125.022	0	0	0	0	0	0	0	0	84.0657	0	0	0	33.9262	0	0	0	0	0	0	0	0	0	1	1	2	4
Q9UIG8	SLCO3A1	0	5.64216	0	0	0	0	0	0	0	0	0	0	0	0	52.9644	0	0	0	0	0	0	0	0	0	0	0	0	0	0	0	0	6.23173	0	0	0	0	0	0	0	0	0	6.05878	0	0	1	1	2	4
P35270	SPR	0	0	8.63321	0	0	0	0	0	0	0	0	0	0	0	0	0	0	0	0	0	0	0	27.9383	0	0	0	0	0	0	0	0	0	0	0	0	28.7972	12.3752	0	0	0	0	0	0	0	1	1	2	4
Q68CZ2	TNS3	0	0	0	0	0	5.13278	0	0	0	0	0	0	0	0	0	0	0	0	2.66686	0	0	0	0	0	0	0	0	0	0	0	0	0	0	0	0	0	0	0	0	0	0	0	11.0298	14.3608	1	1	2	4
Q9UJA5	TRMT6	0	15.5376	0	0	0	0	0	0	0	0	0	0	0	0	0	0	0	0	7.50056	0	0	0	0	0	0	0	0	0	0	8.43821	27.8662	0	0	0	0	0	0	0	0	0	0	0	0	0	1	1	2	4
Q93008	USP9X	0	0	0	0	0	0	0	0	2.67897	0	0	0	0	0	0	0.781546	0	0	0	0	0	0	0	0	0	0	0	0	0	0	0	0	0	0	0	5.46986	1.17859	0	0	0	0	0	0	0	1	1	2	4
G5E977	NAPRT	0	0	0	0	0	0	0	0	0	0	0	3.91064	0	0	0	0	0	0	0	0	0	0	0	0	0	0	0	0	0	0	0	0	0	0	0	0	8.38877	0	0	6.19477	5.91979	0	0	0	1	0	3	4
Q96C45	ULK4	0	0	0	0	0	11.228	0	0	0	0	0	0	0	0	0	0	0	0	0	0	0	0	0	0	0	0	0	0	0	13.1261	0	0	0	13.6549	0	11.2615	0	0	0	0	0	0	0	0	1	0	3	4
E7EQ45	AP5M1	0	0	0	0	0	0	0	0	0	0	0	0	0	0	0	0	0	0	0	0	0	0	13.8518	6.88696	7.74399	14.8295	0	0	0	0	0	0	0	0	0	0	0	0	0	0	0	0	0	0	0	4	0	4
Q16643	DBN1	0	0	0	0	0	0	0	0	0	0	0	0	0	0	0	0	0	0	23.3351	6.81053	0	0	0	5.44731	0	0	4.55764	0	0	0	0	0	0	0	0	0	0	0	0	0	0	0	0	0	0	4	0	4
Q15075	EEA1	0	0	0	0	0	0	0	0	0	0	0	0	0	0	0	1.42517	0	6.19572	2.58353	3.01609	0	0	0	0	0	0	0	0	0	0	0	0	0	0	0	0	0	0	0	0	0	0	0	0	0	4	0	4
F6WH68	RTEL1	0	0	0	0	0	0	0	0	0	0	0	0	0	0	0	9.05674	0	0	0	0	0	5.73417	10.2519	0	0	5.52963	0	0	0	0	0	0	0	0	0	0	0	0	0	0	0	0	0	0	0	4	0	4
Q92973	TNPO1	0	0	0	0	0	0	0	0	0	0	0	0	0	0	0	0	6.72686	4.89662	4.08364	4.76737	0	0	0	0	0	0	0	0	0	0	0	0	0	0	0	0	0	0	0	0	0	0	0	0	0	4	0	4
O15195	VILL	0	0	0	0	0	0	0	0	0	0	0	0	0	0	0	2.39061	0	5.19641	8.66731	15.2751	0	0	0	0	0	0	0	0	0	0	0	0	0	0	0	0	0	0	0	0	0	0	0	0	0	4	0	4
P27695	APEX1	0	0	0	0	0	0	0	0	0	0	0	0	0	0	0	0	0	14.0903	0	27.4367	0	0	0	0	0	0	0	17.8935	0	0	0	0	0	0	0	0	4.88767	0	0	0	0	0	0	0	0	3	1	4
A0A087WYF7	APOOL	0	0	0	0	0	0	0	0	0	0	0	0	0	0	0	0	23.4754	17.0882	0	16.6372	0	0	0	0	0	0	0	0	0	16.0326	0	0	0	0	0	0	0	0	0	0	0	0	0	0	0	3	1	4
P09669	COX6C	0	0	0	0	0	0	0	0	0	0	0	0	0	0	0	0	0	0	0	0	0	0	177.882	0	0	95.1767	0	72.0818	0	0	0	0	0	0	0	0	0	0	0	0	41.7694	0	0	0	0	3	1	4
Q9NUQ9	CYRIB	0	0	0	0	0	0	0	0	0	0	0	0	0	0	0	12.5047	0	0	0	13.2319	6.15296	0	0	0	0	0	0	0	0	0	0	0	0	0	0	0	0	0	0	10.4011	0	0	0	0	0	3	1	4
O60884	DNAJA2	0	0	0	0	0	0	0	0	0	0	0	0	0	0	0	0	0	10.8925	36.5027	21.3072	0	0	0	0	0	0	0	0	0	0	0	0	0	0	0	0	0	0	0	0	0	20.2576	0	0	0	3	1	4
H7C146	MAST4	0	0	0	0	0	0	0	0	0	0	0	0	0	0	0	0	0	0	0	0	0	0	104.319	51.8662	0	0	0	0	328.971	0	0	0	0	0	0	0	0	0	145.443	0	0	0	0	0	0	3	1	4
Q96S97	MYADM	0	0	0	0	0	0	0	0	0	0	0	0	0	0	0	6.52821	9.74708	0	0	13.8157	0	0	0	0	0	0	0	0	0	0	0	0	0	0	0	0	0	0	15.4935	0	0	0	0	0	0	3	1	4
O94832	MYO1D	0	0	0	0	0	0	0	0	0	0	0	0	0	0	0	3.9537	14.7579	0	10.7508	0	0	0	0	0	0	0	0	0	0	4.03159	0	0	0	0	0	0	0	0	0	0	0	0	0	0	0	3	1	4
O95298	NDUFC2	0	0	0	0	0	0	0	0	0	0	0	0	0	0	0	0	0	105.527	88.0065	68.4945	0	0	0	0	0	0	0	0	0	0	0	0	0	0	0	0	0	57.5976	0	0	0	0	0	0	0	3	1	4
P19652	ORM2	0	0	0	0	0	0	0	0	0	0	0	0	0	0	0	0	0	0	0	0	0	0	0	0	0	35.5237	41.3769	53.7441	0	0	0	0	0	0	0	0	0	0	0	0	0	137.178	0	0	0	3	1	4
Q8N490	PNKD	0	0	0	0	0	0	0	0	0	0	0	0	0	0	0	0	0	34.9759	9.75073	22.7666	0	0	0	0	0	0	0	0	0	0	0	0	0	0	0	0	0	19.1446	0	0	0	0	0	0	0	3	1	4
Q9UD71	PPP1R1B	0	0	0	0	0	0	0	0	0	0	0	0	0	0	0	0	0	87.2398	18.168	0	9.86283	0	0	0	0	0	0	0	0	0	0	0	0	0	0	0	0	35.753	0	0	0	0	0	0	0	3	1	4
Q05655	PRKCD	0	0	0	0	0	0	0	0	0	0	0	0	0	0	0	0	0	19.3866	16.1679	12.5508	0	0	0	0	0	0	0	0	0	0	0	0	0	0	0	0	0	5.31796	0	0	0	0	0	0	0	3	1	4
Q15008	PSMD6	0	0	0	0	0	0	0	0	0	0	0	0	0	0	0	0	0	10.9924	18.3347	0	0	0	0	0	0	0	7.16201	0	0	0	0	0	0	0	0	0	0	0	0	8.41265	0	0	0	0	0	3	1	4
P60866	RPS20	0	0	0	0	0	0	0	0	0	0	0	0	0	0	0	68.6381	0	0	0	36.2904	0	0	0	0	0	62.5016	0	0	0	0	0	0	0	0	0	0	0	0	0	0	0	0	385.87	0	0	3	1	4
O75880	SCO1	0	0	0	0	0	0	0	0	0	0	0	0	0	0	0	0	0	0	0	0	0	0	23.1646	0	0	74.3987	0	56.3456	0	13.8762	0	0	0	0	0	0	0	0	0	0	0	0	0	0	0	3	1	4
O76054	SEC14L2	0	0	0	0	0	0	0	0	0	0	0	0	0	0	0	0	7.41327	10.7926	0	73.8457	0	0	0	0	0	0	0	0	0	0	0	0	0	0	0	0	0	0	0	16.5959	0	0	0	0	0	3	1	4
Q01105	SET	0	0	0	0	0	0	0	0	0	0	0	0	0	0	0	0	0	74.5486	74.6722	72.5808	0	0	0	0	0	0	0	0	0	0	0	0	0	0	0	0	0	97.6868	0	0	0	0	0	0	0	3	1	4
X6R3N0	SLC27A3	0	0	0	0	0	0	0	0	0	0	0	0	0	0	0	21.0558	27.5252	0	4.75035	0	0	0	0	0	0	0	0	0	0	0	0	0	0	0	0	0	9.91401	0	0	0	0	0	0	0	0	3	1	4
Q14515	SPARCL1	0	0	0	0	0	0	0	0	0	0	0	0	0	0	0	0	0	13.2908	5.50041	6.42136	0	0	0	0	0	0	0	0	0	0	0	0	0	0	0	0	0	10.8814	0	0	0	0	0	0	0	3	1	4
Q01130	SRSF2	0	0	0	0	0	0	0	0	0	0	0	0	0	0	0	0	0	58.7595	49.0036	19.0695	0	0	0	0	0	0	0	0	0	0	0	0	0	0	0	0	0	64.1428	0	0	0	0	0	0	0	3	1	4
Q6ZMZ3	SYNE3	0	0	0	0	0	0	0	0	0	0	0	0	0	0	0	0	9.19795	0	3.75028	0	0	0	6.96502	0	0	0	0	0	0	4.2191	0	0	0	0	0	0	0	0	0	0	0	0	0	0	0	3	1	4
O43615	TIMM44	0	0	0	0	0	0	0	0	0	0	0	0	0	0	0	0	6.65822	19.4866	8.08393	0	0	0	0	0	0	0	0	0	0	0	0	0	0	0	0	0	0	7.93603	0	0	0	0	0	0	0	3	1	4
Q969X1	TMBIM1	0	0	0	0	0	0	0	0	0	0	0	0	0	0	0	0	0	14.49	24.0851	14.1075	0	0	0	0	0	0	0	0	0	0	0	0	0	0	0	0	0	0	0	33.1917	0	0	0	0	0	3	1	4
Q9Y4K3	TRAF6	0	0	0	0	0	0	0	0	0	0	0	0	0	0	0	0	5.76588	0	14.001	32.6906	0	0	0	0	0	0	0	0	0	0	0	0	0	0	0	0	0	0	0	19.2726	0	0	0	0	0	3	1	4
Q08AM6	VAC14	0	0	0	0	0	0	0	0	0	0	0	0	0	0	0	0	3.91256	0	4.75035	11.0914	0	0	0	0	0	0	0	0	0	0	0	0	0	0	0	0	0	4.66344	0	0	0	0	0	0	0	3	1	4
O95292	VAPB	0	0	0	0	0	0	0	0	0	0	0	0	0	0	0	0	0	36.7746	30.6689	17.902	0	0	0	0	0	0	0	0	0	0	0	0	0	0	0	0	0	0	0	0	0	0	0	82.5743	0	3	1	4
O75844	ZMPSTE24	0	0	0	0	0	0	0	0	0	0	0	0	0	0	0	0	6.24637	9.09372	15.1678	0	0	0	0	0	0	0	0	0	0	0	0	0	0	0	0	0	0	0	0	0	0	0	0	40.8384	0	3	1	4
Q9UDR5	AASS	0	0	0	0	0	0	0	0	0	0	0	0	0	0	0	0	0	0	0	0	0	0	7.66935	0	0	0	0	6.21832	0	0	0	0	0	0	0	23.6491	1.69855	0	0	0	0	0	0	0	0	2	2	4
O95573	ACSL3	0	0	0	0	0	0	0	0	0	0	0	0	0	0	0	0	0	12.3914	5.16705	0	0	0	0	0	0	0	0	0	0	0	0	5.94411	0	0	0	0	0	5.07251	0	0	0	0	0	0	0	2	2	4
Q9UEY8	ADD3	0	0	0	0	0	0	0	0	0	0	0	0	0	0	0	0	0	18.9869	5.25039	0	0	0	0	0	0	0	0	0	0	0	9.80767	0	0	0	0	0	0	10.3087	0	0	0	0	0	0	0	2	2	4
J3KNB4	CAMP	0	0	0	0	0	0	0	0	0	0	0	0	0	0	0	0	0	0	0	0	23.0736	0	0	0	22.3132	0	0	0	0	0	0	0	0	99.4856	0	0	0	0	0	39.0041	0	0	0	0	0	2	2	4
H0Y368	DPM1	0	0	0	0	0	0	0	0	0	0	0	0	0	0	0	0	10.2962	0	0	29.188	0	0	0	0	0	0	0	0	0	0	0	0	0	0	0	0	5.19965	0	0	0	0	0	103.577	0	0	2	2	4
P24534	EEF1B2	0	0	0	0	0	0	0	0	0	0	0	0	0	0	0	27.9058	0	0	33.7525	0	0	0	0	0	0	0	0	0	0	0	0	0	0	0	0	0	7.0022	33.135	0	0	0	0	0	0	0	2	2	4
Q13347	EIF3I	0	0	0	0	0	0	0	0	0	0	0	0	0	0	0	0	0	0	0	0	0	0	0	0	0	22.9563	0	17.3859	0	25.6897	0	0	0	0	0	0	0	0	0	0	10.0747	0	0	0	0	2	2	4
Q96A26	FAM162A	0	0	0	0	0	0	0	0	0	0	0	0	0	0	0	39.8589	0	0	0	0	0	0	0	0	0	48.4262	0	0	0	0	0	0	0	0	0	0	0	23.6445	0	0	0	0	99.6127	0	0	2	2	4
Q8TC84	FANK1	0	0	0	0	0	0	0	0	0	0	0	0	0	0	0	0	0	0	0	76.1807	0	0	0	0	0	0	0	0	12.8786	0	0	0	0	0	0	0	0	10.7177	0	119.842	0	0	0	0	0	2	2	4
Q9BWH2	FUNDC2	0	0	0	0	0	0	0	0	0	0	0	0	0	0	0	0	0	120.717	40.253	0	0	0	0	0	0	0	0	0	0	0	0	0	0	0	0	0	0	19.7992	0	0	0	0	83.2404	0	0	2	2	4
H3BPE7	FUS	0	0	0	0	0	0	0	0	0	0	0	0	0	0	0	0	0	0	0	9.04828	0	0	0	0	0	0	6.08771	0	0	0	0	0	0	0	0	0	12.9645	0	0	0	0	0	32.2277	0	0	2	2	4
P01911	HLA-DRB1	0	0	0	0	0	0	0	0	0	0	0	0	0	0	0	0	45.5779	0	0	0	0	0	0	0	0	0	0	21.0662	0	0	25.9981	32.0215	0	0	0	0	0	0	0	0	0	0	0	0	0	2	2	4
A0A0C4DGV4	LAMTOR5	0	0	0	0	0	0	0	0	0	0	0	0	0	0	0	25.3773	0	0	23.0017	0	0	0	0	0	0	0	0	0	0	0	0	0	0	0	0	0	0	45.1617	0	0	0	51.1065	0	0	0	2	2	4
O75096	LRP4	0	0	0	0	0	0	0	0	0	0	0	0	0	0	0	0	4.87354	0	2.00015	0	0	0	0	0	0	0	0	0	0	0	0	0	0	0	0	0	0	1.96355	0	1.83549	0	0	0	0	0	2	2	4
Q86UE4	MTDH	0	0	0	0	0	0	0	0	0	0	0	0	0	0	0	0	0	0	26.0853	7.58888	0	0	0	0	0	0	0	0	0	0	0	0	0	0	0	0	0	19.2265	17.1302	0	0	0	0	0	0	2	2	4
Q9P0J0	NDUFA13	0	0	0	0	0	0	0	0	0	0	0	0	0	0	0	0	0	0	0	0	0	0	0	0	26.2071	50.1856	0	0	0	0	0	0	0	0	0	48.1026	0	0	0	0	22.0245	0	0	0	0	2	2	4
Q9UNZ2	NSFL1C	0	0	0	0	0	0	0	0	0	0	0	0	0	0	0	0	0	12.2915	0	11.9671	0	0	0	0	0	0	0	0	0	0	0	0	0	0	0	0	0	0	0	9.40688	0	0	0	55.4235	0	2	2	4
P43034	PAFAH1B1	0	0	0	0	0	0	0	0	0	0	0	0	0	0	0	4.91914	0	0	0	10.4104	0	0	0	0	0	0	0	0	0	0	0	0	0	0	0	0	0	26.3443	0	0	0	0	0	48.2432	0	2	2	4
Q9Y6V0	PCLO	0	0	0	0	0	0	0	0	0	0	0	0	0	0	0	0	2.47109	0	0	0.87564	0	0	0	0	0	0	0	0	0	0	0	0	0	0	1.69631	0	0.311979	0	0	0	0	0	0	0	0	2	2	4
Q15121	PEA15	0	0	0	0	0	0	0	0	0	0	0	0	0	0	0	0	0	66.654	0	0	15.0657	0	0	0	0	0	0	0	0	0	0	0	0	0	0	0	0	81.8147	0	0	24.5248	0	0	0	0	2	2	4
Q96DB5	RMDN1	0	0	0	0	0	0	0	0	0	0	0	0	0	0	0	19.2628	0	13.9903	0	0	0	0	0	0	0	0	0	0	0	0	0	0	0	0	0	0	0	0	0	0	10.2585	0	0	62.6039	0	2	2	4
P26373	RPL13	0	0	0	0	0	0	0	0	0	0	0	0	0	0	0	9.51647	0	0	0	0	0	0	0	0	0	0	0	0	20.3787	0	0	0	0	0	39.0151	0	0	67.579	0	0	0	0	0	0	0	2	2	4
O00560	SDCBP	0	0	0	0	0	0	0	0	0	0	0	0	0	0	0	0	29.5844	28.6802	0	0	0	0	0	0	0	0	0	0	0	13.5011	0	0	0	0	0	0	9.94867	0	0	0	0	0	0	0	0	2	2	4
P14672	SLC2A4	0	0	0	0	0	0	0	0	0	0	0	0	0	0	0	0	0	0	0	8.85369	0	0	0	0	0	0	0	0	18.0103	0	0	0	0	0	0	0	0	0	9.92894	0	0	0	31.366	0	0	2	2	4
Q9H4F8	SMOC1	0	0	0	0	0	0	0	0	0	0	0	0	0	0	0	0	0	124.614	0	0	0	0	0	0	0	0	0	13.1981	0	0	0	0	0	0	0	0	0	0	0	0	7.64792	0	0	140.017	0	2	2	4
E9PI68	SPCS2	0	0	0	0	0	0	0	0	0	0	0	0	0	0	0	0	36.1054	0	0	17.0263	0	0	0	0	0	0	0	0	0	16.4076	0	0	0	0	0	0	6.06626	0	0	0	0	0	0	0	0	2	2	4
P42166	TMPO	0	0	0	0	0	0	0	0	0	0	0	0	0	0	0	3.03424	0	19.8863	0	0	0	0	0	0	0	0	0	0	0	0	0	0	0	0	0	0	0	10.8814	0	0	0	0	0	29.8434	0	2	2	4
P26640	VARS1	0	0	0	0	0	0	0	0	0	0	0	0	0	0	0	0	0	10.6926	0	3.50256	0	0	0	0	0	0	0	0	0	0	0	0	0	0	0	0	0	2.94533	0	0	0	3.28376	0	0	0	2	2	4
F8VXU5	VPS29	0	0	0	0	0	0	0	0	0	0	0	0	0	0	0	0	0	0	0	20.237	0	0	0	0	0	69.7907	0	0	0	0	0	0	0	0	0	0	14.455	34.1167	0	0	0	0	0	0	0	2	2	4
O60281	ZNF292	0	0	0	0	0	0	0	0	0	0	0	0	0	0	0	0	0	0	0	0	0	0	0	6.38114	0	0	0	2.09392	0	0	0	1.53396	0	0	0	0	0	0	0	0	2.42674	0	0	0	0	2	2	4
Q8NFV4	ABHD11	0	0	0	0	0	0	0	0	0	0	0	0	0	0	0	0	0	14.3901	0	0	0	0	0	0	0	0	0	0	0	0	0	27.6113	0	0	0	23.1665	9.98333	0	0	0	0	0	0	0	0	1	3	4
Q8IUX7	AEBP1	0	0	0	0	0	0	0	0	0	0	0	0	0	0	0	0	0	0	0	0	0	0	0	0	0	0	0	4.82237	0	0	0	0	52.6971	0	0	12.2268	0	128.204	0	0	0	0	0	0	0	1	3	4
P25054	APC	0	0	0	0	0	0	0	0	0	0	0	0	0	0	0	4.41344	0	0	0	0	0	0	0	0	0	0	0	0	0	0	0	0	0	0	0	0	0.55463	5.23614	8.72874	0	0	0	0	0	0	1	3	4
Q6UXG8	BTNL9	0	0	0	0	0	0	0	0	0	0	0	0	0	0	0	0	0	0	0	0	0	0	0	0	0	0	0	0	8.28966	0	0	0	0	0	15.8322	27.0276	0	34.2804	0	0	0	0	0	0	0	1	3	4
Q8NBJ5	COLGALT1	0	0	0	0	0	0	0	0	0	0	0	0	0	0	0	12.8266	0	0	0	0	0	0	0	0	0	0	0	0	0	0	0	6.71109	0	0	0	22.523	0	0	0	0	0	0	24.1277	0	0	1	3	4
P52943	CRIP2	0	0	0	0	0	0	0	0	0	0	0	0	0	0	0	30.6642	0	0	0	0	0	0	0	0	0	0	0	0	0	0	0	0	0	0	0	0	15.391	36.3257	0	0	0	41.1164	0	0	0	1	3	4
M0QYN0	MYDGF	0	0	0	0	0	0	0	0	0	0	0	0	0	0	0	0	0	0	0	23.8369	0	0	0	0	0	0	0	0	0	0	0	0	0	0	0	0	8.49277	40.0892	26.7318	0	0	0	0	0	0	1	3	4
Q15181	PPA1	0	0	0	0	0	0	0	0	0	0	0	0	0	0	0	0	0	0	0	0	0	0	24.0254	0	0	0	0	0	0	0	0	0	0	0	0	0	5.30365	0	0	0	33.8274	14.1988	0	0	0	1	3	4
Q8NDX1	PSD4	0	0	0	0	0	0	0	0	0	0	0	0	0	0	0	11.5393	0	0	0	0	0	0	0	0	0	0	0	0	0	70.6934	0	0	0	97.925	0	0	0	0	0	0	0	46.4815	0	0	0	1	3	4
Q96R05	RBP7	0	0	0	0	0	0	0	0	0	0	0	0	0	0	0	0	0	32.2777	0	0	0	0	0	0	0	0	0	0	0	0	0	0	0	0	0	0	11.1966	52.7705	0	0	0	0	111.16	0	0	1	3	4
A0A0A0MTC1	RNF213	0	0	0	0	0	0	0	0	0	0	0	0	0	0	0	0.781546	0	0	0	0	0	0	0	0	0	0	0	0	0	0	0	0.766982	0	3.12112	0	0	0	0.654518	0	0	0	0	0	0	0	1	3	4
P19971	TYMP	0	0	0	0	0	0	0	0	0	0	0	0	0	0	0	0	13.7283	0	0	0	0	0	0	0	0	0	0	0	0	0	15.5677	0	0	0	18.8479	0	0	0	0	0	0	0	69.1085	0	0	1	3	4
O00339	MATN2	0	0	0	0	0	0	0	0	0	0	0	0	0	0	0	0	0	0	0	0	0	0	0	0	0	0	0	0	0	0	14.6337	0	0	18.3366	0	0	17.8521	0	0	0	0	0	16.2	0	0	0	4	4
E9PR17	CD59	120.885	29.9469	0	0	0	0	0	0	0	0	0	0	0	267.211	0	0	0	0	0	0	0	0	0	0	0	0	0	0	0	0	0	0	0	0	0	0	0	0	0	0	0	0	0	0	3	0	0	3
Q5THJ4	VPS13D	0	0	0	0	2.82822	0	0	0	0	1.14194	7.31078	0	0	0	0	0	0	0	0	0	0	0	0	0	0	0	0	0	0	0	0	0	0	0	0	0	0	0	0	0	0	0	0	0	3	0	0	3
Q9HCU0	CD248	0	0	0	0	0	9.94476	0	0	39.0026	0	0	0	0	0	0	2.85034	0	0	0	0	0	0	0	0	0	0	0	0	0	0	0	0	0	0	0	0	0	0	0	0	0	0	0	0	2	1	0	3
P35556	FBN2	0	0	0	0	0	0	0	5.00403	0	0	0	0.772472	0	0	0	0	0	0	0	0	0	0	2.50428	0	0	0	0	0	0	0	0	0	0	0	0	0	0	0	0	0	0	0	0	0	2	1	0	3
Q14571	ITPR2	0	0	0	0	0	2.56639	0	0	0	1.8271	0	0	0	0	0	0	0	0	0	0	0.723877	0	0	0	0	0	0	0	0	0	0	0	0	0	0	0	0	0	0	0	0	0	0	0	2	1	0	3
Q6PHW0	IYD	0	0	0	0	42.4233	48.1198	0	0	0	0	0	0	0	0	60.6463	0	0	0	0	0	0	0	0	0	0	0	0	0	0	0	0	0	0	0	0	0	0	0	0	0	0	0	0	0	2	1	0	3
Q9NQX4	MYO5C	0	0	0	2.7663	7.07055	0	0	0	0	0	0	0	0	0	0	0	0	0	0	0	1.13106	0	0	0	0	0	0	0	0	0	0	0	0	0	0	0	0	0	0	0	0	0	0	0	2	1	0	3
M0R344	SPHK2	0	0	0	7.8563	0	0	0	0	0	0	0	0	0	55.3784	0	0	0	0	5.91711	0	0	0	0	0	0	0	0	0	0	0	0	0	0	0	0	0	0	0	0	0	0	0	0	0	2	1	0	3
Q8IZ83	ALDH16A1	0	0	0	0	0	0	0	0	9.29759	0	43.1336	0	0	0	0	0	0	0	0	0	0	0	0	0	0	0	0	0	0	0	0	0	0	0	0	0	0	0	12.8749	0	0	0	0	0	2	0	1	3
P49450	CENPA	0	0	0	34.6341	88.5232	0	0	0	0	0	0	0	0	0	0	0	0	0	0	0	0	0	0	0	0	0	0	0	0	0	0	0	0	0	0	50.3549	0	0	0	0	0	0	0	0	2	0	1	3
A6NIW2	DOCK11	0	1.82285	0	0	0	3.36839	0	0	0	0	0	0	0	0	0	0	0	0	0	0	0	0	0	0	0	0	0	0	0	0	0	0	0	0	0	0	0	0	0	0	0	0	0	18.8485	2	0	1	3
Q9NVI1	FANCI	0	0	0	0	0	0	2.42867	10.4772	0	0	0	0	0	0	0	0	0	0	0	0	0	0	0	0	0	0	0	0	0	0	0	0	0	0	0	5.46986	0	0	0	0	0	0	0	0	2	0	1	3
P49915	GMPS	0	0	0	0	0	0	0	0	0	7.42259	0	0	0	50.344	0	0	0	0	0	0	0	0	0	0	0	0	0	0	0	0	0	0	0	0	0	0	2.25318	0	0	0	0	0	0	0	2	0	1	3
A0A0G2JH66	HLA-F	0	8.59345	0	0	0	31.7591	0	0	0	0	0	0	0	0	0	0	0	0	0	0	0	0	0	0	0	0	0	0	0	0	0	0	0	0	0	15.927	0	0	0	0	0	0	0	0	2	0	1	3
Q96L93	KIF16B	0	0	0	0	0	5.29318	0	0	0	3.76839	0	0	0	0	0	0	0	0	0	0	0	0	0	0	0	0	0	0	0	3.09401	0	0	0	0	0	0	0	0	0	0	0	0	0	0	2	0	1	3
P35900	KRT20	18.0451	17.8813	0	0	0	0	0	0	0	0	0	0	0	0	0	0	0	0	0	0	0	0	0	0	0	0	0	0	0	0	16.0348	0	0	0	0	0	0	0	0	0	0	0	0	0	2	0	1	3
Q13402	MYO7A	0	3.3853	0	2.21304	0	0	0	0	0	0	0	0	0	0	0	0	0	0	0	0	0	0	0	0	0	0	0	0	0	0	0	0	0	0	14.8898	0	0	0	0	0	0	0	0	0	2	0	1	3
Q96NG3	ODAD4	0	5.64216	0	0	0	0	0	0	0	0	0	15.7391	0	0	0	0	0	0	0	0	0	0	0	0	0	0	0	0	0	0	0	0	0	0	0	0	9.0474	0	0	0	0	0	0	0	2	0	1	3
Q9HC56	PCDH9	0	3.21169	0	0	0	0	0	0	0	4.22517	0	0	0	0	0	0	0	0	0	0	0	0	0	0	0	0	0	0	0	0	0	0	0	0	0	0	0	0	0	0	0	0	0	16.6046	2	0	1	3
Q92928	RAB1C	0	0	0	25.118	0	0	81.1462	0	0	0	0	0	0	0	0	0	0	0	0	0	0	0	0	0	0	0	0	0	0	0	70.8331	0	0	0	0	0	0	0	0	0	0	0	0	0	2	0	1	3
B1AHD1	SNU13	0	0	0	0	96.7251	0	48.9306	0	0	0	0	0	0	0	0	0	0	0	0	0	0	0	0	0	0	0	0	0	0	0	0	0	0	133.428	0	0	0	0	0	0	0	0	0	0	2	0	1	3
Q8TDR2	STK35	0	0	4.1478	0	0	0	18.5008	0	0	0	0	0	0	0	0	0	0	0	0	0	0	0	0	0	0	0	0	0	0	0	0	0	0	0	0	0	0	0	0	0	0	7.95503	0	0	2	0	1	3
Q96RT7	TUBGCP6	4.37989	0	0	0	0	4.00998	0	0	0	0	0	0	0	0	0	0	0	0	0	0	0	0	0	0	0	0	0	0	0	0	0	0	0	0	4.71197	0	0	0	0	0	0	0	0	0	2	0	1	3
Q96QU6	ACCS	0	0	0	0	0	0	0	0	0	0	0	0	0	67.7708	0	0	0	0	0	0	0	0	13.6953	0	0	14.6619	0	0	0	0	0	0	0	0	0	0	0	0	0	0	0	0	0	0	1	2	0	3
P21964	COMT	29.2576	0	0	0	0	0	0	0	0	0	0	0	0	0	0	0	0	16.6885	0	0	0	0	0	0	0	27.8995	0	0	0	0	0	0	0	0	0	0	0	0	0	0	0	0	0	0	1	2	0	3
P60228	EIF3E	16.8188	0	0	0	0	0	0	0	0	0	0	0	0	0	0	0	65.7585	0	0	0	0	0	0	0	0	0	0	12.1828	0	0	0	0	0	0	0	0	0	0	0	0	0	0	0	0	1	2	0	3
Q9H4G0	EPB41L1	0	4.42693	0	0	0	0	0	0	0	0	0	0	0	0	0	0	7.00142	0	0	4.96196	0	0	0	0	0	0	0	0	0	0	0	0	0	0	0	0	0	0	0	0	0	0	0	0	1	2	0	3
E9PJX4	FGD4	0	0	0	0	0	0	3.57158	0	0	0	0	0	0	0	0	23.3085	0	0	0	4.96196	0	0	0	0	0	0	0	0	0	0	0	0	0	0	0	0	0	0	0	0	0	0	0	0	1	2	0	3
P02792	FTL	0	0	0	0	0	0	0	0	0	0	0	12.0699	0	0	0	0	0	0	0	0	0	43.4407	0	0	0	0	0	0	271.388	0	0	0	0	0	0	0	0	0	0	0	0	0	0	0	1	2	0	3
Q86YP4	GATAD2A	0	0	0	0	0	0	0	0	0	0	0	0	0	197.503	0	0	5.07946	7.3949	0	0	0	0	0	0	0	0	0	0	0	0	0	0	0	0	0	0	0	0	0	0	0	0	0	0	1	2	0	3
O15488	GYG2	0	0	0	0	0	0	0	0	16.6253	0	0	0	0	0	0	0	0	0	0	0	0	0	0	0	0	15.1646	0	11.4849	0	0	0	0	0	0	0	0	0	0	0	0	0	0	0	0	1	2	0	3
A0A024R4E5	HDLBP	0	0	0	3.87282	0	0	0	0	0	0	0	0	0	0	0	0	0	7.0951	5.91711	0	0	0	0	0	0	0	0	0	0	0	0	0	0	0	0	0	0	0	0	0	0	0	0	0	1	2	0	3
J3QSW6	KALRN	0	0	0	0	0	2.40599	0	0	0	0	0	0	0	0	0	0	0	0	0	1.4594	0	0	0	0	0	0	0	1.84012	0	0	0	0	0	0	0	0	0	0	0	0	0	0	0	0	1	2	0	3
A0A0G2JNT7	KANSL1	0	0	0	0	0	0	0	0	13.0009	0	0	0	0	0	0	1.88491	0	0	0	0	0	0	0	0	0	6.95393	0	0	0	0	0	0	0	0	0	0	0	0	0	0	0	0	0	0	1	2	0	3
B0I1T2	MYO1G	0	0	0	4.75804	0	0	0	0	0	0	0	0	0	0	0	0	0	0	0	0	1.94542	0	0	0	0	0	0	0	12.7305	0	0	0	0	0	0	0	0	0	0	0	0	0	0	0	1	2	0	3
P28698	MZF1	0	0	0	0	0	0	0	0	19.2255	0	0	0	0	0	0	8.41312	12.5614	0	0	0	0	0	0	0	0	0	0	0	0	0	0	0	0	0	0	0	0	0	0	0	0	0	0	0	1	2	0	3
Q6UWY5	OLFML1	19.0963	0	0	0	0	0	0	0	0	0	0	0	0	0	0	0	0	0	18.168	0	0	0	0	0	0	0	0	13.8326	0	0	0	0	0	0	0	0	0	0	0	0	0	0	0	0	1	2	0	3
P54136	RARS1	11.5629	0	0	0	0	0	0	0	0	0	0	0	0	0	0	6.11445	4.53033	0	0	0	0	0	0	0	0	0	0	0	0	0	0	0	0	0	0	0	0	0	0	0	0	0	0	0	1	2	0	3
P05109	S100A8	0	0	0	0	0	0	0	0	0	0	0	134.12	0	0	0	0	0	0	0	0	251.366	0	0	0	81.0275	0	0	0	0	0	0	0	0	0	0	0	0	0	0	0	0	0	0	0	1	2	0	3
Q99808	SLC29A1	0	0	0	0	0	0	0	0	15.6798	0	0	0	0	0	0	0	0	0	16.5846	0	0	0	0	7.74296	0	0	0	0	0	0	0	0	0	0	0	0	0	0	0	0	0	0	0	0	1	2	0	3
Q15772	SPEG	0	1.21524	0	0	0	0	0	0	0	0	0	0	0	0	0	0	0.96098	0	0	0	0	0	0	0	1.22504	0	0	0	0	0	0	0	0	0	0	0	0	0	0	0	0	0	0	0	1	2	0	3
A0A0A0MSD0	SVEP1	0	0	0	0	3.67668	0	0	0	0	0	0	0	0	0	5.25601	0	0	0	0	0	0	0	0	0	0	0	0	1.64976	0	0	0	0	0	0	0	0	0	0	0	0	0	0	0	0	1	2	0	3
Q70CQ2	USP34	0	0	0	0	0	0	0.857178	0	0	0	0	0	0	0	0	0	0	0	1.00007	0	0	0	0	0	1.09378	0	0	0	0	0	0	0	0	0	0	0	0	0	0	0	0	0	0	0	1	2	0	3
A0A1B0GV02	ZEB2	0	0	0	0	10.1816	0	0	0	0	0	0	0	0	0	0	1.65504	0	0	6.00045	0	0	0	0	0	0	0	0	0	0	0	0	0	0	0	0	0	0	0	0	0	0	0	0	0	1	2	0	3
Q9NWX5	ASB6	0	0	0	0	0	0	0	0	0	0	0	0	36.1392	0	0	4.87317	0	0	0	0	0	0	0	0	0	0	0	0	0	0	0	0	0	0	0	0	7.34884	0	0	0	0	0	0	0	1	1	1	3
Q9NYQ7	CELSR3	0	0	0	0	0	0	0	0	6.61862	0	0	0	0	0	0	0	3.84392	0	0	0	0	0	0	0	0	0	0	0	0	0	0	0	0	0	0	0	0	0	0	0	0	1.29501	0	0	1	1	1	3
Q9Y281	CFL2	0	0	0	0	0	0	0	0	0	0	554.157	0	0	0	0	0	0	0	0	0	0	0	0	0	0	0	0	101.777	0	0	0	0	0	0	0	0	0	0	0	0	58.9773	0	0	0	1	1	1	3
P35606	COPB2	0	0	0	0	0	0	0	0	7.72173	0	0	0	0	0	0	0	26.8388	0	0	0	0	0	0	0	0	0	0	0	0	0	0	0	0	0	0	0	3.39711	0	0	0	0	0	0	0	1	1	1	3
Q96M86	DNHD1	0	0	0	0	0	1.44359	0	0	0	0	0	0	0	0	0	0	0	0.899379	0	0	0	0	0	0	0	0	0	0	0	0	0	0	0	0	0	0	0	0	0	2.1414	0	0	0	0	1	1	1	3
Q03001	DST	0	0.520815	0	0	0	0	0	0	0	0	0	0	0	0	0	0	0	0	0	0	0	0	0	0	0	0	0	0	1.13489	0	0	0.575236	0	0	0	0	0	0	0	0	0	0	0	0	1	1	1	3
O43781	DYRK3	0	6.59699	0	0	0	0	0	0	0	0	0	0	0	0	30.7275	0	0	0	0	0	0	0	0	0	0	0	0	0	0	0	0	0	0	0	0	0	0	12.4358	0	0	0	0	0	0	1	1	1	3
Q9BSK4	FEM1A	0	0	0	0	19.2319	0	0	0	0	0	0	0	0	0	0	0	0	0	0	0	0	0	0	0	5.95018	0	0	0	0	0	0	0	0	0	0	0	0	0	0	0	5.00057	0	0	0	1	1	1	3
Q4ZHG4	FNDC1	0	0	0	0	0	3.84958	0	0	0	0	0	0	0	0	0	0	0	0	0	0	0	0	0	0	0	0	0	0	2.41782	0	0	0	0	0	0	3.86108	0	0	0	0	0	0	0	0	1	1	1	3
H0YIV9	GATC	0	0	0	0	0	0	38.2159	0	0	0	0	0	0	0	0	0	0	0	0	0	0	0	0	0	0	0	17.4167	0	0	0	0	25.598	0	0	0	0	0	0	0	0	0	0	0	0	1	1	1	3
Q14789	GOLGB1	0	0	0	0	0	0	0	0	2.12741	0	0	0	0	0	0	0	0	0	0	0	0.58815	0	0	0	0	0	0	0	0	0	0	0	0	0	0	0	0	1.06359	0	0	0	0	0	0	1	1	1	3
Q9HAV7	GRPEL1	0	0	0	0	58.2613	0	0	0	0	0	0	0	0	0	0	0	0	20.5858	0	0	0	0	0	0	0	0	0	0	0	0	0	0	0	0	0	0	0	33.7077	0	0	0	0	0	0	1	1	1	3
Q75WM6	H1-7	0	0	0	0	0	0	0	0	0	0	130.132	0	0	0	71.9669	0	0	0	0	0	0	0	0	0	0	0	0	0	0	0	0	0	0	0	0	28.6363	0	0	0	0	0	0	0	0	1	1	1	3
J3KPF0	HECTD4	0	0	0	0	0	0	0	0	0	0	0	0.482795	0	0	0	0	2.12788	0	0	0	0	0	0	0	0	0	0	0	0	0	0	0	0	0	0	0	0.346644	0	0	0	0	0	0	0	1	1	1	3
P52789	HK2	0	0	2.36328	0	0	0	0	0	0	0	0	0	0	0	0	0	0	19.5865	0	0	0	0	0	0	0	0	0	0	0	0	0	0	0	0	0	0	0	0	0	0	0	0	16.8894	0	1	1	1	3
P00492	HPRT1	0	0	0	0	0	0	0	0	0	0	0	29.4505	0	0	0	0	0	0	0	0	45.9662	0	0	0	0	0	0	0	0	0	0	0	0	0	0	0	0	0	0	15.5252	0	0	0	0	1	1	1	3
Q7Z5P4	HSD17B13	0	0	0	0	0	0	0	0	93.7638	0	0	0	0	0	0	0	10.2276	0	0	0	0	0	0	0	0	0	0	0	0	0	0	0	0	0	0	0	15.4603	0	0	0	0	0	0	0	1	1	1	3
Q9H0H0	INTS2	0	0	1.78452	0	0	0	0	0	0	0	0	0	0	0	14.9594	0	0	0	0	0	0	0	0	0	0	0	0	0	0	0	0	0	0	0	0	0	0	3.02715	0	0	0	0	0	0	1	1	1	3
F5H4X4	KDM2B	0	0	0	0	0	0	0	0	0	0	24.1256	0	0	0	13.3422	0	0	0	0	0	0	0	0	0	0	0	0	0	0	0	0	0	0	0	0	0	0	0	0	25.4674	0	0	0	0	1	1	1	3
Q5HYC2	KIAA2026	0	0	0	0	0	3.52879	0	0	0	0	0	0	0	0	0	0	0	0	3.66694	0	0	0	0	0	0	0	0	0	0	0	0	0	0	0	0	0	0	0	0	0	1.61783	0	0	0	1	1	1	3
Q9BQ90	KLHDC3	0	0	0	0	0	18.6063	0	0	0	0	0	0	0	0	93.7996	0	0	0	0	0	0	0	0	0	0	0	0	0	0	0	0	0	0	0	0	55.9857	0	0	0	0	0	0	0	0	1	1	1	3
O95140	MFN2	0	0	0	0	0	0	0	0	0	0	42.4025	0	0	0	0	0	3.9812	0	0	0	0	0	0	0	0	0	0	0	0	0	0	0	0	0	0	0	0	9.49051	0	0	0	0	0	0	1	1	1	3
P08253	MMP2	0	0	0	0	19.2319	0	0	0	0	0	0	0	0	0	27.493	0	0	0	0	0	0	0	0	0	0	0	0	0	0	0	0	0	0	0	0	0	0	5.5634	0	0	0	0	0	0	1	1	1	3
H0YCH9	MS4A18	0	0	0	0	0	0	0	0	37.4267	0	0	0	0	0	0	0	65.2093	0	0	0	0	0	0	0	0	0	0	0	0	0	0	0	0	0	0	0	45.2716	0	0	0	0	0	0	0	1	1	1	3
P98088	MUC5AC	0	0	0	0	0	0	0	0	2.67897	0	0	0	0	0	0	0	0	0	0	0	0	0	0	0	0	1.4243	0	0	0	0	0	0	0	0	0	0	0	0.736333	0	0	0	0	0	0	1	1	1	3
H0YEL9	NARS2	0	0	0	0	0	0	0	0	65.6347	0	0	0	0	0	0	0	0	0	0	0	0	0	0	0	0	0	0	0	164.461	0	0	0	0	0	0	0	0	136.385	0	0	0	0	0	0	1	1	1	3
O75665	OFD1	0	0	2.0739	0	0	0	0	0	0	0	0	0	0	0	0	0	0	0	0	0	0	0	0	0	0	7.20528	0	0	0	0	0	0	0	0	8.10459	0	0	0	0	0	0	0	0	0	1	1	1	3
J3KQ32	OLA1	0	0	10.273	0	0	0	0	0	0	0	0	0	0	0	0	0	0	0	0	0	4.84093	0	0	0	0	0	0	0	0	0	0	0	0	0	0	0	7.38351	0	0	0	0	0	0	0	1	1	1	3
A6XMV9	PRSS2	0	0	0	0	0	0	0	0	0	0	0	8.64203	0	0	0	0	0	0	0	0	0	0	27.9383	0	0	0	0	0	0	0	0	0	0	0	0	0	0	0	0	0	0	16.5113	0	0	1	1	1	3
P98175	RBM10	0	0	4.67833	0	0	0	0	0	0	0	0	0	0	0	0	2.20672	0	0	0	0	0	0	0	0	0	0	0	0	0	4.50038	0	0	0	0	0	0	0	0	0	0	0	0	0	0	1	1	1	3
H0Y8J8	REEP5	0	0	0	0	131.512	0	0	0	0	0	0	0	0	0	0	32.0894	0	0	0	0	0	0	0	0	0	0	0	0	0	0	0	0	0	0	0	0	10.7113	0	0	0	0	0	0	0	1	1	1	3
P50914	RPL14	0	0	0	0	0	0	0	0	67.3681	0	0	0	0	0	0	0	0	0	0	0	0	0	0	0	0	0	0	0	63.258	0	0	0	0	0	0	0	0	34.9349	0	0	0	0	0	0	1	1	1	3
P62857	RPS28	0	0	30.9156	0	0	0	0	0	0	0	0	0	0	0	0	0	43.9991	0	0	0	0	0	0	0	0	0	0	0	0	0	0	0	0	0	0	0	0	262.216	0	0	0	0	0	0	1	1	1	3
Q4G0T1	SCART1	0	3.99292	0	0	0	0	0	0	0	0	0	0	0	0	0	0	0	0	0	0	2.08115	0	0	0	0	0	0	0	0	0	7.16115	0	0	0	0	0	0	0	0	0	0	0	0	0	1	1	1	3
Q9Y5X1	SNX9	0	6.51019	0	0	0	0	0	0	0	0	0	0	0	0	0	0	0	0	0	0	0	0	11.7388	0	0	0	0	0	0	0	0	7.19045	0	0	0	0	0	0	0	0	0	0	0	0	1	1	1	3
P42229	STAT5A	0	0	0	0	0	17.6439	0	0	0	0	0	0	0	0	0	0	0	5.49621	0	0	0	0	0	0	0	0	0	0	0	0	0	0	0	0	10.3663	0	0	0	0	0	0	0	0	0	1	1	1	3
Q9NS62	THSD1	0	0	0	0	0	17.0023	0	0	0	0	0	0	0	0	0	0	0	0	4.417	0	0	0	0	0	0	0	0	0	0	0	0	0	0	0	0	0	0	0	5.78279	0	0	0	0	0	1	1	1	3
Q01484	ANK2	0	0	0	0	0	1.92479	0	0	0	0	0	0	0	0	0	0	0	0	0	0	0	0	0	0	0	0	0	0	0	0	0	0	0	0	4.33501	0	0	0	0	0	0.845684	0	0	0	1	0	2	3
Q13790	APOF	0	0	0	0	0	0	0	0	0	0	0	13.6148	0	0	0	0	0	0	0	0	0	0	0	0	0	0	0	0	0	0	0	0	64.6113	55.0097	0	0	0	0	0	0	0	0	0	0	1	0	2	3
P01031	C5	0	0	2.5562	0	0	0	0	0	0	0	0	0	0	0	0	0	0	0	0	0	0	0	0	0	0	0	0	0	0	0	0	0	0	0	0	0	0.935938	0	0	0	0	4.90252	0	0	1	0	2	3
Q99467	CD180	0	0	0	0	0	10.7468	0	0	0	0	0	0	0	0	0	0	0	0	0	0	0	0	0	0	0	0	0	0	0	0	31.4468	0	0	0	12.6281	0	0	0	0	0	0	0	0	0	1	0	2	3
Q5T1J5	CHCHD2P9	0	0	0	0	0	155.267	0	0	0	0	0	0	0	0	0	0	0	0	0	0	0	0	0	0	0	0	0	0	0	0	0	0	0	0	0	103.767	0	0	0	0	0	59.6628	0	0	1	0	2	3
H7BZ55	CROCC2	0	0	0	0	0	8.66156	0	0	0	0	0	0	0	0	0	0	0	0	0	0	0	0	0	0	0	0	0	0	0	0	4.20329	0	0	0	0	0	0	0	0	0	0	4.99502	0	0	1	0	2	3
P02538	KRT6A	0	0	0	0	0	40.0998	0	0	0	0	0	0	0	0	0	0	0	0	0	0	0	0	0	0	0	0	0	0	0	0	0	39.9789	0	32.3816	0	0	0	0	0	0	0	0	0	0	1	0	2	3
Q9Y6D9	MAD1L1	0	5.20815	0	0	0	0	0	0	0	0	0	0	0	0	0	0	0	0	0	0	0	0	0	0	0	0	0	0	0	0	0	5.75236	0	0	0	9.6527	0	0	0	0	0	0	0	0	1	0	2	3
O75592	MYCBP2	0	0	0	1.10652	0	0	0	0	0	0	0	0	0	0	0	0	0	0	0	0	0	0	0	0	0	0	0	0	0	0	0	0	0	0	0	0	0	0	0	0	0.735377	4.53252	0	0	1	0	2	3
Q9UKN7	MYO15A	0	0	0	0	3.67668	0	0	0	0	0	0	0	0	0	0	0	0	0	0	0	0	0	0	0	0	0	0	0	0	0	0	1.24635	0	0	2.45022	0	0	0	0	0	0	0	0	0	1	0	2	3
Q8WTR8	NTN5	0	0	0	0	0	15.0775	0	0	0	0	0	0	0	0	0	0	0	0	0	0	0	0	0	0	0	0	0	0	0	0	0	9.01204	0	36.6731	0	0	0	0	0	0	0	0	0	0	1	0	2	3
P09874	PARP1	0	0	2.12213	0	0	0	0	0	0	0	0	0	0	0	0	0	0	0	0	0	0	0	0	0	0	0	0	0	0	0	0	4.2184	0	0	0	0	0	3.59985	0	0	0	0	0	0	1	0	2	3
O14917	PCDH17	0	0	0	0	0	6.41597	0	0	0	0	0	0	0	0	0	0	0	0	0	0	0	0	0	0	0	0	0	0	0	0	0	0	18.3294	0	0	0	0	0	0	0	0	0	13.6149	0	1	0	2	3
P08567	PLEK	0	0	0	0	0	0	0	0	0	0	0	42.148	0	0	0	0	0	0	0	0	0	0	0	0	0	0	0	0	0	0	0	0	0	0	0	0	25.9289	0	0	0	0	0	0	55.8723	1	0	2	3
O75746	SLC25A12	0	5.81577	0	0	0	0	0	0	0	0	0	0	0	0	0	0	0	0	0	0	0	0	0	0	0	0	0	0	0	0	0	0	0	0	0	0	2.32251	0	0	0	0	0	23.0936	0	1	0	2	3
I3L3R2	ACTG1	0	0	0	0	0	0	0	0	0	0	0	0	0	0	0	0	0	749.483	1203.76	567.512	0	0	0	0	0	0	0	0	0	0	0	0	0	0	0	0	0	0	0	0	0	0	0	0	0	3	0	3
Q9Y4W6	AFG3L2	0	0	0	0	0	0	0	0	0	0	0	0	0	0	0	2.57451	0	5.59614	0	0	0	0	0	0	0	0	0	0	5.57578	0	0	0	0	0	0	0	0	0	0	0	0	0	0	0	0	3	0	3
P62330	ARF6	0	0	0	0	0	0	0	0	0	0	0	0	0	0	0	11.4474	0	0	0	0	0	0	0	0	0	0	16.2122	31.5992	0	0	0	0	0	0	0	0	0	0	0	0	0	0	0	0	0	3	0	3
O95817	BAG3	0	0	0	0	0	0	0	0	0	0	0	0	0	0	0	11.2175	5.55995	0	20.3348	0	0	0	0	0	0	0	0	0	0	0	0	0	0	0	0	0	0	0	0	0	0	0	0	0	0	3	0	3
Q8N4Q1	CHCHD4	0	0	0	0	0	0	0	0	0	0	0	0	0	0	0	0	0	31.2784	26.0853	60.8083	0	0	0	0	0	0	0	0	0	0	0	0	0	0	0	0	0	0	0	0	0	0	0	0	0	3	0	3
Q9NZ45	CISD1	0	0	0	0	0	0	0	0	0	0	0	0	0	0	0	37.6981	28.143	0	0	119.671	0	0	0	0	0	0	0	0	0	0	0	0	0	0	0	0	0	0	0	0	0	0	0	0	0	3	0	3
Q16740	CLPP	0	0	0	0	0	0	0	0	0	0	0	0	0	0	0	0	11.3945	33.0772	27.5854	0	0	0	0	0	0	0	0	0	0	0	0	0	0	0	0	0	0	0	0	0	0	0	0	0	0	3	0	3
Q96LJ7	DHRS1	0	0	0	0	0	0	0	0	0	0	0	0	0	0	0	0	0	0	36.8361	14.3021	0	0	0	0	0	0	9.6036	0	0	0	0	0	0	0	0	0	0	0	0	0	0	0	0	0	0	3	0	3
F6S8M0	GNS	0	0	0	0	0	0	0	0	0	0	0	0	0	0	0	0	0	7.59476	6.3338	0	0	0	0	0	0	12.7349	0	0	0	0	0	0	0	0	0	0	0	0	0	0	0	0	0	0	0	3	0	3
A0A140TA34	HLA-DQA2	0	0	0	0	0	0	0	0	0	0	0	0	0	0	71.9669	0	0	0	14.8344	0	0	0	0	0	0	0	0	22.589	0	0	0	0	0	0	0	0	0	0	0	0	0	0	0	0	0	3	0	3
Q14623	IHH	0	0	0	0	0	0	0	0	0	0	0	0	0	0	0	0	0	0	0	0	0	0	0	17.1979	0	37.0318	28.8108	0	0	0	0	0	0	0	0	0	0	0	0	0	0	0	0	0	0	3	0	3
Q7LBC6	KDM3B	0	0	0	0	0	0	0	0	0	0	0	0	0	0	0	0	0	2.59821	0	0	0	4.51783	0	0	0	4.35668	0	0	0	0	0	0	0	0	0	0	0	0	0	0	0	0	0	0	0	3	0	3
A0A087WWR0	LAMTOR4	0	0	0	0	0	0	0	0	0	0	0	0	0	0	0	0	0	217.25	543.54	0	0	0	0	0	0	0	0	0	214.544	0	0	0	0	0	0	0	0	0	0	0	0	0	0	0	0	3	0	3
Q15691	MAPRE1	0	0	0	0	0	0	0	0	0	0	0	0	0	0	0	0	0	0	0	0	0	0	26.0601	12.9568	0	0	10.8407	0	0	0	0	0	0	0	0	0	0	0	0	0	0	0	0	0	0	3	0	3
Q9BV79	MECR	0	0	0	0	0	0	0	0	0	0	0	0	0	0	0	0	0	24.7829	10.3341	12.0644	0	0	0	0	0	0	0	0	0	0	0	0	0	0	0	0	0	0	0	0	0	0	0	0	0	3	0	3
Q96NY8	NECTIN4	0	0	0	0	0	0	0	0	0	0	0	0	0	0	0	16.5964	0	8.99379	7.50056	0	0	0	0	0	0	0	0	0	0	0	0	0	0	0	0	0	0	0	0	0	0	0	0	0	0	3	0	3
B1ALY0	PALM2AKAP2	0	0	0	0	0	0	0	0	0	0	0	0	0	0	0	4.8272	0	10.4928	26.252	0	0	0	0	0	0	0	0	0	0	0	0	0	0	0	0	0	0	0	0	0	0	0	0	0	0	3	0	3
Q9HBL7	PLGRKT	0	0	0	0	0	0	0	0	0	0	0	0	0	0	0	0	39.8807	58.0599	0	56.5274	0	0	0	0	0	0	0	0	0	0	0	0	0	0	0	0	0	0	0	0	0	0	0	0	0	3	0	3
A0A0B4J207	PRPS1L1	0	0	0	0	0	0	0	0	0	0	0	0	0	0	0	0	0	14.3901	0	0	6.5149	0	0	0	12.5566	0	0	0	0	0	0	0	0	0	0	0	0	0	0	0	0	0	0	0	0	3	0	3
Q00577	PURA	0	0	0	0	0	0	0	0	0	0	0	0	0	0	0	0	0	14.2901	11.9176	0	0	0	0	0	0	0	0	0	14.1615	0	0	0	0	0	0	0	0	0	0	0	0	0	0	0	0	3	0	3
Q96FV2	SCRN2	0	0	0	0	0	0	0	0	0	0	0	0	0	0	0	0	0	10.4928	0	10.2158	4.75044	0	0	0	0	0	0	0	0	0	0	0	0	0	0	0	0	0	0	0	0	0	0	0	0	3	0	3
O60669	SLC16A7	0	0	0	0	0	0	0	0	0	0	0	0	0	0	0	0	0	9.59338	23.9184	37.2634	0	0	0	0	0	0	0	0	0	0	0	0	0	0	0	0	0	0	0	0	0	0	0	0	0	3	0	3
Q96Q15	SMG1	0	0	0	0	0	0	0	0	0	0	0	0	0	0	0	0.55168	0	0	0	0	0	0	1.87821	0.933825	0	0	0	0	0	0	0	0	0	0	0	0	0	0	0	0	0	0	0	0	0	3	0	3
Q8NEB7	ACRBP	0	0	0	0	0	0	0	0	0	0	0	0	0	0	0	0	16.8171	0	0	23.8369	0	0	0	0	0	0	0	0	0	0	0	0	0	0	0	0	0	6.70881	0	0	0	0	0	0	0	2	1	3
O60488	ACSL4	0	0	0	0	0	0	0	0	0	0	0	0	0	0	0	0	0	0	5.25039	0	0	0	0	0	0	10.5566	0	0	0	0	0	0	0	0	0	0	0	0	0	0	0	0	21.7149	0	0	2	1	3
Q9NR19	ACSS2	0	0	0	0	0	0	0	0	0	0	0	0	0	0	0	0	0	12.6912	0	6.22677	0	0	0	0	0	0	0	0	0	0	0	0	0	0	0	0	0	0	6.98299	0	0	0	0	0	0	2	1	3
P51649	ALDH5A1	0	0	0	0	0	0	0	0	0	0	0	0	0	0	0	0	0	0	0	0	0	0	0	0	0	14.6619	0	11.1041	0	0	0	0	0	0	0	0	0	0	0	0	6.43455	0	0	0	0	2	1	3
A0A0A6YYG9	ARPC4-TTLL3	0	0	0	0	0	0	0	0	0	0	0	0	0	0	0	3.21813	0	6.99517	0	0	0	0	0	0	0	0	0	0	0	0	0	0	0	0	0	0	4.81835	0	0	0	0	0	0	0	0	2	1	3
P25311	AZGP1	0	0	0	0	0	0	0	0	0	0	0	0	0	0	0	0	0	0	0	14.2048	0	0	0	0	0	0	0	0	14.4082	0	0	0	0	0	0	0	0	0	0	0	10.7365	0	0	0	0	2	1	3
O00499	BIN1	0	0	0	0	0	0	0	0	0	0	0	0	0	0	0	0	0	0	6.41714	15.0805	0	0	0	0	0	0	0	0	0	0	0	0	0	0	0	0	5.37298	0	0	0	0	0	0	0	0	2	1	3
Q2LD37	BLTP1	0	0	0	0	0	0	0	0	0	0	0	0	0	0	3.63878	0	0	0	0	0	0	0	0	0	0	0	0	0	0.888177	0	0	0	0	0	0	0	0.935938	0	0	0	0	0	0	0	0	2	1	3
A0A140TA75	CES5A	0	0	0	0	0	0	0	0	0	0	0	0	0	0	0	0	0	14.7898	0	14.3994	0	0	0	0	0	0	0	0	0	0	0	0	0	0	0	0	7.69549	0	0	0	0	0	0	0	0	2	1	3
A0A087X0K4	CSMD2	0	0	0	0	0	0	0	0	0	0	0	0	0	0	0	0	0	0	0	1.26481	0	0	0	1.01164	0	0	0	0	0	0	0	0	0	5.07182	0	0	0	0	0	0	0	0	0	0	0	2	1	3
Q5TDH0	DDI2	0	0	0	0	0	0	0	0	0	0	0	0	0	0	0	0	0	0	0	10.8969	20.3138	0	0	0	0	0	0	0	0	0	0	0	0	0	0	0	0	0	0	34.3389	0	0	0	0	0	2	1	3
Q9P225	DNAH2	0	0	0	0	0	0	0	0	0	0	0	0	0	0	0	0	0	0	0	0.972934	0	1.73763	0	0	0	0	0	0	0	0	0	0	0	3.9014	0	0	0	0	0	0	0	0	0	0	0	2	1	3
Q9C0G6	DNAH6	0	0	0	0	0	0	0	0	0	0	0	0	0	0	0	0.965439	0.755055	0	0	0	0	0	0	0	0	0	0	0	0	0	0	0	0	0	0	0	0	0	1.2002	0	0	0	0	0	0	2	1	3
O43237	DYNC1LI2	0	0	0	0	0	0	0	0	0	0	0	0	0	0	0	0	0	0	23.085	0	0	0	0	0	0	0	0	23.4773	0	0	0	0	0	0	0	0	0	7.52696	0	0	0	0	0	0	0	2	1	3
P55884	EIF3B	0	0	0	0	0	0	0	0	0	0	0	0	0	0	0	0	0	0	0	0	0	0	0	0	0	0	0	6.85284	5.32906	0	0	0	0	0	0	0	0	4.418	0	0	0	0	0	0	0	2	1	3
P56537	EIF6	0	0	0	0	0	0	0	0	0	0	0	0	0	0	0	0	0	37.5741	47.0035	0	0	0	0	0	0	0	0	0	0	0	0	0	0	0	0	0	0	0	0	0	0	17.3901	0	0	0	2	1	3
Q9Y2H6	FNDC3A	0	0	0	0	0	0	0	0	0	0	0	0	0	0	0	0	5.21675	0	0	0	0	0	0	0	0	6.36745	0	0	0	0	0	0	0	14.8253	0	0	0	0	0	0	0	0	0	0	0	2	1	3
K7EQG4	FXYD1	0	0	0	0	0	0	0	0	0	0	0	0	0	0	0	0	0	0	32.3357	37.7498	0	0	0	0	0	0	0	0	0	0	0	0	0	0	0	0	0	95.1505	0	0	0	0	0	0	0	2	1	3
Q16775	HAGH	0	0	0	0	0	0	0	0	0	0	0	0	0	0	0	0	0	0	0	28.7988	40.1752	0	0	0	0	0	0	0	0	0	0	0	0	0	0	0	0	0	0	11.3188	0	0	0	0	0	2	1	3
P26583	HMGB2	0	0	0	0	0	0	0	0	0	0	0	0	0	0	0	0	0	20.7857	0	0	9.4104	0	0	0	0	0	0	0	0	0	0	0	0	0	0	0	0	51.1342	0	0	0	0	0	0	0	2	1	3
Q6NY19	KANK3	0	0	0	0	0	0	0	0	0	0	0	0	0	0	23.0456	0	0	11.2922	0	0	0	0	0	0	0	0	0	0	0	0	0	0	0	0	0	0	0	18.4901	0	0	0	0	0	0	0	2	1	3
P23276	KEL	0	0	0	0	0	0	0	0	0	0	0	0	0	0	0	2.7584	0	0	0	0	0	0	0	0	0	0	3.93911	0	0	0	0	0	0	0	0	0	0	0	0	9.25392	0	0	0	0	0	2	1	3
G3V4K2	KRAS	0	0	0	0	0	0	0	0	0	0	0	0	0	0	0	0	0	0	0	0	0	0	0	0	0	0	15.0728	29.3784	0	0	0	0	487.563	0	0	0	0	0	0	0	0	0	0	0	0	2	1	3
Q86WU2	LDHD	0	0	0	0	0	0	0	0	0	0	0	0	0	0	0	0	0	36.4748	0	0	0	0	0	0	0	0	0	0	36.0205	0	0	0	0	0	0	0	0	7.44514	0	0	0	0	0	0	0	2	1	3
Q96AG4	LRRC59	0	0	0	0	0	0	0	0	0	0	0	0	0	0	0	13.1943	0	0	23.9184	0	0	0	0	0	0	0	0	0	0	0	0	13.7098	0	0	0	0	0	0	0	0	0	0	0	0	0	2	1	3
P33241	LSP1	0	0	0	0	0	0	0	0	0	0	0	0	0	0	0	0	0	0	11.1675	0	0	0	0	0	0	0	17.5144	0	0	0	0	0	0	0	0	0	0	0	0	10.2481	0	0	0	0	0	2	1	3
Q86V48	LUZP1	0	0	0	0	0	0	0	0	0	0	0	0	0	0	0	0	0	4.1971	0	0	0	0	0	0	0	6.95393	0	0	0	0	0	0	0	0	0	0	1.4559	0	0	0	0	0	0	0	0	2	1	3
Q9BS40	LXN	0	0	0	0	0	0	0	0	0	0	0	0	0	0	0	0	26.7015	0	0	18.9722	0	0	0	0	0	0	0	0	0	0	0	0	0	0	0	0	20.244	0	0	0	0	0	0	0	0	2	1	3
Q99797	MIPEP	0	0	0	0	0	0	0	0	0	0	0	0	0	0	0	5.70069	0	0	0	0	0	0	0	0	0	10.389	0	0	0	0	0	0	0	0	0	0	0	0	0	0	4.55934	0	0	0	0	2	1	3
O14807	MRAS	0	0	0	0	0	0	0	0	0	0	0	0	0	0	0	9.65439	0	20.9855	0	0	0	0	0	0	0	0	0	0	0	0	0	0	0	0	0	0	0	0	68.7388	0	0	0	0	0	0	2	1	3
Q7Z5P9	MUC19	0	0	0	0	0	0	0	0	0	0	0	0	0	0	0	0.27584	0	0.599586	0	0	0	0	0	0	0	0	0	0	0	0	0	0	0	0	0	0.96527	0	0	0	0	0	0	0	0	0	2	1	3
A0A087WZQ7	NAPB	0	0	0	0	0	0	0	0	0	0	0	0	0	0	0	0	0	0	0	0	0	0	0	0	0	24.7158	0	18.7184	0	0	0	14.0933	0	0	0	0	0	0	0	0	0	0	0	0	0	2	1	3
A2RRP1	NBAS	0	0	0	0	0	0	0	0	0	0	0	0	0	0	0	0	2.53973	0	0	0	0	0	0	1.43965	0	0	0	0	0	0	0	1.82158	0	0	0	0	0	0	0	0	0	0	0	0	0	2	1	3
Q8N4C6	NIN	0	0	0	0	0	0	0	0	0	0	0	0	0	0	0	0	0	2.09855	0	0	0	0	3.2086	0	0	0	0	0	0	0	0	0	0	0	0	0	0	0	0	0	0	0	0	9.19986	0	2	1	3
Q9NX40	OCIAD1	0	0	0	0	0	0	0	0	0	0	0	0	0	0	0	16.6423	12.4241	0	0	0	0	0	0	0	0	0	0	0	0	0	0	0	0	0	0	0	0	14.8085	0	0	0	0	0	0	0	2	1	3
Q9UNN8	PROCR	0	0	0	0	0	0	0	0	0	0	0	0	0	0	0	0	0	37.4741	0	36.485	0	0	0	0	0	0	0	0	0	0	0	0	0	0	0	0	0	0	0	0	0	0	64.6276	0	0	2	1	3
P24158	PRTN3	0	0	0	0	0	0	0	0	0	0	0	0	0	0	0	0	0	0	0	0	0	0	0	0	31.4572	0	35.1264	0	0	0	0	0	0	0	0	28.9581	0	0	0	0	0	0	0	0	0	2	1	3
P49721	PSMB2	0	0	0	0	0	0	0	0	0	0	0	0	0	0	0	0	0	43.8697	0	21.3072	0	0	0	0	0	0	0	0	0	0	0	0	0	0	0	0	0	0	0	0	32.2463	0	0	0	0	2	1	3
Q13332	PTPRS	0	0	0	0	0	0	0	0	0	0	0	0	0	0	0	1.05739	3.1575	0	0	0	0	0	0	0	0	0	0	0	0	0	0	0	0	8.97321	0	0	0	0	0	0	0	0	0	0	0	2	1	3
C9J165	QARS1	0	0	0	0	0	0	0	0	0	0	0	0	0	0	0	2.62048	0	0	9.50071	0	0	0	0	0	0	0	0	0	0	0	0	0	0	0	0	0	0	0	14.4024	0	0	0	0	0	0	2	1	3
Q5JR07	RHOC	0	0	0	0	0	0	0	0	0	0	0	0	0	0	0	52.2257	0	0	0	0	0	39.531	0	0	0	0	0	0	0	0	0	0	0	0	0	0	0	0	0	79.6908	0	0	0	0	0	2	1	3
P62906	RPL10A	0	0	0	0	0	0	0	0	0	0	0	0	0	0	0	0	83.0561	0	0	19.6533	0	0	0	0	0	0	0	0	0	37.7844	0	0	0	0	0	0	0	0	0	0	0	0	0	0	0	2	1	3
P83731	RPL24	0	0	0	0	0	0	0	0	0	0	0	0	0	0	0	51.674	0	0	0	0	0	0	0	0	0	0	0	0	83.1433	0	0	0	0	0	0	0	9.74068	0	0	0	0	0	0	0	0	2	1	3
Q9NTJ5	SACM1L	0	0	0	0	0	0	0	0	0	0	0	0	0	0	0	0	5.14811	7.49483	0	0	0	0	0	0	0	0	0	0	0	0	0	0	0	0	0	0	5.16499	0	0	0	0	0	0	0	0	2	1	3
O60613	SELENOF	0	0	0	0	0	0	0	0	0	0	0	0	0	0	0	12.7806	0	0	23.1684	0	0	0	0	0	0	0	0	0	0	0	0	0	127.39	0	0	0	0	0	0	0	0	0	0	0	0	2	1	3
P36021	SLC16A2	0	0	0	0	0	0	0	0	0	0	0	0	0	0	0	0	0	0	0	40.8632	0	0	13.1474	0	0	0	0	0	0	0	0	0	0	0	0	0	0	6.87244	0	0	0	0	0	0	0	2	1	3
E7EV90	SLC45A4	0	0	0	0	0	0	0	0	0	0	0	0	0	0	0	0	0	0	0	0	0	0	0	0	4.9439	9.4674	0	0	0	0	0	0	0	0	0	0	0	0	0	0	4.15488	0	0	0	0	2	1	3
P61009	SPCS3	0	0	0	0	0	0	0	0	0	0	0	0	0	0	0	11.3094	0	0	20.5015	0	0	0	0	0	0	0	0	0	0	0	0	0	0	0	0	0	0	0	26.8409	0	0	0	0	0	0	2	1	3
Q04837	SSBP1	0	0	0	0	0	0	0	0	0	0	0	0	0	0	0	0	0	0	24.2518	0	0	0	0	0	0	0	0	0	28.6684	0	0	0	0	0	54.8473	0	0	0	0	0	0	0	0	0	0	2	1	3
O00186	STXBP3	0	0	0	0	0	0	0	0	0	0	0	0	0	0	0	0	20.2492	0	6.16713	0	0	0	0	0	0	0	0	0	0	0	0	0	0	0	0	0	2.56516	0	0	0	0	0	0	0	0	2	1	3
E9PHI4	SUN1	0	0	0	0	0	0	0	0	0	0	0	0	0	0	0	15.1252	3.77528	0	0	0	0	0	0	0	0	0	0	0	0	0	0	0	0	0	0	0	0	8.99962	0	0	0	0	0	0	0	2	1	3
E5RHG6	TBCA	0	0	0	0	0	0	0	0	0	0	0	0	0	0	0	0	0	33.0772	0	0	29.9504	0	0	0	0	0	0	0	0	0	0	0	0	0	0	0	0	0	0	0	24.341	0	0	0	0	2	1	3
O76062	TM7SF2	0	0	0	0	0	0	0	0	0	0	0	0	0	0	0	14.8494	0	0	0	0	0	0	0	0	0	0	0	0	42.5338	0	0	0	0	0	0	0	0	35.2622	0	0	0	0	0	0	0	2	1	3
D6RCM8	TNFAIP8	0	0	0	0	0	0	0	0	0	0	0	0	0	0	0	9.93023	29.5844	0	0	0	0	0	0	0	0	0	0	0	0	0	0	0	0	0	0	0	7.4875	0	0	0	0	0	0	0	0	2	1	3
A0A0A6YY98	TRPV5	0	0	0	0	0	0	0	0	0	0	0	0	0	0	0	0	0	12.0917	0	5.93489	0	0	0	0	0	0	0	0	0	0	0	0	0	0	0	0	0	0	0	9.25392	0	0	0	0	0	2	1	3
A0A1B0GUS4	UBE2L5	0	0	0	0	0	0	0	0	0	0	0	0	0	0	0	38.5256	0	0	0	0	0	0	0	0	0	0	0	70.8762	0	0	0	0	0	0	0	0	0	0	0	0	0	0	96.3383	0	0	2	1	3
O75445	USH2A	0	0	0	0	0	0	0	0	0	0	0	0	0	0	0	0.41376	0	0	0	0	0	0	0	0	0	0	0	1.07869	0	0	0	0.862855	0	0	0	0	0	0	0	0	0	0	0	0	0	2	1	3
Q9NUA8	ZBTB40	0	0	0	0	0	0	0	0	0	0	0	0	0	0	0	0	2.47109	0	0	3.50256	0	0	0	0	0	0	0	0	0	3.37528	0	0	0	0	0	0	0	0	0	0	0	0	0	0	0	2	1	3
B1APH4	ZNF487	0	0	0	0	0	0	0	0	0	0	0	0	0	0	0	0	0	0	24.2518	18.8749	0	0	0	0	0	0	0	0	0	9.09451	0	0	0	0	0	0	0	0	0	0	0	0	0	0	0	2	1	3
Q6UXH0	ANGPTL8	0	0	0	0	0	0	0	0	0	0	0	0	0	0	0	0	0	0	0	0	0	0	0	0	0	0	0	114.849	0	0	0	0	0	0	0	72.717	117.651	0	0	0	0	0	0	0	0	1	2	3
P15144	ANPEP	0	0	0	0	0	0	0	0	0	0	0	0	0	0	0	2.11477	0	0	0	0	0	0	0	0	0	0	0	0	0	0	0	0	0	0	0	0	0	0	9.92894	0	0	4.20877	0	0	0	1	2	3
P38606	ATP6V1A	0	0	0	0	0	0	0	0	0	0	0	0	0	0	0	0	5.01082	0	0	0	0	0	0	0	0	0	0	0	0	0	11.3644	0	0	0	0	0	0	0	0	0	0	0	0	32.7605	0	1	2	3
P21953	BCKDHB	0	0	0	0	0	0	0	0	0	0	0	0	0	0	0	0	0	0	0	0	0	0	18.156	0	0	0	0	0	0	0	0	0	0	0	0	55.9857	4.02107	0	0	0	0	0	0	0	0	1	2	3
Q02338	BDH1	0	0	0	0	0	0	0	0	0	0	0	0	0	0	0	0	0	0	0	0	0	0	0	0	0	0	0	0	25.9052	0	0	0	0	0	0	42.1501	0	21.4355	0	0	0	0	0	0	0	1	2	3
Q9NSI6	BRWD1	0	0	0	0	0	0	0	0	0	0	0	0	0	0	0	0	0	0	0	0	0	0	0	0	0	0	0	0	3.75008	0	0	0	8.70649	0	0	0	0	0	0	0	1.39722	0	0	0	0	1	2	3
P02745	C1QA	0	0	0	0	0	0	0	0	0	0	0	0	0	0	77.6273	0	0	0	0	0	0	0	0	0	0	0	0	0	0	18.0015	0	0	0	74.9068	0	0	0	0	0	0	0	0	0	0	0	1	2	3
P09871	C1S	0	0	0	0	0	0	0	0	0	0	0	0	0	0	0	0	0	0	0	0	0	0	0	0	0	0	0	8.31225	0	0	0	0	0	25.3591	0	0	0	0	0	0	0	0	22.5766	0	0	1	2	3
Q9Y5S2	CDC42BPB	0	0	0	0	0	0	0	0	0	0	0	0	0	0	0	0	0	0	2.16683	0	0	0	0	0	0	0	0	0	0	0	0	0	0	0	14.5129	12.3876	0	0	0	0	0	0	0	0	0	1	2	3
P05452	CLEC3B	0	0	0	0	0	0	0	0	0	0	0	0	0	0	0	0	0	44.3694	0	0	0	0	0	0	0	0	0	0	0	0	0	0	0	0	0	0	0	18.1629	24.2223	0	0	0	0	0	0	1	2	3
Q8NI60	COQ8A	0	0	0	0	0	0	0	0	0	0	0	0	0	0	0	0	0	0	0	0	0	0	0	0	0	11.6457	0	0	0	0	0	0	0	27.3098	0	0	0	5.72703	0	0	0	0	0	0	0	1	2	3
P22792	CPN2	0	0	0	0	0	0	0	0	0	0	0	0	0	0	0	0	0	0	0	0	0	0	0	6.42004	0	0	0	0	0	0	0	0	0	0	31.099	0	2.87714	0	0	0	0	0	0	0	0	1	2	3
Q96SM3	CPXM1	0	0	0	0	0	0	0	0	0	0	0	0	0	0	0	5.65472	0	0	0	0	0	0	0	0	0	0	0	0	0	0	0	0	0	0	0	19.788	0	0	0	0	0	45.3252	0	0	0	1	2	3
P21291	CSRP1	0	0	0	0	0	0	0	0	0	0	0	0	0	0	0	0	0	24.2832	0	0	0	0	0	0	0	0	0	0	0	0	0	0	0	0	0	0	33.6591	0	0	0	0	0	83.5851	0	0	1	2	3
P48061	CXCL12	0	0	0	0	0	0	0	0	0	0	0	0	0	0	0	0	0	0	0	0	0	0	0	0	0	0	0	118.592	0	0	0	0	0	729.171	0	75.1302	0	0	0	0	0	0	0	0	0	1	2	3
P50402	EMD	0	0	0	0	0	0	0	0	0	0	0	0	0	0	0	0	0	17.1881	0	0	0	0	0	0	0	0	0	0	0	0	0	0	0	0	0	0	0	56.4522	37.6427	0	0	0	0	0	0	1	2	3
P30040	ERP29	0	0	0	0	0	0	0	0	0	0	0	0	0	0	0	7.90741	0	0	0	0	0	0	0	0	0	0	0	0	0	0	0	0	0	0	0	0	0	0	0	0	0	15.9563	0	77.4134	0	1	2	3
P22087	FBL	0	0	0	0	0	0	0	0	0	0	0	0	0	0	0	0	10.1589	0	0	0	0	0	0	0	0	0	0	0	0	0	0	0	0	0	0	0	0	24.2172	16.1482	0	0	0	0	0	0	1	2	3
P14324	FDPS	0	0	0	0	0	0	0	0	0	0	0	0	0	0	0	0	0	0	0	0	4.7052	0	0	0	0	0	0	0	0	0	0	0	0	0	0	0	0	16.9357	0	0	0	0	35.6745	0	0	1	2	3
Q9H4A6	GOLPH3	0	0	0	0	0	0	0	0	0	0	0	0	0	0	0	0	0	0	12.3343	0	0	0	0	0	0	0	0	0	0	0	0	28.3783	0	0	0	0	0	0	0	0	0	13.6901	0	0	0	1	2	3
P28161	GSTM2	0	0	0	0	0	0	0	0	0	0	0	0	0	0	0	0	0	19.1868	0	0	0	0	0	0	0	0	0	0	0	0	0	0	0	0	0	0	6.65556	0	0	0	28.1649	0	0	0	0	1	2	3
Q92522	H1-10	0	0	0	0	0	0	0	0	0	0	0	0	0	0	0	0	0	0	0	0	0	0	0	0	0	0	0	0	43.8661	0	0	0	0	0	0	0	0	54.5704	48.4445	0	0	0	0	0	0	1	2	3
P51858	HDGF	0	0	0	0	0	0	0	0	0	0	0	0	0	0	0	0	0	18.6871	0	0	0	0	0	0	0	0	0	0	0	0	0	0	0	0	0	0	12.9298	15.2994	0	0	0	0	0	0	0	1	2	3
P24593	IGFBP5	0	0	0	0	0	0	0	0	0	0	0	0	0	0	0	0	0	0	0	0	0	0	0	0	0	0	0	103.681	0	0	0	0	0	127.576	0	0	0	13.3358	0	0	0	0	0	0	0	1	2	3
P08779	KRT16	0	0	0	0	0	0	0	0	0	0	0	0	0	0	0	0	0	0	0	0	17.6898	0	0	0	0	0	0	0	0	0	0	0	0	0	0	0	0	87.869	0	0	14.3766	0	0	0	0	1	2	3
P41159	LEP	0	0	0	0	0	0	0	0	0	0	0	0	0	0	0	0	0	0	0	0	0	0	0	0	0	0	0	102.349	0	0	0	0	369.338	0	0	0	0	0	117.292	0	0	0	0	0	0	1	2	3
Q9C0E8	LNPK	0	0	0	0	0	0	0	0	0	0	0	0	0	0	0	0	0	0	8.75065	0	0	0	0	0	0	0	0	0	0	0	0	0	0	0	0	0	7.27951	8.59055	0	0	0	0	0	0	0	1	2	3
P23368	ME2	0	0	0	0	0	0	0	0	0	0	0	0	0	0	0	0	0	0	0	0	0	0	0	0	0	0	0	0	7.54951	0	0	0	0	29.6506	28.8373	0	0	0	0	0	0	0	0	0	0	1	2	3
P51608	MECP2	0	0	0	0	0	0	0	0	0	0	0	0	0	0	0	0	0	66.7539	0	0	0	0	0	0	0	0	0	0	0	0	0	0	0	0	0	0	0	85.9055	10.3654	0	0	0	0	0	0	1	2	3
P14780	MMP9	0	0	0	0	0	0	0	0	0	0	0	0	0	0	0	0	0	0	0	0	0	0	0	0	5.60017	0	0	0	0	0	0	0	0	0	0	0	0	0	0	4.89463	0	0	0	28.7215	0	1	2	3
B4DDJ5	MSR1	0	0	0	0	0	0	0	0	0	0	0	0	0	0	0	0	19.906	0	0	0	0	0	0	0	0	0	0	0	0	0	0	0	0	37.8435	54.6589	0	0	0	0	0	0	0	0	0	0	1	2	3
O43676	NDUFB3	0	0	0	0	0	0	0	0	0	0	0	0	0	0	0	0	0	0	0	85.3263	0	0	0	0	0	0	0	0	0	0	0	0	0	0	0	0	0	107.668	47.899	0	0	0	0	0	0	1	2	3
Q6ZWH5	NEK10	0	0	0	0	0	0	0	0	0	0	0	0	0	0	0	0	0	0	0	0	0	0	0	0	0	6.28367	0	0	0	0	0	0	0	14.8253	0	6.11338	0	0	0	0	0	0	0	0	0	1	2	3
Q8WWR8	NEU4	0	0	0	0	0	0	0	0	0	0	0	0	0	0	0	0	0	0	0	0	0	0	50.1638	0	0	0	0	0	0	18.189	0	0	0	0	0	0	0	0	0	0	0	17.9451	0	0	0	1	2	3
A0A0B4J1S8	PI4KB	0	0	0	0	0	0	0	0	0	0	0	0	0	0	0	0	0	0	0	0	0	0	0	0	0	0	0	0	5.32906	0	0	5.17713	0	0	10.1779	0	0	0	0	0	0	0	0	0	0	1	2	3
P48426	PIP4K2A	0	0	0	0	0	0	0	0	0	0	0	0	0	0	0	0	0	0	0	0	9.77234	0	0	0	0	0	0	0	0	0	0	0	0	0	0	0	7.4875	0	0	24.8556	0	0	0	0	0	1	2	3
Q99541	PLIN2	0	0	0	0	0	0	0	0	0	0	0	0	0	0	0	0	7.13871	0	0	0	0	0	0	0	0	0	0	0	0	9.75082	0	59.9205	0	0	0	0	0	0	0	0	0	0	0	0	0	1	2	3
Q10713	PMPCA	0	0	0	0	0	0	0	0	0	0	0	0	0	0	0	0	0	0	0	0	0	0	0	0	0	14.4106	0	0	0	0	0	0	0	0	0	13.8355	2.98113	0	0	0	0	0	0	0	0	1	2	3
P62140	PPP1CB	0	0	0	0	0	0	0	0	0	0	0	0	0	0	0	0	0	0	44.8367	0	0	0	0	0	0	0	0	0	0	0	0	0	0	0	0	0	0	10.9632	14.6206	0	0	0	0	0	0	1	2	3
P20340	RAB6A	0	0	0	0	0	0	0	0	0	0	0	0	0	0	0	19.4927	0	0	0	0	0	0	0	0	0	0	0	0	0	0	33.0036	0	0	0	0	0	0	34.6894	0	0	0	0	0	0	0	1	2	3
Q9BYK1	RPS21	0	0	0	0	0	0	0	0	0	0	0	0	0	0	0	0	0	0	0	53.414	0	0	0	0	0	0	0	0	0	0	0	0	0	0	0	0	35.011	41.3164	0	0	0	0	0	0	0	1	2	3
P0DME0	SETSIP	0	0	0	0	0	0	0	0	0	0	0	0	0	0	0	0	9.81572	0	0	0	0	0	0	0	0	0	0	0	0	0	0	0	0	0	0	0	9.94867	0	0	10.9364	0	0	0	0	0	1	2	3
Q9H299	SH3BGRL3	0	0	0	0	0	0	0	0	0	0	0	0	0	0	0	0	0	0	0	0	21.7616	0	0	0	0	0	0	0	0	45.0975	0	0	0	0	0	0	0	0	0	0	0	0	0	215.86	0	1	2	3
O43772	SLC25A20	0	0	0	0	0	0	0	0	0	0	0	0	0	0	0	0	10.4335	0	0	0	0	0	0	0	0	0	0	0	0	0	0	0	0	0	0	24.4535	0	12.4358	0	0	0	0	0	0	0	1	2	3
P62304	SNRPE	0	0	0	0	0	0	0	0	0	0	0	0	0	0	0	63.8569	0	0	0	0	0	0	0	0	0	0	0	0	0	0	0	0	0	0	0	0	32.0992	37.8802	0	0	0	0	0	0	0	1	2	3
O60493	SNX3	0	0	0	0	0	0	0	0	0	0	0	0	0	0	0	0	0	0	0	25.88	0	0	0	0	0	0	0	0	0	0	0	0	0	0	0	0	0	65.2882	87.0692	0	0	0	0	0	0	1	2	3
A0A0U1RRL8	SPATA20	0	0	0	0	0	0	0	0	0	0	0	0	0	0	0	0	0	0	0	0	0	0	0	0	0	0	0	0	50.4781	0	0	0	0	0	0	0	11.8205	18.5719	0	0	0	0	0	0	0	1	2	3
J3KTL2	SRSF1	0	0	0	0	0	0	0	0	0	0	0	0	0	0	0	0	12.1495	0	0	0	0	0	0	0	0	0	0	0	0	0	0	0	0	0	33.3608	0	0	28.8806	0	0	0	0	0	0	0	1	2	3
C9IZQ1	SSR1	0	0	0	0	0	0	0	0	0	0	0	0	0	0	0	20.3202	0	0	0	0	0	0	0	0	0	0	0	0	0	0	0	0	0	0	0	0	5.09566	24.1353	0	0	0	0	0	0	0	1	2	3
J3KQJ1	SUMF2	0	0	0	0	0	0	0	0	0	0	0	0	0	0	0	0	0	0	10.5841	0	0	0	0	0	0	0	0	0	0	0	21.6391	0	0	0	0	22.3621	0	0	0	0	0	0	0	0	0	1	2	3
Q86TI0	TBC1D1	0	0	0	0	0	0	0	0	0	0	0	0	0	0	0	0	0	11.2922	0	0	0	0	0	0	0	0	0	0	0	0	0	0	0	0	0	0	0	6.13611	8.1832	0	0	0	0	0	0	1	2	3
Q9H1E5	TMX4	0	0	0	0	0	0	0	0	0	0	0	0	0	0	0	0	0	0	0	0	0	0	0	0	0	0	0	0	12.6812	0	0	0	0	0	0	0	0	0	0	0	9.4496	0	44.2915	0	0	1	2	3
Q6ZVM7	TOM1L2	0	0	0	0	0	0	0	0	0	0	0	0	0	0	0	0	0	0	7.50056	0	0	0	0	0	0	0	0	0	0	0	0	0	0	0	0	0	3.11979	0	0	0	0	8.32504	0	0	0	1	2	3
P13693	TPT1	0	0	0	0	0	0	0	0	0	0	0	0	0	0	0	0	0	0	0	0	0	0	34.5903	0	0	0	0	0	0	0	0	0	0	0	0	0	7.66082	0	0	0	0	40.9314	0	0	0	1	2	3
Q5EBN2	TRIM61	0	0	0	0	0	0	0	0	0	0	0	0	0	0	0	0	0	0	0	60.8083	0	0	0	0	0	0	0	0	0	0	0	0	0	0	0	0	0	51.1342	68.1933	0	0	0	0	0	0	1	2	3
Q8WUA8	TSKU	0	0	0	0	0	0	0	0	0	0	0	0	0	0	0	0	0	0	0	0	0	0	0	0	0	0	0	16.8149	0	0	0	0	0	51.4984	74.8261	0	0	0	0	0	0	0	0	0	0	1	2	3
Q04323	UBXN1	0	0	0	0	0	0	0	0	0	0	0	0	0	0	0	0	0	0	0	14.594	0	0	0	0	0	0	0	0	0	0	0	0	0	0	0	0	0	12.2722	0	0	0	0	0	67.316	0	1	2	3
O60763	USO1	0	0	0	0	0	0	0	0	0	0	0	0	0	0	0	0	0	0	3.83362	0	0	0	0	0	0	0	0	0	0	0	0	0	0	0	0	0	0	3.76348	0	0	3.4195	0	0	0	0	1	2	3
P54578	USP14	0	0	0	0	0	0	0	0	0	0	0	0	0	0	0	0	0	0	0	0	12.1249	0	0	0	0	0	0	0	0	0	0	0	0	0	0	0	6.20492	0	0	6.8066	0	0	0	0	0	1	2	3
Q93009	USP7	0	0	0	0	0	0	0	0	0	0	0	0	0	0	0	0	2.67701	0	0	0	0	0	0	0	0	0	0	0	0	0	0	3.73904	0	0	0	0	0	0	4.25526	0	0	0	0	0	0	1	2	3
Q06481	APLP2	0	0	0	0	0	0	0	0	0	0	0	0	0	0	0	0	0	0	0	0	0	0	0	0	0	0	0	0	0	0	0	0	0	22.6281	10.9318	0	2.01053	0	0	0	0	0	0	0	0	0	3	3
Q7Z401	DENND4A	0	0	0	0	0	0	0	0	0	0	0	0	0	0	0	0	0	0	0	0	0	0	0	0	0	0	0	0	0	0	0	0	0	0	0	3.86108	0	13.6631	0	12.7719	0	0	0	0	0	0	3	3
P34932	HSPA4	0	0	0	0	0	0	0	0	0	0	0	0	0	0	0	0	0	0	0	0	0	0	0	0	0	0	0	0	0	0	0	0	0	0	0	0	1.83721	0	0	4.05337	0	0	0	23.785	0	0	3	3
P63173	RPL38	0	0	0	0	0	0	0	0	0	0	0	0	0	0	0	0	0	0	0	0	0	0	0	0	0	0	0	0	0	0	0	0	0	0	0	0	21.1453	0	0	0	44.858	0	210.255	0	0	0	3	3
Q9Y6M7	SLC4A7	0	0	0	0	0	0	0	0	0	0	0	0	0	0	0	0	0	0	0	0	0	0	0	0	0	0	0	0	0	6.93808	0	0	16.9547	0	0	0	0	0	0	0	0	3.42251	0	0	0	0	3	3
H3BS19	ZNF469	0	0	0	0	0	0	0	0	0	0	0	0	0	0	0	0	0	0	0	0	0	0	0	0	0	0	0	0	0	1.12509	1.86813	0	0	0	0	1.93054	0	0	0	0	0	0	0	0	0	0	3	3
H0Y896	CFAP44	0	8.76705	0	0	0	0	0	0	0	0	0	0	34.4345	0	0	0	0	0	0	0	0	0	0	0	0	0	0	0	0	0	0	0	0	0	0	0	0	0	0	0	0	0	0	0	2	0	0	2
Q14CN2	CLCA4	0	0	4.77479	0	13.8583	0	0	0	0	0	0	0	0	0	0	0	0	0	0	0	0	0	0	0	0	0	0	0	0	0	0	0	0	0	0	0	0	0	0	0	0	0	0	0	2	0	0	2
P05997	COL5A2	6.13184	0	0	0	0	0	0	0	10.8735	0	0	0	0	0	0	0	0	0	0	0	0	0	0	0	0	0	0	0	0	0	0	0	0	0	0	0	0	0	0	0	0	0	0	0	2	0	0	2
A8K979	ERI2	0	0	0	7.19239	0	0	9.21467	0	0	0	0	0	0	0	0	0	0	0	0	0	0	0	0	0	0	0	0	0	0	0	0	0	0	0	0	0	0	0	0	0	0	0	0	0	2	0	0	2
E9PN63	FAM86B1	0	0	0	0	0	43.6286	0	84.9121	0	0	0	0	0	0	0	0	0	0	0	0	0	0	0	0	0	0	0	0	0	0	0	0	0	0	0	0	0	0	0	0	0	0	0	0	2	0	0	2
E9PG19	FCHSD2	0	0	0	0	0	0	0	17.9832	0	0	42.4025	0	0	0	0	0	0	0	0	0	0	0	0	0	0	0	0	0	0	0	0	0	0	0	0	0	0	0	0	0	0	0	0	0	2	0	0	2
Q5GLZ8	HERC4	0	0	0	0	0	6.73677	0	0	6.61862	0	0	0	0	0	0	0	0	0	0	0	0	0	0	0	0	0	0	0	0	0	0	0	0	0	0	0	0	0	0	0	0	0	0	0	2	0	0	2
P16402	HIST1H1D	0	0	0	0	0	0	0	0	0	179.284	163.762	0	0	0	0	0	0	0	0	0	0	0	0	0	0	0	0	0	0	0	0	0	0	0	0	0	0	0	0	0	0	0	0	0	2	0	0	2
Q8NFM7	IL17RD	0	0	0	0	17.2521	9.78436	0	0	0	0	0	0	0	0	0	0	0	0	0	0	0	0	0	0	0	0	0	0	0	0	0	0	0	0	0	0	0	0	0	0	0	0	0	0	2	0	0	2
Q14114	LRP8	0	8.24624	0	0	0	0	0	0	0	0	0	0	16.1944	0	0	0	0	0	0	0	0	0	0	0	0	0	0	0	0	0	0	0	0	0	0	0	0	0	0	0	0	0	0	0	2	0	0	2
Q8TC57	M1AP	0	0	0	0	0	0	0	26.4275	13.316	0	0	0	0	0	0	0	0	0	0	0	0	0	0	0	0	0	0	0	0	0	0	0	0	0	0	0	0	0	0	0	0	0	0	0	2	0	0	2
A0A087WT58	MROH2A	0	0	0	0	0	4.17038	0	0	4.09724	0	0	0	0	0	0	0	0	0	0	0	0	0	0	0	0	0	0	0	0	0	0	0	0	0	0	0	0	0	0	0	0	0	0	0	2	0	0	2
Q86WI1	PKHD1L1	0	0	0.530533	0	0	0	0	0	0	1.25613	0	0	0	0	0	0	0	0	0	0	0	0	0	0	0	0	0	0	0	0	0	0	0	0	0	0	0	0	0	0	0	0	0	0	2	0	0	2
A0A0J9YWL9	TEX13C	0	0	0	0	0	0	0	0	0	0	33.6296	4.39343	0	0	0	0	0	0	0	0	0	0	0	0	0	0	0	0	0	0	0	0	0	0	0	0	0	0	0	0	0	0	0	0	2	0	0	2
Q3LXA3	TKFC	0	7.37821	8.19914	0	0	0	0	0	0	0	0	0	0	0	0	0	0	0	0	0	0	0	0	0	0	0	0	0	0	0	0	0	0	0	0	0	0	0	0	0	0	0	0	0	2	0	0	2
Q96S15	WDR24	0	0	0	0	0	0	0	15.3248	0	0	35.8228	0	0	0	0	0	0	0	0	0	0	0	0	0	0	0	0	0	0	0	0	0	0	0	0	0	0	0	0	0	0	0	0	0	2	0	0	2
Q709F0	ACAD11	0	0	0	0	0	9.14276	0	0	0	0	0	0	0	0	0	0	0	0	4.75035	0	0	0	0	0	0	0	0	0	0	0	0	0	0	0	0	0	0	0	0	0	0	0	0	0	1	1	0	2
A0A0C4DFV3	ADGRF4	0	0	0	0	0	0	0	0	9.37638	0	0	0	0	0	0	0	8.16833	0	0	0	0	0	0	0	0	0	0	0	0	0	0	0	0	0	0	0	0	0	0	0	0	0	0	0	1	1	0	2
H3BUS0	ARIH1	0	88.5386	0	0	0	0	0	0	0	0	0	0	0	0	0	0	0	0	0	0	0	0	0	0	0	0	0	129.506	0	0	0	0	0	0	0	0	0	0	0	0	0	0	0	0	1	1	0	2
Q9HBG4	ATP6V0A4	9.11017	0	0	0	0	0	0	0	0	0	0	0	0	0	0	0	3.56935	0	0	0	0	0	0	0	0	0	0	0	0	0	0	0	0	0	0	0	0	0	0	0	0	0	0	0	1	1	0	2
Q86WA6	BPHL	0	0	0	17.0404	0	0	0	0	0	0	0	0	0	0	0	0	0	0	0	0	0	0	0	0	0	25.8049	0	0	0	0	0	0	0	0	0	0	0	0	0	0	0	0	0	0	1	1	0	2
Q9Y426	C2CD2	0	0	0	0	0	0	0	0	20.8802	0	0	0	0	0	0	12.1829	0	0	0	0	0	0	0	0	0	0	0	0	0	0	0	0	0	0	0	0	0	0	0	0	0	0	0	0	1	1	0	2
A0A0A0MQS6	CDH23	0	0	0	0	0	0	0	0	0	0	74.57	0	0	0	0	0	0	0	1.16675	0	0	0	0	0	0	0	0	0	0	0	0	0	0	0	0	0	0	0	0	0	0	0	0	0	1	1	0	2
D6R9Z2	CDK7	0	0	0	0	0	0	0	0	0	0	0	74.2539	0	0	0	0	52.7852	0	0	0	0	0	0	0	0	0	0	0	0	0	0	0	0	0	0	0	0	0	0	0	0	0	0	0	1	1	0	2
O00533	CHL1	0	0	0	0	0	5.93478	0	0	0	0	0	0	0	0	0	0	0	0	3.08356	0	0	0	0	0	0	0	0	0	0	0	0	0	0	0	0	0	0	0	0	0	0	0	0	0	1	1	0	2
Q9NZA1	CLIC5	0	0	0	0	0	17.3231	0	0	0	0	0	0	0	0	0	0	0	0	0	0	0	0	0	0	0	0	0	13.6422	0	0	0	0	0	0	0	0	0	0	0	0	0	0	0	0	1	1	0	2
Q7Z7A1	CNTRL	0	0	0.916374	0	0	0	0	0	0	0	0	0	0	0	0	0	0	0	0	0	0	0	2.89557	0	0	0	0	0	0	0	0	0	0	0	0	0	0	0	0	0	0	0	0	0	1	1	0	2
Q5VWQ8	DAB2IP	0	0	0	0	0	0	0	0	0	0	0	0	0	29.4319	0	0	0	0	3.1669	0	0	0	0	0	0	0	0	0	0	0	0	0	0	0	0	0	0	0	0	0	0	0	0	0	1	1	0	2
O43293	DAPK3	0	0	0	0	0	0	0	0	14.9707	0	0	0	0	0	0	0	0	9.49345	0	0	0	0	0	0	0	0	0	0	0	0	0	0	0	0	0	0	0	0	0	0	0	0	0	0	1	1	0	2
Q5VW00	DCAF12L2	0	0	0	0	0	0	0	0	15.5222	0	0	0	0	0	0	0	6.72686	0	0	0	0	0	0	0	0	0	0	0	0	0	0	0	0	0	0	0	0	0	0	0	0	0	0	0	1	1	0	2
Q8WVC6	DCAKD	0	0	18.1828	0	0	0	0	0	0	0	0	0	0	0	0	0	51.8243	0	0	0	0	0	0	0	0	0	0	0	0	0	0	0	0	0	0	0	0	0	0	0	0	0	0	0	1	1	0	2
Q9P2D7	DNAH1	0	0	0	0	0	0	0	0	0	0	0	1.97946	0	0	0	0	0	0	0	0	0	0	0	0	0	1.67565	0	0	0	0	0	0	0	0	0	0	0	0	0	0	0	0	0	0	1	1	0	2
P08246	ELANE	0	0	0	0	0	0	0	0	0	0	0	8.44891	0	0	0	0	0	0	0	0	0	0	0	0	15.3567	0	0	0	0	0	0	0	0	0	0	0	0	0	0	0	0	0	0	0	1	1	0	2
O95936	EOMES	0	0	0	7.635	0	0	0	0	0	0	0	0	0	0	0	0	0	0	0	0	0	0	0	0	0	0	4.49253	0	0	0	0	0	0	0	0	0	0	0	0	0	0	0	0	0	1	1	0	2
K7EPT8	GFAP	104.241	0	0	0	0	0	0	0	0	0	0	0	0	0	0	0	0	0	0	0	0	103.389	0	0	0	0	0	0	0	0	0	0	0	0	0	0	0	0	0	0	0	0	0	0	1	1	0	2
Q3T906	GNPTAB	0	0	0	0	0	0	0	0	5.51552	0	0	0	0	0	0	0	0	0	0	0	0	0	0	0	0	0	0	0	3.45402	0	0	0	0	0	0	0	0	0	0	0	0	0	0	0	1	1	0	2
Q05586	GRIN1	0	0	0	0	0	7.53877	0	0	0	0	0	0	0	0	19.0025	0	0	0	0	0	0	0	0	0	0	0	0	0	0	0	0	0	0	0	0	0	0	0	0	0	0	0	0	0	1	1	0	2
P13807	GYS1	0	0	2.89381	0	0	0	0	0	0	0	0	0	0	0	0	0	0	0	0	0	0	0	0	0	0	0	0	0	5.87184	0	0	0	0	0	0	0	0	0	0	0	0	0	0	0	1	1	0	2
Q14CZ0	HAPSTR1	0	0	0	0	0	0	23.1438	0	0	0	0	0	0	0	0	0	0	0	0	0	0	0	0	0	0	0	0	0	15.9872	0	0	0	0	0	0	0	0	0	0	0	0	0	0	0	1	1	0	2
P69892	HBG2	0	0	0	0	0	0	4170.53	0	0	0	0	0	0	0	0	0	0	0	0	0	0	0	0	5558.47	0	0	0	0	0	0	0	0	0	0	0	0	0	0	0	0	0	0	0	0	1	1	0	2
Q76N89	HECW1	0	0	0	0	0	0	0	0	0	3.19742	0	0	0	0	0	0	0	0	0	2.72421	0	0	0	0	0	0	0	0	0	0	0	0	0	0	0	0	0	0	0	0	0	0	0	0	1	1	0	2
O95714	HERC2	0	0.781223	0	0	0	0	0	0	0	0	0	0	0	0	3.63878	0	0	0	0	0	0	0	0	0	0	0	0	0	0	0	0	0	0	0	0	0	0	0	0	0	0	0	0	0	1	1	0	2
C9JNU6	HIGD1A	0	0	0	0	0	0	0	0	75.799	0	0	0	0	0	0	0	198.03	0	0	0	0	0	0	0	0	0	0	0	0	0	0	0	0	0	0	0	0	0	0	0	0	0	0	0	1	1	0	2
Q96P70	IPO9	0	0	0	0	0	0	3.07156	0	0	0	0	0	0	0	0	0	2.95158	0	0	0	0	0	0	0	0	0	0	0	0	0	0	0	0	0	0	0	0	0	0	0	0	0	0	0	1	1	0	2
P05106	ITGB3	0	0	0	0	0	0	0	0	0	0	0	11.1043	0	0	0	0	0	0	0	0	0	0	0	0	5.03141	0	0	0	0	0	0	0	0	0	0	0	0	0	0	0	0	0	0	0	1	1	0	2
Q96L42	KCNH8	7.00782	0	0	0	0	0	0	0	0	0	0	0	0	0	0	0	0	0	0	0	0	7.03739	0	0	0	0	0	0	0	0	0	0	0	0	0	0	0	0	0	0	0	0	0	0	1	1	0	2
A0A0C4ZR07	KIR3DL3	0	0	0	0	0	0	0	0	15.8374	0	0	0	0	0	0	0	0	0	0	0	0	0	0	0	9.75655	0	0	0	0	0	0	0	0	0	0	0	0	0	0	0	0	0	0	0	1	1	0	2
Q9H8W2	LINC00472	0	0	0	0	0	0	0	0	114.171	0	0	0	0	0	0	0	0	0	0	70.5377	0	0	0	0	0	0	0	0	0	0	0	0	0	0	0	0	0	0	0	0	0	0	0	0	1	1	0	2
Q9NZU5	LMCD1	0	0	0	0	0	19.7291	0	0	0	0	0	0	0	0	0	0	0	12.2915	0	0	0	0	0	0	0	0	0	0	0	0	0	0	0	0	0	0	0	0	0	0	0	0	0	0	1	1	0	2
Q7L5N7	LPCAT2	0	0	4.00311	0	0	0	0	0	0	0	0	0	0	0	0	3.81578	0	0	0	0	0	0	0	0	0	0	0	0	0	0	0	0	0	0	0	0	0	0	0	0	0	0	0	0	1	1	0	2
P30533	LRPAP1	42.3973	0	0	0	0	0	0	0	0	0	0	0	0	0	0	0	16.6112	0	0	0	0	0	0	0	0	0	0	0	0	0	0	0	0	0	0	0	0	0	0	0	0	0	0	0	1	1	0	2
Q8N1G4	LRRC47	0	0	0	0	22.3429	0	0	0	0	0	0	0	0	0	0	0	0	7.89455	0	0	0	0	0	0	0	0	0	0	0	0	0	0	0	0	0	0	0	0	0	0	0	0	0	0	1	1	0	2
P00540	MOS	23.1258	0	0	0	0	0	0	0	0	0	0	0	0	0	0	0	0	0	0	0	0	0	0	0	0	0	8.62697	0	0	0	0	0	0	0	0	0	0	0	0	0	0	0	0	0	1	1	0	2
O75352	MPDU1	0	0	0	0	0	0	0	0	59.2524	0	0	0	0	0	0	0	38.7138	0	0	0	0	0	0	0	0	0	0	0	0	0	0	0	0	0	0	0	0	0	0	0	0	0	0	0	1	1	0	2
K7ER53	NFATC1	0	4.25332	0	0	0	0	0	0	0	0	0	0	0	0	29.1102	0	0	0	0	0	0	0	0	0	0	0	0	0	0	0	0	0	0	0	0	0	0	0	0	0	0	0	0	0	1	1	0	2
Q9BZQ8	NIBAN1	0	0	2.31505	0	0	0	0	0	0	0	0	0	0	0	0	0	0	0	4.0003	0	0	0	0	0	0	0	0	0	0	0	0	0	0	0	0	0	0	0	0	0	0	0	0	0	1	1	0	2
Q9Y2I1	NISCH	0	2.60408	0	0	0	0	0	0	0	0	0	0	0	0	0	1.3792	0	0	0	0	0	0	0	0	0	0	0	0	0	0	0	0	0	0	0	0	0	0	0	0	0	0	0	0	1	1	0	2
Q7Z494	NPHP3	0	0	1.5916	0	0	0	0	0	0	0	0	0	0	0	0	0	0	0	0	0	0	0	0	0	0	0	2.1486	0	0	0	0	0	0	0	0	0	0	0	0	0	0	0	0	0	1	1	0	2
Q15102	PAFAH1B3	0	0	0	0	0	0	0	0	72.2533	0	0	0	0	0	0	0	0	0	0	0	8.82225	0	0	0	0	0	0	0	0	0	0	0	0	0	0	0	0	0	0	0	0	0	0	0	1	1	0	2
Q460N5	PARP14	0	0	0	0	0	4.00998	0	0	0	0	0	0	0	0	0	0	0	0	0	0	0	0	0	0	0	0	0	0	2.41782	0	0	0	0	0	0	0	0	0	0	0	0	0	0	0	1	1	0	2
Q96BD5	PHF21A	0	0	0	0	0	0	0	0	0	0	0	25.8295	0	0	0	0	18.3273	0	0	0	0	0	0	0	0	0	0	0	0	0	0	0	0	0	0	0	0	0	0	0	0	0	0	0	1	1	0	2
M0R2B7	POLD1	0	0	1.92921	0	0	0	0	0	0	0	0	0	0	0	0	0	0	0	3.33358	0	0	0	0	0	0	0	0	0	0	0	0	0	0	0	0	0	0	0	0	0	0	0	0	0	1	1	0	2
H0YNJ3	PPP2R5C	0	0	0	0	0	0	0	0	12.2917	0	0	0	0	0	0	0	0	0	0	65.7703	0	0	0	0	0	0	0	0	0	0	0	0	0	0	0	0	0	0	0	0	0	0	0	0	1	1	0	2
P13727	PRG2	0	0	0	0	0	0	0	0	0	22.6104	0	0	0	0	0	0	0	0	0	0	0	0	0	15.447	0	0	0	0	0	0	0	0	0	0	0	0	0	0	0	0	0	0	0	0	1	1	0	2
A0A1B0GTL5	RAB11FIP5	0	0	1.73629	0	0	0	0	0	0	0	0	0	0	0	0	0	0	0	0	0	0	0	0	2.80147	0	0	0	0	0	0	0	0	0	0	0	0	0	0	0	0	0	0	0	0	1	1	0	2
P62244	RPS15A	0	0	35.4492	0	0	0	0	0	0	0	0	0	0	0	0	0	0	0	0	0	0	0	0	0	0	0	0	0	33.356	0	0	0	0	0	0	0	0	0	0	0	0	0	0	0	1	1	0	2
P62851	RPS25	0	0	0	0	0	0	0	0	0	129.724	0	0	0	0	0	50.3408	0	0	0	0	0	0	0	0	0	0	0	0	0	0	0	0	0	0	0	0	0	0	0	0	0	0	0	0	1	1	0	2
Q9HB40	SCPEP1	0	0	4.72656	0	0	0	0	0	0	0	0	0	0	0	0	0	0	0	0	0	0	0	0	0	0	0	0	12.5001	0	0	0	0	0	0	0	0	0	0	0	0	0	0	0	0	1	1	0	2
Q9UBV2	SEL1L	0	0	5.45002	0	0	0	0	0	0	0	0	0	0	0	22.6413	0	0	0	0	0	0	0	0	0	0	0	0	0	0	0	0	0	0	0	0	0	0	0	0	0	0	0	0	0	1	1	0	2
A0A087WVA1	SELENOT	0	0	0	0	0	0	0	0	35.2993	0	0	0	0	0	0	10.298	0	0	0	0	0	0	0	0	0	0	0	0	0	0	0	0	0	0	0	0	0	0	0	0	0	0	0	0	1	1	0	2
Q92629	SGCD	0	0	0	0	0	25.0223	0	0	0	0	0	0	0	0	0	0	0	0	13.001	0	0	0	0	0	0	0	0	0	0	0	0	0	0	0	0	0	0	0	0	0	0	0	0	0	1	1	0	2
O60292	SIPA1L3	0	0	0	2.87696	0	0	0	0	0	0	0	0	0	0	0	0	0	0	0	0	0	0	0	0	0	0	0	0	2.5165	0	0	0	0	0	0	0	0	0	0	0	0	0	0	0	1	1	0	2
Q9UQE7	SMC3	6.13184	0	0	0	0	0	0	0	0	0	0	0	0	0	0	0	0	0	0	0	0	0	0	0	0	0	0	4.50511	0	0	0	0	0	0	0	0	0	0	0	0	0	0	0	0	1	1	0	2
A6NEL2	SOWAHB	0	5.03455	0	0	0	0	0	0	0	0	0	0	0	0	0	0	0	0	0	0	0	10.1651	0	0	0	0	0	0	0	0	0	0	0	0	0	0	0	0	0	0	0	0	0	0	1	1	0	2
Q9BVQ7	SPATA5L1	0	5.38176	0	0	0	0	0	0	0	0	0	0	0	0	0	0	8.51153	0	0	0	0	0	0	0	0	0	0	0	0	0	0	0	0	0	0	0	0	0	0	0	0	0	0	0	1	1	0	2
Q8TAV4	STOML3	0	0	7.52392	0	0	0	0	0	0	0	0	0	0	0	0	7.17184	0	0	0	0	0	0	0	0	0	0	0	0	0	0	0	0	0	0	0	0	0	0	0	0	0	0	0	0	1	1	0	2
Q587J7	TDRD12	0	0	0	0	0	0	0	0	39.7117	0	0	0	0	0	30.3231	0	0	0	0	0	0	0	0	0	0	0	0	0	0	0	0	0	0	0	0	0	0	0	0	0	0	0	0	0	1	1	0	2
O43294	TGFB1I1	17.5195	0	0	0	0	0	0	0	0	0	0	0	0	0	0	13.838	0	0	0	0	0	0	0	0	0	0	0	0	0	0	0	0	0	0	0	0	0	0	0	0	0	0	0	0	1	1	0	2
Q9H061	TMEM126A	0	0	0	0	0	111.959	0	0	0	0	0	0	0	0	0	10.7118	0	0	0	0	0	0	0	0	0	0	0	0	0	0	0	0	0	0	0	0	0	0	0	0	0	0	0	0	1	1	0	2
Q6Q0C0	TRAF7	0	0	0	0	0	0	4.78591	0	0	0	0	0	0	0	0	0	0	0	0	6.51865	0	0	0	0	0	0	0	0	0	0	0	0	0	0	0	0	0	0	0	0	0	0	0	0	1	1	0	2
C9J6P4	ZC3HAV1	0	3.81931	0	0	0	0	0	0	0	0	0	0	0	0	0	0	0	0	0	4.28091	0	0	0	0	0	0	0	0	0	0	0	0	0	0	0	0	0	0	0	0	0	0	0	0	1	1	0	2
Q8IUH4	ZDHHC13	0	0	0	0	0	0	0	0	11.1098	0	0	0	0	0	0	0	0	0	0	6.90783	0	0	0	0	0	0	0	0	0	0	0	0	0	0	0	0	0	0	0	0	0	0	0	0	1	1	0	2
Q63HK3	ZKSCAN2	0	0	0	0	0	0	0	0	7.09138	0	0	0	0	0	0	4.1376	0	0	0	0	0	0	0	0	0	0	0	0	0	0	0	0	0	0	0	0	0	0	0	0	0	0	0	0	1	1	0	2
Q15326	ZMYND11	12.4389	0	0	0	0	0	0	0	0	0	0	0	0	0	0	0	0	0	0	0	0	0	0	0	0	0	9.18039	0	0	0	0	0	0	0	0	0	0	0	0	0	0	0	0	0	1	1	0	2
Q17RW3	ZNF619	0	0	0	0	0	0	0	0	0	0	57.7552	0	0	0	0	0	0	0	0	0	0	0	12.2083	0	0	0	0	0	0	0	0	0	0	0	0	0	0	0	0	0	0	0	0	0	1	1	0	2
Q6P2Q0	ABCB9	0	0	2.84558	0	0	0	0	0	0	0	0	0	0	0	0	0	0	0	0	0	0	0	0	0	0	0	0	0	0	5.53171	0	0	0	0	0	0	0	0	0	0	0	0	0	0	1	0	1	2
Q8WYP5	AHCTF1	0	1.73605	0	0	0	0	0	0	0	0	0	0	0	0	0	0	0	0	0	0	0	0	0	0	0	0	0	0	0	0	0	0	0	0	0	0	0.693287	0	0	0	0	0	0	0	1	0	1	2
P51857	AKR1D1	46.7772	0	0	0	0	0	0	0	0	0	0	0	0	0	0	0	0	0	0	0	0	0	0	0	0	0	0	0	0	0	0	0	0	0	0	0	0	0	0	0	9.81729	0	0	0	1	0	1	2
P47895	ALDH1A3	0	0	0	0	0	28.5511	0	0	0	0	0	0	0	0	0	0	0	0	0	0	0	0	0	0	0	0	0	0	0	0	0	0	0	0	0	0	0	0	0	0	6.54486	0	0	0	1	0	1	2
H7C4I6	ALG12	0	0	0	0	0	0	0	70.6819	0	0	0	0	0	0	0	0	0	0	0	0	0	0	0	0	0	0	0	0	0	0	0	0	0	0	0	36.3585	0	0	0	0	0	0	0	0	1	0	1	2
Q8N944	AMER3	0	4.77414	0	0	0	0	0	0	0	0	0	0	0	0	0	0	0	0	0	0	0	0	0	0	0	0	0	0	0	0	0	0	0	0	0	0	1.90654	0	0	0	0	0	0	0	1	0	1	2
Q9P2R3	ANKFY1	0	0	0	0	0	0	0	0	6.14586	0	0	0	0	0	0	0	0	0	0	0	0	0	0	0	0	0	0	0	0	0	0	0	0	0	0	0	2.70382	0	0	0	0	0	0	0	1	0	1	2
O14983	ATP2A1	0	0	0	0	0	0	0	14.2302	0	0	0	0	0	0	0	0	0	0	0	0	0	0	0	0	0	0	0	0	0	0	0	0	0	0	0	0	0	0	0	13.8426	0	0	0	0	1	0	1	2
O14874	BCKDK	0	0	0	0	0	0	0	0	0	0	0	5.21419	0	0	0	0	0	0	0	0	0	0	0	0	0	0	0	0	0	0	0	10.3543	0	0	0	0	0	0	0	0	0	0	0	0	1	0	1	2
Q8N5S3	C2orf73	0	0	0	0	0	99.9288	0	0	0	0	0	0	0	0	0	0	0	0	0	0	0	0	0	0	0	0	0	0	0	0	0	0	0	0	0	25.097	0	0	0	0	0	0	0	0	1	0	1	2
D6RDN4	CCDC110	0	0	0	0	48.6454	0	0	0	0	0	0	0	0	0	0	0	0	0	0	0	0	0	0	0	0	0	0	0	0	0	0	16.4901	0	0	0	0	0	0	0	0	0	0	0	0	1	0	1	2
Q9ULB5	CDH7	0	0	0	0	0	0	0	0	0	6.50904	0	0	0	0	0	0	0	0	0	0	0	0	0	0	0	0	0	0	0	0	0	0	0	0	0	0	0	4.66344	0	0	0	0	0	0	1	0	1	2
P49454	CENPF	0	0	0	1.54913	0	0	0	0	0	0	0	0	0	0	0	0	0	0	0	0	0	0	0	0	0	0	0	0	0	0	2.17948	0	0	0	0	0	0	0	0	0	0	0	0	0	1	0	1	2
F8VS29	CEP290	2.97832	0	0	0	0	0	0	0	0	0	0	0	0	0	0	0	0	0	0	0	0	0	0	0	0	0	0	0	0	0	0	0	0	0	0	0	0	0	0	0	5.0741	0	0	0	1	0	1	2
O15519	CFLAR	0	0	0	0	0	0	0	0	0	0	0	0	30.8547	0	0	0	0	0	0	0	0	0	0	0	0	0	0	0	0	0	0	0	0	0	0	0	0	0	0	0	6.65516	0	0	0	1	0	1	2
P06732	CKM	0	20.1382	0	0	0	0	0	0	0	0	0	0	0	0	0	0	0	0	0	0	0	0	0	0	0	0	0	0	0	0	18.0586	0	0	0	0	0	0	0	0	0	0	0	0	0	1	0	1	2
P20849	COL9A1	0	0	0	0	0	0	0	0	0	0	39.4782	0	0	0	0	0	0	0	0	0	0	0	0	0	0	0	0	0	0	0	0	0	0	0	0	0	1.87188	0	0	0	0	0	0	0	1	0	1	2
A0A087WUM0	COX16	0	0	11.5753	0	0	0	0	0	0	0	0	0	0	0	0	0	0	0	0	0	0	0	0	0	0	0	0	0	0	0	0	0	0	0	0	0	0	0	0	0	0	22.2463	0	0	1	0	1	2
P82279	CRB1	0	2.77768	0	0	0	0	0	0	0	0	0	0	0	0	0	0	0	0	0	0	0	0	0	0	0	0	0	0	0	0	0	0	0	0	0	0	0	0	0	0	0	0	11.2021	0	1	0	1	2
Q5IJ48	CRB2	0	0	0	0	0	0	0	23.3	0	0	0	0	0	0	0	0	0	0	0	0	0	0	0	0	0	0	0	0	0	0	0	0	0	0	0	0	0	0	0	0	0	0	0	16.829	1	0	1	2
A0A087WV96	CYP3A7-CYP3A51P	0	0	33.6165	0	0	0	0	0	0	0	0	0	0	0	0	0	0	0	0	0	0	0	0	0	0	0	0	0	0	0	0	0	0	0	0	0	0	0	0	0	0	8.04753	0	0	1	0	1	2
Q9H0Q0	CYRIA	0	11.6315	0	0	0	0	0	0	0	0	0	0	0	0	0	0	0	0	0	0	0	0	0	0	0	0	0	0	0	12.5636	0	0	0	0	0	0	0	0	0	0	0	0	0	0	1	0	1	2
P81605	DCD	0	0	0	0	250.297	0	0	0	0	0	0	0	0	0	0	0	0	0	0	0	0	0	0	0	0	0	0	0	0	0	0	0	0	0	0	0	0	72.406	0	0	0	0	0	0	1	0	1	2
Q8WUY9	DEPDC1B	0	0	0	0	22.9086	0	0	0	0	0	0	0	0	0	0	0	0	0	0	0	0	0	0	0	0	0	0	0	0	0	0	0	0	0	0	0	0	0	0	0	5.95656	0	0	0	1	0	1	2
Q6IAN0	DHRS7B	0	0	6.84869	0	0	0	0	0	0	0	0	0	0	0	0	0	0	0	0	0	0	0	0	0	0	0	0	0	0	0	0	27.3237	0	0	0	0	0	0	0	0	0	0	0	0	1	0	1	2
Q9UPY3	DICER1	0	0	0	0	0	3.68918	0	0	0	0	0	0	0	0	0	0	0	0	0	0	0	0	0	0	0	0	0	0	0	0	3.58058	0	0	0	0	0	0	0	0	0	0	0	0	0	1	0	1	2
O75521	ECI2	0	0	0	38.0643	0	0	0	0	0	0	0	0	0	0	0	0	0	0	0	0	0	0	0	0	0	0	0	0	0	0	0	0	0	44.8661	0	0	0	0	0	0	0	0	0	0	1	0	1	2
Q96KS0	EGLN2	0	0	0	0	0	0	0	0	0	0	0	0	0	88.6829	0	0	0	0	0	0	0	0	0	0	0	0	0	0	0	0	0	0	0	0	0	0	0	0	0	0	0	0	0	51.3846	1	0	1	2
O60447	EVI5	0	0	0	0	0	17.3231	0	0	0	0	0	0	0	0	0	0	0	0	0	0	0	0	0	0	0	0	0	0	0	0	0	0	0	0	40.5229	0	0	0	0	0	0	0	0	0	1	0	1	2
P08709	F7	0	0	4.67833	0	0	0	0	0	0	0	0	0	0	0	0	0	0	0	0	0	0	0	0	0	0	0	0	0	0	9.09451	0	0	0	0	0	0	0	0	0	0	0	0	0	0	1	0	1	2
P00451	F8	0	6.51019	0	0	0	0	0	0	0	0	0	0	0	0	0	0	0	0	0	0	0	0	0	0	0	0	0	0	0	0	0	0	0	7.41265	0	0	0	0	0	0	0	0	0	0	1	0	1	2
Q75N90	FBN3	0	0	0	0	0	0	0	0	10.4795	0	0	0	0	0	0	0	0	0	0	0	0	0	0	0	0	0	0	0	0	0	0	0	0	0	0	0	0	12.2722	0	0	0	0	0	0	1	0	1	2
Q14314	FGL2	0	0	0	0	0	16.0399	0	0	0	0	0	0	0	0	0	0	0	0	0	0	0	0	0	0	0	0	0	0	0	0	0	0	0	0	18.8479	0	0	0	0	0	0	0	0	0	1	0	1	2
Q14315	FLNC	0	2.95129	0	0	0	0	0	0	0	0	0	0	0	0	0	0	0	0	0	0	0	0	0	0	0	0	0	0	0	3.18777	0	0	0	0	0	0	0	0	0	0	0	0	0	0	1	0	1	2
Q9P278	FNIP2	0	0	0	0	0	0	0	0	0	4.68194	0	0	0	0	0	0	0	0	0	0	0	0	0	0	0	0	0	0	0	0	0	0	0	0	0	0	1.42124	0	0	0	0	0	0	0	1	0	1	2
J3KNN1	GALNT9	0	0	3.52081	0	0	0	0	0	0	0	0	0	0	0	0	0	0	0	0	0	0	0	0	0	0	0	0	0	0	0	0	0	0	0	0	0	0	0	0	0	0	0	25.1617	0	1	0	1	2
P13224	GP1BB	0	0	0	0	0	0	0	0	0	0	0	33.3611	0	0	0	0	0	0	0	0	0	0	0	0	0	0	0	0	0	0	0	0	0	0	0	0	0	0	0	35.2567	0	0	0	0	1	0	1	2
P35914	HMGCL	0	0	0	0	0	23.4183	0	0	0	0	0	0	0	0	0	0	0	0	0	0	0	0	0	0	0	0	0	0	0	0	0	0	0	0	0	0	5.061	0	0	0	0	0	0	0	1	0	1	2
Q00056	HOXA4	0	0	0	0	0	0	0	0	0	16.5581	0	0	0	0	0	0	0	0	0	0	0	0	0	0	0	0	0	0	0	0	0	0	0	113.14	0	0	0	0	0	0	0	0	0	0	1	0	1	2
Q3SXM5	HSDL1	0	0	0	0	0	21.6539	0	0	0	0	0	0	0	0	0	0	0	0	0	0	0	0	0	0	0	0	0	0	0	0	0	12.9428	0	0	0	0	0	0	0	0	0	0	0	0	1	0	1	2
P12268	IMPDH2	0	0	4.34072	0	0	0	0	0	0	0	0	0	0	0	0	0	0	0	0	0	0	0	0	0	0	0	0	0	0	0	0	17.1612	0	0	0	0	0	0	0	0	0	0	0	0	1	0	1	2
Q9ULD6	INTU	0	0	0	0	0	0	32.5013	0	0	0	0	0	0	0	0	0	0	0	0	0	0	0	0	0	0	0	0	0	0	0	7.31683	0	0	0	0	0	0	0	0	0	0	0	0	0	1	0	1	2
P23458	JAK1	0	0	1.83275	0	0	0	0	0	0	0	0	0	0	0	0	0	0	0	0	0	0	0	0	0	0	0	0	0	0	0	0	0	0	0	28.2718	0	0	0	0	0	0	0	0	0	1	0	1	2
Q9NQT8	KIF13B	0	0	0	0	0	0	0	0	0	0	0	0	0	18.9758	0	0	0	0	0	0	0	0	0	0	0	0	0	0	0	0	0	0	0	0	0	0	0	2.04537	0	0	0	0	0	0	1	0	1	2
Q86VH2	KIF27	0	0	1.49514	0	0	0	0	0	0	0	0	0	0	0	0	0	0	0	0	0	0	0	0	0	0	0	0	0	0	0	0	0	0	0	0	0	0	0	0	0	0	2.86751	0	0	1	0	1	2
Q8NEZ4	KMT2C	0	0	0	0	0	0	0.642884	0	0	0	0	0	0	0	0	0	0	0	0	0	0	0	0	0	0	0	0	0	0	0.843821	0	0	0	0	0	0	0	0	0	0	0	0	0	0	1	0	1	2
A0A0G2JMY9	LILRA3	0	8.24624	0	0	0	0	0	0	0	0	0	0	0	0	0	0	0	0	0	0	0	0	0	0	0	0	0	0	0	0	0	0	0	0	0	0	0	0	10.3654	0	0	0	0	0	1	0	1	2
P43364	MAGEA11	0	9.02746	0	0	0	0	0	0	0	0	0	0	0	0	0	0	0	0	0	0	0	0	0	0	0	0	0	0	0	0	0	0	0	0	0	0	0	8.50873	0	0	0	0	0	0	1	0	1	2
Q7Z304	MAMDC2	0	0	3.13496	0	0	0	0	0	0	0	0	0	0	0	0	0	0	0	0	0	0	0	0	0	0	0	0	0	0	0	0	0	0	0	0	0	0	5.31796	0	0	0	0	0	0	1	0	1	2
Q9NYK5	MRPL39	0	0	0	0	0	0	0	0	20.3286	0	0	0	0	0	0	0	0	0	0	0	0	0	0	0	0	0	0	0	0	0	0	0	0	0	0	0	0	0	0	0	9.48637	0	0	0	1	0	1	2
B7ZM99	MTHFD1L	0	0	2.26682	0	0	0	0	0	0	0	0	0	0	0	0	0	0	0	0	0	0	0	0	0	0	0	0	0	0	0	0	0	0	0	0	0	0	0	0	0	0	0	16.3723	0	1	0	1	2
Q02817	MUC2	0	0	0	0	0	3.04759	0	0	0	0	0	0	0	0	0	0	0	0	0	0	0	0	0	0	0	0	0	0	0	0	0	0	0	0	0	0	1.28258	0	0	0	0	0	0	0	1	0	1	2
P13535	MYH8	0	5.81577	0	0	0	0	0	0	0	0	0	0	0	0	0	0	0	0	0	0	0	0	0	0	0	0	0	0	0	0	0	0	0	0	0	0	0	0	0	0	0	0	7.75532	0	1	0	1	2
Q9BUL8	PDCD10	0	0	0	0	0	0	0	0	0	0	0	0	0	156.841	0	0	0	0	0	0	0	0	0	0	0	0	0	0	0	0	0	0	0	78.8082	0	0	0	0	0	0	0	0	0	0	1	0	1	2
Q86SQ0	PHLDB2	6.13184	0	0	0	0	0	0	0	0	0	0	0	0	0	0	0	0	0	0	0	0	0	0	0	0	0	0	0	0	0	0	0	0	0	0	0	0	0	0	0	0	0	0	31.6385	1	0	1	2
O15031	PLXNB2	0	0	0	0	0	0	0	0	20.565	0	0	0	0	0	0	0	0	0	0	0	0	0	0	0	0	0	0	0	0	0	0	0	0	0	0	0	0	0	2.61862	0	0	0	0	0	1	0	1	2
Q14289	PTK2B	7.53341	0	0	0	0	0	0	0	0	0	0	0	0	0	0	0	0	0	0	0	0	0	0	0	0	0	0	0	0	0	0	4.12253	0	0	0	0	0	0	0	0	0	0	0	0	1	0	1	2
Q9UHX1	PUF60	0	0	0	0	0	0	0	26.1148	0	0	0	0	0	0	0	0	0	0	0	0	0	0	0	0	0	0	0	0	0	0	0	0	0	0	15.8322	0	0	0	0	0	0	0	0	0	1	0	1	2
P20742	PZP	0	0	0	0	0	0	2.21438	0	0	0	0	0	0	0	0	0	0	0	0	0	0	0	0	0	0	0	0	0	0	0	0	0	14.2053	0	0	0	0	0	0	0	0	0	0	0	1	0	1	2
Q5U651	RASIP1	0	0	2.31505	0	0	0	0	0	0	0	0	0	0	0	0	0	0	0	0	0	0	0	0	0	0	0	0	0	0	0	0	0	0	0	0	0	0	0	0	0	0	4.48627	0	0	1	0	1	2
P06400	RB1	0	0	0	0	0	0	0	0	7.40655	0	0	0	0	0	0	0	0	0	0	0	0	0	0	0	0	0	0	0	0	0	0	0	0	0	0	0	1.62922	0	0	0	0	0	0	0	1	0	1	2
P62829	RPL23	0	0	0	0	0	0	0	0	0	0	245.642	0	0	0	0	0	0	0	0	0	0	0	0	0	0	0	0	0	0	31.5026	0	0	0	0	0	0	0	0	0	0	0	0	0	0	1	0	1	2
Q5T7Y6	S100A1	0	27.256	0	0	0	0	0	0	0	0	0	0	0	0	0	0	0	0	0	0	0	0	0	0	0	0	0	0	0	0	0	0	0	0	0	0	0	231.536	0	0	0	0	0	0	1	0	1	2
P37088	SCNN1A	0	0	0	0	0	0	0	0	10.4007	0	0	0	0	0	0	0	0	0	0	0	0	0	0	0	0	0	0	0	0	0	0	0	0	0	0	0	4.57569	0	0	0	0	0	0	0	1	0	1	2
Q15437	SEC23B	0	0	0	0	0	0	0	0	0	0	0	2.80021	0	0	0	0	0	0	0	0	0	0	0	0	0	0	0	0	0	0	0	0	0	0	0	0	4.02107	0	0	0	0	0	0	0	1	0	1	2
P30740	SERPINB1	20.4979	0	0	0	0	0	0	0	0	0	0	0	0	0	0	0	0	0	0	0	0	0	0	0	0	0	0	0	0	0	0	0	0	0	0	18.8228	0	0	0	0	0	0	0	0	1	0	1	2
Q8IY18	SMC5	0	0	1.88098	0	0	0	0	0	0	0	0	0	0	0	0	0	0	0	0	0	0	0	0	0	0	0	0	0	0	0	0	11.2171	0	0	0	0	0	0	0	0	0	0	0	0	1	0	1	2
P35610	SOAT1	0	0	3.71373	0	0	0	0	0	0	0	0	0	0	0	0	0	0	0	0	0	0	0	0	0	0	0	0	0	0	0	0	0	0	0	0	0	0	0	0	5.88886	0	0	0	0	1	0	1	2
Q9H7C4	SYNC	0	0	0	0	0	0	0	0	0	0	0	0	0	70.0943	0	0	0	0	0	0	0	0	0	0	0	0	0	0	0	0	0	0	0	0	0	0	0	0	0	0	0	0	0	40.614	1	0	1	2
A8MWL7	TMEM14DP	0	0	0	0	0	65.7637	0	0	0	0	0	0	0	0	0	0	0	0	0	0	0	0	0	0	0	0	0	0	0	0	0	0	0	0	77.2763	0	0	0	0	0	0	0	0	0	1	0	1	2
P62328	TMSB4X	0	0	0	0	0	0	0	0	0	0	0	47.3139	0	0	0	0	0	0	0	0	0	0	0	0	0	0	0	0	0	0	0	0	0	0	0	0	0	0	0	0	72.1037	0	0	0	1	0	1	2
Q9NS56	TOPORS	0	0	0	0	11.8785	0	0	0	0	0	0	0	0	0	0	0	0	0	0	0	0	0	0	0	0	0	0	0	0	0	0	0	0	0	0	0	0	0	0	0	0	3.88502	0	0	1	0	1	2
Q9ULW0	TPX2	0	0	0	0	16.4037	0	0	0	0	0	0	0	0	0	0	0	0	0	0	0	0	0	0	0	0	0	0	0	0	0	0	5.56062	0	0	0	0	0	0	0	0	0	0	0	0	1	0	1	2
Q9C040	TRIM2	0	0	0	0	0	0	0	0	0	0	0	0	0	47.6332	0	0	0	0	0	0	0	0	0	0	0	0	0	0	0	0	0	0	0	0	11.4972	0	0	0	0	0	0	0	0	0	1	0	1	2
Q14134	TRIM29	0	0	0	0	21.4945	0	0	0	0	0	0	0	0	0	0	0	0	0	0	0	0	0	0	0	0	0	0	0	0	0	0	0	0	0	28.6488	0	0	0	0	0	0	0	0	0	1	0	1	2
Q9BVA1	TUBB2B	0	0	0	0	0	353.52	0	0	0	0	0	0	0	0	0	0	0	0	0	0	0	0	0	0	0	0	0	0	0	0	0	0	0	0	396.559	0	0	0	0	0	0	0	0	0	1	0	1	2
Q5VYS8	TUT7	0	0	0	0	0	0	0	0	0	3.31162	0	0	0	0	0	0	0	0	0	0	0	0	0	0	0	0	0	0	0	0	0	0	0	0	0	0	0	4.74525	0	0	0	0	0	0	1	0	1	2
G5E9M7	VGLL4	0	0	0	0	0	0	0	0	0	17.9284	0	0	0	0	0	0	0	0	0	0	0	0	0	0	0	0	0	0	0	0	0	0	0	0	0	0	0	12.8449	0	0	0	0	0	0	1	0	1	2
O75083	WDR1	0	0	0	0	0	0	0	0	0	0	0	3.66924	0	0	0	0	0	0	0	0	0	0	0	0	0	0	0	0	0	0	0	0	0	0	0	0	10.4686	0	0	0	0	0	0	0	1	0	1	2
Q969M3	YIPF5	0	0	0	0	0	85.9741	0	0	0	0	0	0	0	0	0	0	0	0	0	0	0	0	0	0	0	0	0	0	0	0	0	0	0	0	0	57.4336	0	0	0	0	0	0	0	0	1	0	1	2
K7EL19	ZNF235	0	13.0204	0	0	0	0	0	0	0	0	0	0	0	0	0	0	0	0	0	0	0	0	0	0	0	0	0	0	0	0	0	43.1427	0	0	0	0	0	0	0	0	0	0	0	0	1	0	1	2
Q9NPJ3	ACOT13	0	0	0	0	0	0	0	0	0	0	0	0	0	0	0	61.2824	0	0	0	0	0	0	0	0	0	0	0	0	65.7745	0	0	0	0	0	0	0	0	0	0	0	0	0	0	0	0	2	0	2
E5RIP0	ADAM18	0	0	0	0	0	0	0	0	0	0	0	0	0	0	0	0	0	70.3515	117.342	0	0	0	0	0	0	0	0	0	0	0	0	0	0	0	0	0	0	0	0	0	0	0	0	0	0	2	0	2
Q9NZD4	AHSP	0	0	0	0	0	0	0	0	0	0	0	0	0	0	0	0	0	0	0	0	38.3203	0	0	0	111.216	0	0	0	0	0	0	0	0	0	0	0	0	0	0	0	0	0	0	0	0	2	0	2
Q86UN6	AKAP14	0	0	0	0	0	0	0	0	0	0	0	0	0	0	0	10.0682	0	0	0	0	0	0	0	0	0	0	0	0	21.6617	0	0	0	0	0	0	0	0	0	0	0	0	0	0	0	0	2	0	2
P49418	AMPH	0	0	0	0	0	0	0	0	0	0	0	0	0	0	0	6.0225	4.53033	0	0	0	0	0	0	0	0	0	0	0	0	0	0	0	0	0	0	0	0	0	0	0	0	0	0	0	0	2	0	2
O95782	AP2A1	0	0	0	0	0	0	0	0	0	0	0	0	0	0	0	6.43626	6.38365	0	0	0	0	0	0	0	0	0	0	0	0	0	0	0	0	0	0	0	0	0	0	0	0	0	0	0	0	2	0	2
O14791	APOL1	0	0	0	0	0	0	0	0	0	0	0	0	0	0	0	0	0	0	9.50071	0	0	0	0	0	0	0	0	28.9342	0	0	0	0	0	0	0	0	0	0	0	0	0	0	0	0	0	2	0	2
P54253	ATXN1	0	0	0	0	0	0	0	0	0	0	0	0	0	0	0	0	3.9812	0	0	0	0	0	0	0	0	9.63496	0	0	0	0	0	0	0	0	0	0	0	0	0	0	0	0	0	0	0	2	0	2
Q9NRL2	BAZ1A	0	0	0	0	0	0	0	0	0	0	0	0	0	0	0	1.28725	1.92196	0	0	0	0	0	0	0	0	0	0	0	0	0	0	0	0	0	0	0	0	0	0	0	0	0	0	0	0	2	0	2
P12694	BCKDHA	0	0	0	0	0	0	0	0	0	0	0	0	0	0	0	0	0	0	0	0	0	0	0	0	0	30.9157	0	23.4139	0	0	0	0	0	0	0	0	0	0	0	0	0	0	0	0	0	2	0	2
E5RJH0	BHMT	0	0	0	0	0	0	0	0	0	0	0	0	0	0	0	0	0	0	0	17.2209	0	0	0	0	0	0	0	22.5256	0	0	0	0	0	0	0	0	0	0	0	0	0	0	0	0	0	2	0	2
O14815	CAPN9	0	0	0	0	0	0	0	0	0	0	0	0	0	0	0	2.89632	0	0	0	0	0	0	9.93885	0	0	0	0	0	0	0	0	0	0	0	0	0	0	0	0	0	0	0	0	0	0	2	0	2
Q8N163	CCAR2	0	0	0	0	0	0	0	0	0	0	0	0	0	0	0	2.25269	0	0	4.08364	0	0	0	0	0	0	0	0	0	0	0	0	0	0	0	0	0	0	0	0	0	0	0	0	0	0	2	0	2
Q96NY7	CLIC6	0	0	0	0	0	0	0	0	0	0	0	0	0	0	0	0	0	27.3811	5.66709	0	0	0	0	0	0	0	0	0	0	0	0	0	0	0	0	0	0	0	0	0	0	0	0	0	0	2	0	2
O96005	CLPTM1	0	0	0	0	0	0	0	0	0	0	0	0	0	0	0	0	9.06067	6.59545	0	0	0	0	0	0	0	0	0	0	0	0	0	0	0	0	0	0	0	0	0	0	0	0	0	0	0	2	0	2
Q9Y2B0	CNPY2	0	0	0	0	0	0	0	0	0	0	0	0	0	0	0	0	0	222.446	0	199.938	0	0	0	0	0	0	0	0	0	0	0	0	0	0	0	0	0	0	0	0	0	0	0	0	0	2	0	2
X6R5Z6	COA6	0	0	0	0	0	0	0	0	0	0	0	0	0	0	0	0	0	27.7808	0	54.0951	0	0	0	0	0	0	0	0	0	0	0	0	0	0	0	0	0	0	0	0	0	0	0	0	0	2	0	2
Q96IY4	CPB2	0	0	0	0	0	0	0	0	0	0	0	0	0	0	0	0	0	10.2929	0	0	0	0	0	0	0	0	0	52.4116	0	0	0	0	0	0	0	0	0	0	0	0	0	0	0	0	0	2	0	2
O75534	CSDE1	0	0	0	0	0	0	0	0	0	0	0	0	0	0	0	2.57451	0	0	14.0844	0	0	0	0	0	0	0	0	0	0	0	0	0	0	0	0	0	0	0	0	0	0	0	0	0	0	2	0	2
O43143	DHX15	0	0	0	0	0	0	0	0	0	0	0	0	0	0	0	5.05706	0	0	13.751	0	0	0	0	0	0	0	0	0	0	0	0	0	0	0	0	0	0	0	0	0	0	0	0	0	0	2	0	2
Q9NYP3	DONSON	0	0	0	0	0	0	0	0	0	0	0	0	0	0	0	7.30976	0	0	0	15.4696	0	0	0	0	0	0	0	0	0	0	0	0	0	0	0	0	0	0	0	0	0	0	0	0	0	2	0	2
Q8TEK3	DOT1L	0	0	0	0	0	0	0	0	0	0	0	0	0	0	0	3.72384	0	0	0	0	0	0	0	0	0	0	0	0	10.7075	0	0	0	0	0	0	0	0	0	0	0	0	0	0	0	0	2	0	2
P00533	EGFR	0	0	0	0	0	0	0	0	0	0	0	0	0	0	0	0	0	3.69745	9.33403	0	0	0	0	0	0	0	0	0	0	0	0	0	0	0	0	0	0	0	0	0	0	0	0	0	0	2	0	2
Q08426	EHHADH	0	0	0	0	0	0	0	0	0	0	0	0	0	0	0	0	0	0	0	0	0	0	9.86059	0	0	10.5566	0	0	0	0	0	0	0	0	0	0	0	0	0	0	0	0	0	0	0	2	0	2
O75821	EIF3G	0	0	0	0	0	0	0	0	0	0	0	0	0	0	0	0	0	42.071	11.6675	0	0	0	0	0	0	0	0	0	0	0	0	0	0	0	0	0	0	0	0	0	0	0	0	0	0	2	0	2
B3KS98	EIF3H	0	0	0	0	0	0	0	0	0	0	0	0	0	0	0	0	0	23.9834	0	0	0	0	0	0	0	0	0	30.5205	0	0	0	0	0	0	0	0	0	0	0	0	0	0	0	0	0	2	0	2
Q04637	EIF4G1	0	0	0	0	0	0	0	0	0	0	0	0	0	0	0	0	0	2.898	2.41685	0	0	0	0	0	0	0	0	0	0	0	0	0	0	0	0	0	0	0	0	0	0	0	0	0	0	2	0	2
Q969X5	ERGIC1	0	0	0	0	0	0	0	0	0	0	0	0	0	0	0	7.03392	0	0	0	0	0	0	0	0	0	0	0	19.4798	0	0	0	0	0	0	0	0	0	0	0	0	0	0	0	0	0	2	0	2
A0A0U1RRB6	EXOC6B	0	0	0	0	0	0	0	0	0	0	0	0	0	0	0	0	3.63799	0	0	0	0	0	0	0	0	0	3.45079	0	0	0	0	0	0	0	0	0	0	0	0	0	0	0	0	0	0	2	0	2
Q9P2D6	FAM135A	0	0	0	0	0	0	0	0	0	0	0	0	0	0	0	0	0	11.7919	9.83406	0	0	0	0	0	0	0	0	0	0	0	0	0	0	0	0	0	0	0	0	0	0	0	0	0	0	2	0	2
Q49AJ0	FAM135B	0	0	0	0	0	0	0	0	0	0	0	0	0	0	0	1.47115	0	0	0	0	0	0	0	0	2.80009	0	0	0	0	0	0	0	0	0	0	0	0	0	0	0	0	0	0	0	0	2	0	2
K7ENL6	FBF1	0	0	0	0	0	0	0	0	0	0	0	0	0	0	0	0	5.42267	0	0	3.79444	0	0	0	0	0	0	0	0	0	0	0	0	0	0	0	0	0	0	0	0	0	0	0	0	0	2	0	2
K7ES33	FIZ1	0	0	0	0	0	0	0	0	0	0	0	0	0	0	0	0	0	69.3521	0	67.5216	0	0	0	0	0	0	0	0	0	0	0	0	0	0	0	0	0	0	0	0	0	0	0	0	0	2	0	2
Q13451	FKBP5	0	0	0	0	0	0	0	0	0	0	0	0	0	0	0	0	0	29.2798	16.2512	0	0	0	0	0	0	0	0	0	0	0	0	0	0	0	0	0	0	0	0	0	0	0	0	0	0	2	0	2
P19526	FUT1	0	0	0	0	0	0	0	0	0	0	0	0	0	0	0	0	0	12.0917	0	0	5.47432	0	0	0	0	0	0	0	0	0	0	0	0	0	0	0	0	0	0	0	0	0	0	0	0	2	0	2
Q14161	GIT2	0	0	0	0	0	0	0	0	0	0	0	0	0	0	0	0	4.04984	0	0	0	0	0	0	0	0	0	0	7.48737	0	0	0	0	0	0	0	0	0	0	0	0	0	0	0	0	0	2	0	2
O60391	GRIN3B	0	0	0	0	0	0	0	0	0	0	0	0	0	0	0	10.1601	0	0	7.41722	0	0	0	0	0	0	0	0	0	0	0	0	0	0	0	0	0	0	0	0	0	0	0	0	0	0	2	0	2
Q9NQE9	HINT3	0	0	0	0	0	0	0	0	0	0	0	0	0	0	0	0	0	0	0	0	0	0	0	0	0	41.3047	0	31.282	0	0	0	0	0	0	0	0	0	0	0	0	0	0	0	0	0	2	0	2
P09601	HMOX1	0	0	0	0	0	0	0	0	0	0	0	0	0	0	0	0	10.4335	0	0	29.6745	0	0	0	0	0	0	0	0	0	0	0	0	0	0	0	0	0	0	0	0	0	0	0	0	0	2	0	2
Q58FF8	HSP90AB2P	0	0	0	0	0	0	0	0	0	0	0	0	0	0	0	0	0	0	0	0	0	0	17.6865	0	0	37.7858	0	0	0	0	0	0	0	0	0	0	0	0	0	0	0	0	0	0	0	2	0	2
P53708	ITGA8	0	0	0	0	0	0	0	0	0	0	0	0	0	0	0	0	0	0	0	0	0	0	0	9.9608	26.0758	0	0	0	0	0	0	0	0	0	0	0	0	0	0	0	0	0	0	0	0	2	0	2
Q92953	KCNB2	0	0	0	0	0	0	0	0	0	0	0	0	0	0	0	0	3.36343	0	4.08364	0	0	0	0	0	0	0	0	0	0	0	0	0	0	0	0	0	0	0	0	0	0	0	0	0	0	2	0	2
Q9NSA2	KCND1	0	0	0	0	0	0	0	0	0	0	0	0	0	0	0	0	0	0	0	0	3.16696	0	0	0	0	11.7295	0	0	0	0	0	0	0	0	0	0	0	0	0	0	0	0	0	0	0	2	0	2
Q07666	KHDRBS1	0	0	0	0	0	0	0	0	0	0	0	0	0	0	0	9.51647	0	0	17.2513	0	0	0	0	0	0	0	0	0	0	0	0	0	0	0	0	0	0	0	0	0	0	0	0	0	0	2	0	2
P33176	KIF5B	0	0	0	0	0	0	0	0	0	0	0	0	0	0	0	4.18357	3.1575	0	0	0	0	0	0	0	0	0	0	0	0	0	0	0	0	0	0	0	0	0	0	0	0	0	0	0	0	2	0	2
Q8NG31	KNL1	0	0	0	0	0	0	0	0	0	0	0	0	0	0	7.68186	0	0	0	1.58345	0	0	0	0	0	0	0	0	0	0	0	0	0	0	0	0	0	0	0	0	0	0	0	0	0	0	2	0	2
O43813	LANCL1	0	0	0	0	0	0	0	0	0	0	0	0	0	0	0	0	7.55055	0	0	0	0	0	0	0	0	0	0	0	10.9048	0	0	0	0	0	0	0	0	0	0	0	0	0	0	0	0	2	0	2
Q8WWI1	LMO7	0	0	0	0	0	0	0	0	0	0	0	0	0	0	0	0	0	0	6.50048	0	0	0	0	0	0	0	0	9.89855	0	0	0	0	0	0	0	0	0	0	0	0	0	0	0	0	0	2	0	2
P29536	LMOD1	0	0	0	0	0	0	0	0	0	0	0	0	0	0	0	3.448	0	0	0	0	0	0	0	0	0	0	9.73382	0	0	0	0	0	0	0	0	0	0	0	0	0	0	0	0	0	0	2	0	2
A0A1B0GWI6	LOC101059915	0	0	0	0	0	0	0	0	0	0	0	0	0	0	0	16.6883	0	0	0	0	0	15.7255	0	0	0	0	0	0	0	0	0	0	0	0	0	0	0	0	0	0	0	0	0	0	0	2	0	2
Q7KZI7	MARK2	0	0	0	0	0	0	0	0	0	0	0	0	0	0	0	0	0	0	4.75035	0	0	0	17.843	0	0	0	0	0	0	0	0	0	0	0	0	0	0	0	0	0	0	0	0	0	0	2	0	2
E7ER45	MGAM	0	0	0	0	0	0	0	0	0	0	0	0	0	0	0	0	0	1.5989	0	0	0	0	0	0	0	0	0	0	1.57898	0	0	0	0	0	0	0	0	0	0	0	0	0	0	0	0	2	0	2
P00846	MT-ATP6	0	0	0	0	0	0	0	0	0	0	0	0	0	0	0	27.8139	0	0	0	0	0	0	0	0	0	0	0	0	59.7053	0	0	0	0	0	0	0	0	0	0	0	0	0	0	0	0	2	0	2
Q8WXI7	MUC16	0	0	0	0	0	0	0	0	0	0	0	0	0	0	0	0.321813	0	0	0	0	0	0.60817	0	0	0	0	0	0	0	0	0	0	0	0	0	0	0	0	0	0	0	0	0	0	0	2	0	2
Q9Y2K3	MYH15	0	0	0	0	0	0	0	0	0	0	0	0	0	0	0	0	0	2.19848	1.83347	0	0	0	0	0	0	0	0	0	0	0	0	0	0	0	0	0	0	0	0	0	0	0	0	0	0	2	0	2
Q99747	NAPG	0	0	0	0	0	0	0	0	0	0	0	0	0	0	0	0	19.7687	0	12.0009	0	0	0	0	0	0	0	0	0	0	0	0	0	0	0	0	0	0	0	0	0	0	0	0	0	0	2	0	2
Q15843	NEDD8	0	0	0	0	0	0	0	0	0	0	0	0	0	0	0	0	113.121	54.8621	0	0	0	0	0	0	0	0	0	0	0	0	0	0	0	0	0	0	0	0	0	0	0	0	0	0	0	2	0	2
A0A0G2JPH3	NLRP7	0	0	0	0	0	0	0	0	0	0	0	0	0	0	0	0	0	0	0	0	0	7.55868	0	0	3.80637	0	0	0	0	0	0	0	0	0	0	0	0	0	0	0	0	0	0	0	0	2	0	2
Q8NE18	NSUN7	0	0	0	0	0	0	0	0	0	0	0	0	0	0	0	0	0	6.19572	0	0	0	0	9.62581	0	0	0	0	0	0	0	0	0	0	0	0	0	0	0	0	0	0	0	0	0	0	2	0	2
Q16620	NTRK2	0	0	0	0	0	0	0	0	0	0	0	0	0	0	0	0	0	0	4.50033	0	0	0	0	0	0	9.13227	0	0	0	0	0	0	0	0	0	0	0	0	0	0	0	0	0	0	0	2	0	2
A6NKB5	PCNX2	0	0	0	0	0	0	0	0	0	0	0	0	0	0	0	0	0	2.09855	8.75065	0	0	0	0	0	0	0	0	0	0	0	0	0	0	0	0	0	0	0	0	0	0	0	0	0	0	2	0	2
P08237	PFKM	0	0	0	0	0	0	0	0	0	0	0	0	0	0	0	0	0	5.89593	9.83406	0	0	0	0	0	0	0	0	0	0	0	0	0	0	0	0	0	0	0	0	0	0	0	0	0	0	2	0	2
Q86UU1	PHLDB1	0	0	0	0	0	0	0	0	0	0	0	0	0	0	0	3.03424	0	0	13.751	0	0	0	0	0	0	0	0	0	0	0	0	0	0	0	0	0	0	0	0	0	0	0	0	0	0	2	0	2
Q96S52	PIGS	0	0	0	0	0	0	0	0	0	0	0	0	0	0	0	0	27.8684	0	13.501	0	0	0	0	0	0	0	0	0	0	0	0	0	0	0	0	0	0	0	0	0	0	0	0	0	0	2	0	2
Q9HCM2	PLXNA4	0	0	0	0	0	0	0	0	0	0	0	0	0	0	0	0	0	2.39834	0	2.33504	0	0	0	0	0	0	0	0	0	0	0	0	0	0	0	0	0	0	0	0	0	0	0	0	0	2	0	2
P10644	PRKAR1A	0	0	0	0	0	0	0	0	0	0	0	0	0	0	0	0	7.9624	0	58.171	0	0	0	0	0	0	0	0	0	0	0	0	0	0	0	0	0	0	0	0	0	0	0	0	0	0	2	0	2
Q9UMS4	PRPF19	0	0	0	0	0	0	0	0	0	0	0	0	0	0	0	0	0	0	0	0	0	0	0	0	0	15.1646	0	11.4849	0	0	0	0	0	0	0	0	0	0	0	0	0	0	0	0	0	2	0	2
P28072	PSMB6	0	0	0	0	0	0	0	0	0	0	0	0	0	0	0	0	0	19.7863	0	0	8.95798	0	0	0	0	0	0	0	0	0	0	0	0	0	0	0	0	0	0	0	0	0	0	0	0	2	0	2
O00487	PSMD14	0	0	0	0	0	0	0	0	0	0	0	0	0	0	0	6.66613	9.953	0	0	0	0	0	0	0	0	0	0	0	0	0	0	0	0	0	0	0	0	0	0	0	0	0	0	0	0	2	0	2
Q16647	PTGIS	0	0	0	0	0	0	0	0	0	0	0	0	0	0	0	20.1363	0	8.79393	0	0	0	0	0	0	0	0	0	0	0	0	0	0	0	0	0	0	0	0	0	0	0	0	0	0	0	2	0	2
A4D1S5	RAB19	0	0	0	0	0	0	0	0	0	0	0	0	0	0	0	0	0	0	0	0	0	0	32.086	0	0	0	13.3474	0	0	0	0	0	0	0	0	0	0	0	0	0	0	0	0	0	0	2	0	2
P20339	RAB5A	0	0	0	0	0	0	0	0	0	0	0	0	0	0	0	19.4927	0	63.5561	0	0	0	0	0	0	0	0	0	0	0	0	0	0	0	0	0	0	0	0	0	0	0	0	0	0	0	2	0	2
Q9Y620	RAD54B	0	0	0	0	0	0	0	0	0	0	0	0	0	0	0	0	0	0	0	0	0	0	0	3.77421	4.24388	0	0	0	0	0	0	0	0	0	0	0	0	0	0	0	0	0	0	0	0	2	0	2
Q16799	RTN1	0	0	0	0	0	0	0	0	0	0	0	0	0	0	0	0	0	5.99586	0	0	0	10.4258	0	0	0	0	0	0	0	0	0	0	0	0	0	0	0	0	0	0	0	0	0	0	0	2	0	2
Q6ZSJ9	SHISA6	0	0	0	0	0	0	0	0	0	0	0	0	0	0	0	0	0	0	0	8.7564	0	0	0	0	0	0	0	11.4214	0	0	0	0	0	0	0	0	0	0	0	0	0	0	0	0	0	2	0	2
P14410	SI	0	0	0	0	0	0	0	0	0	0	0	0	0	0	0	0	0	0	0	0	0	0	3.75641	0	2.10006	0	0	0	0	0	0	0	0	0	0	0	0	0	0	0	0	0	0	0	0	2	0	2
Q9HBR0	SLC38A10	0	0	0	0	0	0	0	0	0	0	0	0	0	0	0	0	2.88294	0	0	0	0	0	0	0	0	0	0	0	4.14483	0	0	0	0	0	0	0	0	0	0	0	0	0	0	0	0	2	0	2
P62318	SNRPD3	0	0	0	0	0	0	0	0	0	0	0	0	0	0	0	16.5504	0	0	30.0022	0	0	0	0	0	0	0	0	0	0	0	0	0	0	0	0	0	0	0	0	0	0	0	0	0	0	2	0	2
P00441	SOD1	0	0	0	0	0	0	0	0	0	0	0	0	0	0	0	0	0	0	0	0	28.4574	0	0	0	27.5196	0	0	0	0	0	0	0	0	0	0	0	0	0	0	0	0	0	0	0	0	2	0	2
O15269	SPTLC1	0	0	0	0	0	0	0	0	0	0	0	0	0	0	0	0	6.52093	0	7.91726	0	0	0	0	0	0	0	0	0	0	0	0	0	0	0	0	0	0	0	0	0	0	0	0	0	0	2	0	2
P42224	STAT1	0	0	0	0	0	0	0	0	0	0	0	0	0	0	0	0	11.8063	0	0	0	0	0	8.99974	0	0	0	0	0	0	0	0	0	0	0	0	0	0	0	0	0	0	0	0	0	0	2	0	2
Q15468	STIL	0	0	0	0	0	0	0	0	0	0	0	0	0	0	0	0	0	0	2.91688	0	1.58348	0	0	0	0	0	0	0	0	0	0	0	0	0	0	0	0	0	0	0	0	0	0	0	0	2	0	2
Q6P1X5	TAF2	0	0	0	0	0	0	0	0	0	0	0	0	0	0	0	0	0	0	6.08379	0	0	0	0	2.84038	0	0	0	0	0	0	0	0	0	0	0	0	0	0	0	0	0	0	0	0	0	2	0	2
O43493	TGOLN2	0	0	0	0	0	0	0	0	0	0	0	0	0	0	0	0	0	19.5865	16.3345	0	0	0	0	0	0	0	0	0	0	0	0	0	0	0	0	0	0	0	0	0	0	0	0	0	0	2	0	2
J9JIE6	TMCO1	0	0	0	0	0	0	0	0	0	0	0	0	0	0	0	0	0	0	15.4178	0	0	0	28.8774	0	0	0	0	0	0	0	0	0	0	0	0	0	0	0	0	0	0	0	0	0	0	2	0	2
A0A087X266	TMEM120A	0	0	0	0	0	0	0	0	0	0	0	0	0	0	0	0	0	0	9.75073	11.3833	0	0	0	0	0	0	0	0	0	0	0	0	0	0	0	0	0	0	0	0	0	0	0	0	0	2	0	2
A0A075B740	TMEM249	0	0	0	0	0	0	0	0	0	0	0	0	0	0	0	0	0	0	72.7554	63.7271	0	0	0	0	0	0	0	0	0	0	0	0	0	0	0	0	0	0	0	0	0	0	0	0	0	2	0	2
Q96JJ7	TMX3	0	0	0	0	0	0	0	0	0	0	0	0	0	0	0	0	6.65822	0	0	0	0	0	0	0	0	16.17	0	0	0	0	0	0	0	0	0	0	0	0	0	0	0	0	0	0	0	2	0	2
O14787	TNPO2	0	0	0	0	0	0	0	0	0	0	0	0	0	0	0	0	0	4.89662	8.25061	0	0	0	0	0	0	0	0	0	0	0	0	0	0	0	0	0	0	0	0	0	0	0	0	0	0	2	0	2
Q8IWU9	TPH2	0	0	0	0	0	0	0	0	0	0	0	0	0	0	0	0	0	8.89386	0	0	0	0	0	0	0	0	0	0	8.83243	0	0	0	0	0	0	0	0	0	0	0	0	0	0	0	0	2	0	2
Q15642	TRIP10	0	0	0	0	0	0	0	0	0	0	0	0	0	0	0	0	0	0	6.08379	7.10241	0	0	0	0	0	0	0	0	0	0	0	0	0	0	0	0	0	0	0	0	0	0	0	0	0	2	0	2
P09936	UCHL1	0	0	0	0	0	0	0	0	0	0	0	0	0	0	0	0	12.8359	0	15.5845	0	0	0	0	0	0	0	0	0	0	0	0	0	0	0	0	0	0	0	0	0	0	0	0	0	0	2	0	2
P15374	UCHL3	0	0	0	0	0	0	0	0	0	0	0	0	0	0	0	0	0	0	31.8357	37.1661	0	0	0	0	0	0	0	0	0	0	0	0	0	0	0	0	0	0	0	0	0	0	0	0	0	2	0	2
H3BQI2	VPS9D1	0	0	0	0	0	0	0	0	0	0	0	0	0	0	0	27.584	0	0	33.3358	0	0	0	0	0	0	0	0	0	0	0	0	0	0	0	0	0	0	0	0	0	0	0	0	0	0	2	0	2
A3KMH1	VWA8	0	0	0	0	0	0	0	0	0	0	0	0	0	0	0	4.27552	3.22615	0	0	0	0	0	0	0	0	0	0	0	0	0	0	0	0	0	0	0	0	0	0	0	0	0	0	0	0	2	0	2
Q6P2D8	XRRA1	0	0	0	0	0	0	0	0	0	0	0	0	0	0	0	2.57451	0	0	4.66701	0	0	0	0	0	0	0	0	0	0	0	0	0	0	0	0	0	0	0	0	0	0	0	0	0	0	2	0	2
G3V4R5	ZC3H14	0	0	0	0	0	0	0	0	0	0	0	0	0	0	0	0	29.859	0	36.2527	0	0	0	0	0	0	0	0	0	0	0	0	0	0	0	0	0	0	0	0	0	0	0	0	0	0	2	0	2
Q9C0B5	ZDHHC5	0	0	0	0	0	0	0	0	0	0	0	0	0	0	0	2.98826	4.46169	0	0	0	0	0	0	0	0	0	0	0	0	0	0	0	0	0	0	0	0	0	0	0	0	0	0	0	0	2	0	2
Q9UBW7	ZMYM2	0	0	0	0	0	0	0	0	0	0	0	0	0	0	0	0	0	0	2.66686	6.32407	0	0	0	0	0	0	0	0	0	0	0	0	0	0	0	0	0	0	0	0	0	0	0	0	0	2	0	2
Q86UK0	ABCA12	0	0	0	0	0	0	0	0	0	0	0	0	0	0	0	0.781546	0	0	0	0	0	0	0	0	0	0	0	0	0	0	0	0	0	0	0	0	0	0	1.85486	0	0	0	0	0	0	1	1	2
Q99758	ABCA3	0	0	0	0	0	0	0	0	0	0	0	0	0	0	0	0	5.35403	0	0	0	0	0	0	0	0	0	0	0	0	2.4377	0	0	0	0	0	0	0	0	0	0	0	0	0	0	0	1	1	2
Q96J66	ABCC11	0	0	0	0	0	0	0	0	0	0	0	0	0	0	0	1.47115	0	0	0	0	0	0	0	0	0	0	0	0	0	0	0	0	0	0	0	0	0	0	0	2.44732	0	0	0	0	0	1	1	2
Q9NUJ1	ABHD10	0	0	0	0	0	0	0	0	0	0	0	0	0	0	0	0	0	14.6899	0	0	0	0	0	0	0	0	0	0	0	0	0	0	0	0	0	0	0	12.0268	0	0	0	0	0	0	0	1	1	2
Q6UXT9	ABHD15	0	0	0	0	0	0	0	0	0	0	0	0	0	0	0	0	0	9.69331	0	0	0	0	0	0	0	0	0	0	0	0	0	0	0	0	0	0	0	7.93603	0	0	0	0	0	0	0	1	1	2
Q8TB40	ABHD4	0	0	0	0	0	0	0	0	0	0	0	0	0	0	0	0	0	0	0	0	0	0	150.491	0	0	0	0	0	0	0	0	0	0	0	24.3138	0	0	0	0	0	0	0	0	0	0	1	1	2
O94929	ABLIM3	0	0	0	0	0	0	0	0	0	0	0	0	0	0	0	0	0	0	5.33373	0	0	0	0	0	0	0	0	0	0	0	0	0	0	0	0	0	0	10.5541	0	0	0	0	0	0	0	1	1	2
P24666	ACP1	0	0	0	0	0	0	0	0	0	0	0	0	0	0	0	0	0	0	0	0	25.1547	0	0	0	0	0	0	0	0	0	0	0	0	0	0	0	0	0	0	63.7067	0	0	0	0	0	1	1	2
P42025	ACTR1B	0	0	0	0	0	0	0	0	0	0	0	0	0	0	0	0	0	0	29.5855	0	0	0	0	0	0	0	0	0	0	0	0	22.626	0	0	0	0	0	0	0	0	0	0	0	0	0	1	1	2
Q5T601	ADGRF1	0	0	0	0	0	0	0	0	0	0	0	0	0	0	0	2.25269	0	0	0	0	0	0	0	0	0	0	0	0	0	0	0	0	0	0	0	0	0	0	5.34635	0	0	0	0	0	0	1	1	2
B1ALU3	ADGRL2	0	0	0	0	0	0	0	0	0	0	0	0	0	0	0	0	0	0	0	0	0	10.8602	0	0	0	0	0	0	0	0	0	0	0	0	0	0	0	0	0	0	2.27967	0	0	0	0	1	1	2
A0A0A6YY92	ADSL	0	0	0	0	0	0	0	0	0	0	0	0	0	0	0	0	0	0	0	0	0	0	0	0	0	0	17.3841	0	0	0	0	0	0	0	0	14.3182	0	0	0	0	0	0	0	0	0	1	1	2
Q4VCS5	AMOT	0	0	0	0	0	0	0	0	0	0	0	0	0	0	0	0	0	0	7.08386	0	0	0	0	0	0	0	0	0	0	0	0	4.02665	0	0	0	0	0	0	0	0	0	0	0	0	0	1	1	2
P58335	ANTXR2	0	0	0	0	0	0	0	0	0	0	0	0	0	0	0	0	0	18.6871	0	0	0	0	0	0	0	0	0	0	0	0	0	0	0	0	0	0	0	15.2994	0	0	0	0	0	0	0	1	1	2
E9PFW3	AP2M1	0	0	0	0	0	0	0	0	0	0	0	0	0	0	0	13.1943	0	0	0	0	0	0	0	0	0	0	0	0	0	0	0	0	0	0	0	0	3.32778	0	0	0	0	0	0	0	0	1	1	2
C9JIF9	APEH	0	0	0	0	0	0	0	0	0	0	0	0	0	0	0	0	0	0	0	0	8.32459	0	0	0	0	0	0	0	0	0	0	0	0	0	0	0	0	0	0	9.40688	0	0	0	0	0	1	1	2
Q9BZZ5	API5	0	0	0	0	0	0	0	0	0	0	0	0	0	0	0	0	0	0	0	0	0	0	0	0	0	0	0	0	8.339	0	0	0	0	0	0	0	0	6.95425	0	0	0	0	0	0	0	1	1	2
Q76L83	ASXL2	0	0	0	0	0	0	0	0	0	0	0	0	0	0	0	0	0	0	0	0	0	0	0	0	0	0	0	0	3.20731	0	0	0	0	0	0	0	5.65029	0	0	0	0	0	0	0	0	1	1	2
P31939	ATIC	0	0	0	0	0	0	0	0	0	0	0	0	0	0	0	0	0	0	0	0	14.0251	0	0	0	0	0	0	0	0	0	0	0	0	0	0	0	0	0	0	0	0	0	0	34.7799	0	1	1	2
Q8NFJ9	BBS1	0	0	0	0	0	0	0	0	0	0	0	0	0	0	0	3.53994	0	0	0	0	0	0	0	0	0	0	0	0	0	0	0	0	0	0	14.5129	0	0	0	0	0	0	0	0	0	0	1	1	2
H0YIH1	BEST2	0	0	0	0	0	0	0	0	0	0	0	0	0	0	0	0	0	0	0	0	0	0	0	0	7.65649	0	0	0	0	0	0	0	0	0	0	0	0	0	0	169.936	0	0	0	0	0	1	1	2
A0A087WXG3	BHLHE23	0	0	0	0	0	0	0	0	0	0	0	0	0	0	0	0	0	0	0	20.5289	0	0	0	0	0	0	0	0	0	0	0	0	0	0	0	0	0	0	0	0	14.5972	0	0	0	0	1	1	2
Q9NR09	BIRC6	0	0	0	0	0	0	0	0	0	0	0	0	0	0	0	0.41376	0	0	0	0	0	0	0	0	0	0	0	0	0	0	0	0	4.12412	0	0	0	0	0	0	0	0	0	0	0	0	1	1	2
A6NC48	BST1	0	0	0	0	0	0	0	0	0	0	0	0	0	0	0	6.11445	0	0	0	0	0	0	0	0	0	0	0	0	0	0	0	25.598	0	0	0	0	0	0	0	0	0	0	0	0	0	1	1	2
Q06187	BTK	0	0	0	0	0	0	0	0	0	0	0	0	0	0	0	27.1702	0	0	0	0	0	0	0	0	0	0	0	0	0	0	0	0	0	0	0	0	6.82888	0	0	0	0	0	0	0	0	1	1	2
H0Y5L4	C1orf167	0	0	0	0	0	0	0	0	0	0	0	0	0	0	33.9619	0	0	0	0	0	0	0	0	0	0	0	0	0	0	0	0	0	0	0	0	13.5138	0	0	0	0	0	0	0	0	0	1	1	2
O95180	CACNA1H	0	0	0	0	0	0	0	0	0	0	0	0	0	0	0	0	0	3.89731	0	0	0	0	0	0	0	0	0	0	0	0	0	0	0	0	0	0	0	0	4.25526	0	0	0	0	0	0	1	1	2
P40121	CAPG	0	0	0	0	0	0	0	0	0	0	0	0	0	0	0	0	0	12.991	0	0	0	0	0	0	0	0	0	0	0	0	0	0	0	0	0	0	0	53.0978	0	0	0	0	0	0	0	1	1	2
Q96A33	CCDC47	0	0	0	0	0	0	0	0	0	0	0	0	0	0	0	0	12.2868	0	0	0	0	0	0	0	0	0	0	0	0	0	0	17.1612	0	0	0	0	0	0	0	0	0	0	0	0	0	1	1	2
Q9NVE4	CCDC87	0	0	0	0	0	0	0	0	0	0	0	0	0	0	0	0	0	0	0	0	0	0	0	0	4.55014	0	0	0	0	0	0	0	0	0	0	0	0	0	0	0	7.64792	0	0	0	0	1	1	2
O00622	CCN1	0	0	0	0	0	0	0	0	0	0	0	0	0	0	0	0	0	11.8918	0	0	0	0	0	0	0	0	0	0	0	0	0	0	0	0	0	0	0	0	12.984	0	0	0	0	0	0	1	1	2
Q8WWL7	CCNB3	0	0	0	0	0	0	0	0	0	0	0	0	0	0	0	0	0	0	0	0	0	0	9.93885	0	0	0	0	0	0	3.00025	0	0	0	0	0	0	0	0	0	0	0	0	0	0	0	1	1	2
P33151	CDH5	0	0	0	0	0	0	0	0	0	0	0	0	0	0	0	0	0	0	0	0	0	0	8.92148	0	0	0	0	0	0	0	0	0	0	0	0	0	7.93814	0	0	0	0	0	0	0	0	1	1	2
B4DUT8	CNN2	0	0	0	0	0	0	0	0	0	0	0	0	0	0	0	6.39029	0	0	0	0	0	0	0	0	0	0	0	0	0	0	0	0	0	0	0	0	28.9794	0	0	0	0	0	0	0	0	1	1	2
Q9Y2R0	COA3	0	0	0	0	0	0	0	0	0	0	0	0	0	0	0	0	0	42.6706	0	0	0	0	0	0	0	0	0	0	0	0	0	0	0	0	0	0	0	139.821	0	0	0	0	0	0	0	1	1	2
P53420	COL4A4	0	0	0	0	0	0	0	0	0	0	0	0	0	0	12.5336	0	0	0	0	0	0	0	0	0	0	0	0	0	0	0	0	0	14.2053	0	0	0	0	0	0	0	0	0	0	0	0	1	1	2
M0QXB4	COPE	0	0	0	0	0	0	0	0	0	0	0	0	0	0	0	0	9.33523	0	0	0	0	0	0	0	0	0	0	0	0	0	0	0	0	0	0	0	0	11.1268	0	0	0	0	0	0	0	1	1	2
P15954	COX7C	0	0	0	0	0	0	0	0	0	0	0	0	0	0	0	0	0	0	57.8376	0	0	0	0	0	0	0	0	0	0	0	0	0	0	0	0	0	0	0	0	0	51.0719	0	0	0	0	1	1	2
P68400	CSNK2A1	0	0	0	0	0	0	0	0	0	0	0	0	0	0	0	0	7.6192	0	0	0	0	0	0	0	0	0	0	0	0	0	0	0	0	0	0	0	0	18.1629	0	0	0	0	0	0	0	1	1	2
O60494	CUBN	0	0	0	0	0	0	0	0	0	0	0	0	0	0	0	0.597653	0	0	0	0	0	0	0	0	0	0	0	0	0	0	0	1.24635	0	0	0	0	0	0	0	0	0	0	0	0	0	1	1	2
O75881	CYP7B1	0	0	0	0	0	0	0	0	0	0	0	0	0	0	0	0	11.8063	0	0	0	0	0	0	0	0	0	0	0	0	0	0	0	0	0	0	0	0	0	0	13.1543	0	0	0	0	0	1	1	2
Q9H8H2	DDX31	0	0	0	0	0	0	0	0	0	0	0	0	0	0	0	0	3.63799	0	0	0	0	0	0	0	0	0	0	0	0	0	0	0	0	0	0	0	1.83721	0	0	0	0	0	0	0	0	1	1	2
E9PG32	DNAH12	0	0	0	0	0	0	0	0	0	0	0	0	0	0	0	0	0	0	1.83347	0	0	0	0	0	0	0	0	0	0	0	0	0	0	0	0	0	0	0	0	0.841265	0	0	0	0	0	1	1	2
P31689	DNAJA1	0	0	0	0	0	0	0	0	0	0	0	0	0	0	0	0	0	22.2846	0	0	0	0	0	0	0	0	0	0	0	0	0	0	0	0	0	0	0	0	0	0	0	0	38.4319	0	0	1	1	2
A0A0J9YX62	DNAJB6	0	0	0	0	0	0	0	0	0	0	0	0	0	0	0	0	0	13.6906	0	0	0	0	0	0	0	0	0	0	0	0	0	0	0	0	0	0	0	11.2086	0	0	0	0	0	0	0	1	1	2
P50570	DNM2	0	0	0	0	0	0	0	0	0	0	0	0	0	0	0	0	0	5.09648	0	0	0	0	0	0	0	0	0	0	0	0	0	0	0	0	0	0	0	8.3451	0	0	0	0	0	0	0	1	1	2
Q6XZF7	DNMBP	0	0	0	0	0	0	0	0	0	0	0	0	0	0	0	0	0	0	0	2.72421	0	0	0	0	0	0	0	0	0	0	4.35896	0	0	0	0	0	0	0	0	0	0	0	0	0	0	1	1	2
E9PKK8	DPP3	0	0	0	0	0	0	0	0	0	0	0	0	0	0	0	0	0	0	0	5.74031	0	0	0	0	0	0	0	0	0	0	0	0	0	0	0	0	0	21.19	0	0	0	0	0	0	0	1	1	2
H0YBK6	DPY19L4	0	0	0	0	0	0	0	0	0	0	0	0	0	0	0	0	0	0	5.00037	0	0	0	0	0	0	0	0	0	0	0	0	0	0	232.133	0	0	0	0	0	0	0	0	0	0	0	1	1	2
Q14195	DPYSL3	0	0	0	0	0	0	0	0	0	0	0	0	0	0	0	0	0	16.1888	0	0	0	0	0	0	0	0	0	0	0	0	0	0	0	0	0	0	25.201	0	0	0	0	0	0	0	0	1	1	2
A0A0A0MRQ7	DYDC2	0	0	0	0	0	0	0	0	0	0	0	0	0	0	0	0	0	0	0	0	0	0	0	0	0	0	0	0	22.3031	0	0	0	0	0	0	0	7.83414	0	0	0	0	0	0	0	0	1	1	2
B1AKR6	DYNLRB1	0	0	0	0	0	0	0	0	0	0	0	0	0	0	0	0	21.2102	0	0	0	0	0	0	0	0	0	0	0	0	0	0	0	0	0	0	0	10.7113	0	0	0	0	0	0	0	0	1	1	2
B4DWJ3	EAF2	0	0	0	0	0	0	0	0	0	0	0	0	0	0	0	0	11.7377	0	0	0	0	0	0	0	0	0	0	0	0	0	0	0	0	0	0	0	11.8552	0	0	0	0	0	0	0	0	1	1	2
P42892	ECE1	0	0	0	0	0	0	0	0	0	0	0	0	0	0	0	2.62048	0	0	0	0	0	0	0	0	0	0	0	0	0	0	0	0	0	0	0	0	0	0	0	0	0	0	19.8191	0	0	1	1	2
Q15029	EFTUD2	0	0	0	0	0	0	0	0	0	0	0	0	0	0	0	0	0	0	0	0	0	0	0	0	0	0	0	0	13.52	0	0	0	0	0	0	0	0	3.76348	0	0	0	0	0	0	0	1	1	2
B5ME19	EIF3CL	0	0	0	0	0	0	0	0	0	0	0	0	0	0	0	0	3.22615	0	0	0	0	0	0	0	0	0	0	0	0	0	0	0	0	0	0	0	0	0	0	0	0	4.39377	0	0	0	1	1	2
Q6UXG2	ELAPOR1	0	0	0	0	0	0	0	0	0	0	0	0	0	0	18.1939	0	0	0	0	0	0	0	0	0	0	0	0	0	0	0	0	0	0	17.5563	0	0	0	0	0	0	0	0	0	0	0	1	1	2
Q15006	EMC2	0	0	0	0	0	0	0	0	0	0	0	0	0	0	0	0	0	0	12.0009	0	0	0	0	0	0	0	0	0	0	0	0	13.8057	0	0	0	0	0	0	0	0	0	0	0	0	0	1	1	2
Q9BXX0	EMILIN2	0	0	0	0	0	0	0	0	0	0	0	0	0	0	0	0	0	0	0	0	0	0	0	0	0	0	0	5.52035	0	0	0	0	0	16.776	0	0	0	0	0	0	0	0	0	0	0	1	1	2
Q9HC35	EML4	0	0	0	0	0	0	0	0	0	0	0	0	0	0	0	0	0	0	0	0	0	0	7.12154	0	0	0	0	0	0	0	0	0	0	0	0	0	0	3.68166	0	0	0	0	0	0	0	1	1	2
K7EKI0	EVPL	0	0	0	0	0	0	0	0	0	0	0	0	0	0	0	0	2.95158	0	0	0	0	0	0	0	0	0	0	0	0	0	0	0	0	0	0	0	0	0	0	6.57717	0	0	0	0	0	1	1	2
C9JGE3	EWSR1	0	0	0	0	0	0	0	0	0	0	0	0	0	0	0	0	0	0	24.3351	0	0	0	0	0	0	0	0	0	0	0	0	0	0	0	0	0	0	12.5995	0	0	0	0	0	0	0	1	1	2
Q86X51	EZHIP	0	0	0	0	0	0	0	0	0	0	0	0	0	0	0	0	0	0	0	0	0	0	0	0	0	0	0	0	9.52323	0	0	0	0	0	0	0	3.32778	0	0	0	0	0	0	0	0	1	1	2
P00740	F9	0	0	0	0	0	0	0	0	0	0	0	0	0	0	0	0	0	0	0	0	0	0	0	0	0	0	0	36.8023	0	18.0953	0	0	0	0	0	0	0	0	0	0	0	0	0	0	0	1	1	2
Q9BXW9	FANCD2	0	0	0	0	0	0	0	0	0	0	0	0	0	0	24.6628	0	0	0	0	0	0	0	0	0	0	0	0	0	0	0	0	0	0	11.7042	0	0	0	0	0	0	0	0	0	0	0	1	1	2
Q9Y3I1	FBXO7	0	0	0	0	0	0	0	0	0	0	0	0	0	0	0	0	0	0	0	0	0	0	0	6.6535	0	0	0	0	0	0	0	0	0	0	0	0	2.94647	0	0	0	0	0	0	0	0	1	1	2
Q7Z674	FEZ2	0	0	0	0	0	0	0	0	0	0	0	0	0	0	0	0	0	0	19.9181	0	0	0	0	0	0	0	0	0	0	0	0	0	0	0	0	0	0	19.5537	0	0	0	0	0	0	0	1	1	2
Q00688	FKBP3	0	0	0	0	0	0	0	0	0	0	0	0	0	0	0	0	0	19.7863	0	0	0	0	0	0	0	0	0	0	0	0	0	0	0	0	0	0	0	16.1993	0	0	0	0	0	0	0	1	1	2
Q5CZC0	FSIP2	0	0	0	0	0	0	0	0	0	0	0	0	0	0	2.42585	0	0	0	0	0	0	0	0	0	0	0	0	0	0	0	0	0	0	0	0	0	0	0.490888	0	0	0	0	0	0	0	1	1	2
E9PEB5	FUBP1	0	0	0	0	0	0	0	0	0	0	0	0	0	0	0	0	0	0	0	7.10241	0	0	0	0	0	0	0	0	0	0	0	0	0	0	0	0	0	5.97248	0	0	0	0	0	0	0	1	1	2
O60861	GAS7	0	0	0	0	0	0	0	0	0	0	0	0	0	0	0	0	6.31501	0	0	0	0	0	0	0	0	0	0	0	0	0	0	0	0	0	0	0	15.9456	0	0	0	0	0	0	0	0	1	1	2
Q53EU6	GPAT3	0	0	0	0	0	0	0	0	0	0	0	0	0	0	0	0	0	0	0	0	0	0	0	0	0	0	0	0	10.1154	0	0	0	0	0	0	0	0	41.971	0	0	0	0	0	0	0	1	1	2
Q13003	GRIK3	0	0	0	0	0	0	0	0	0	0	0	0	0	0	19.4068	0	0	0	0	0	0	0	0	0	0	0	0	0	0	0	0	0	0	18.7267	0	0	0	0	0	0	0	0	0	0	0	1	1	2
P30711	GSTT1	0	0	0	0	0	0	0	0	0	0	0	0	0	0	0	0	0	0	0	53.414	0	0	0	0	0	0	0	0	0	0	0	0	0	0	0	0	0	0	0	27.9912	0	0	0	0	0	1	1	2
Q13889	GTF2H3	0	0	0	0	0	0	0	0	0	0	0	0	0	0	0	0	19.9746	0	0	0	0	0	0	0	0	0	0	0	0	0	0	0	0	0	0	0	5.02633	0	0	0	0	0	0	0	0	1	1	2
D6R993	HAUS3	0	0	0	0	0	0	0	0	0	0	0	0	0	0	0	0	0	0	0	0	0	0	0	0	0	0	0	0	129.871	0	0	0	0	0	0	0	45.6183	0	0	0	0	0	0	0	0	1	1	2
O60741	HCN1	0	0	0	0	0	0	0	0	0	0	0	0	0	0	0	0	0	15.1895	0	0	0	0	0	0	0	0	0	0	0	0	0	0	0	0	0	0	0	0	0	7.72435	0	0	0	0	0	1	1	2
Q5T1R4	HIVEP3	0	0	0	0	0	0	0	0	0	0	0	0	0	0	0	0	0	0	0	0	0.859604	0	0	0	0	0	0	0	0	0	0	0	0	0	0	0	0	0	0	1.45309	0	0	0	0	0	1	1	2
Q8NDA2	HMCN2	0	0	0	0	0	0	0	0	0	0	0	0	0	0	3.63878	0	0	0	0	0	0	0	0	0	0	0	0	0	0	0	0	0	0	0	1.69631	0	0	0	0	0	0	0	0	0	0	1	1	2
P50135	HNMT	0	0	0	0	0	0	0	0	0	0	0	0	0	0	0	0	0	14.9897	0	0	0	0	0	0	0	0	0	0	0	0	0	0	0	0	0	0	0	0	131.04	0	0	0	0	0	0	1	1	2
Q9BUJ2	HNRNPUL1	0	0	0	0	0	0	0	0	0	0	0	0	0	0	0	2.39061	0	0	0	0	0	0	0	0	0	0	0	0	0	0	0	0	0	0	0	0	0	0	0	0	0	0	17.9234	0	0	1	1	2
Q86YZ3	HRNR	0	0	0	0	0	0	0	0	0	0	0	0	0	0	0	0	0	0	0	0	0	3.04085	0	0	0	0	0	0	0	6.65681	0	0	0	0	0	0	0	0	0	0	0	0	0	0	0	1	1	2
Q4G0P3	HYDIN	0	0	0	0	0	0	0	0	0	0	0	0	0	0	0	0	0	1.69883	0	0	0	0	0	0	0	0	0	0	0	0	0	0	0	0	0	0	0.311979	0	0	0	0	0	0	0	0	1	1	2
P01824	IGHV4-39	0	0	0	0	0	0	0	0	0	0	0	0	0	0	0	0	0	0	0	0	0	0	0	0	0	60.2395	0	0	0	0	0	0	0	0	0	0	24.9237	0	0	0	0	0	0	0	0	1	1	2
Q9H095	IQCG	0	0	0	0	0	0	0	0	0	0	0	0	0	0	0	0	0	0	0	0	0	0	0	0	0	0	0	12.2463	0	0	0	0	88.4396	0	0	0	0	0	0	0	0	0	0	0	0	1	1	2
Q9Y287	ITM2B	0	0	0	0	0	0	0	0	0	0	0	0	0	0	0	0	0	0	0	0	0	0	0	0	0	0	0	20.9392	0	0	0	0	0	64.373	0	0	0	0	0	0	0	0	0	0	0	1	1	2
Q15046	KARS1	0	0	0	0	0	0	0	0	0	0	0	0	0	0	0	0	0	0	0	0	0	0	0	0	0	0	0	9.32748	0	0	0	0	0	0	0	0	0	6.05429	0	0	0	0	0	0	0	1	1	2
Q92628	KIAA0232	0	0	0	0	0	0	0	0	0	0	0	0	0	0	0	0	0	0	0	0	0	0	0	2.52911	0	0	0	0	0	0	0	0	0	0	6.03132	0	0	0	0	0	0	0	0	0	0	1	1	2
Q2KHM9	KIAA0753	0	0	0	0	0	0	0	0	0	0	0	0	0	0	0	0	0	0	0	0	0	0	0	0	0	0	2.96247	0	0	0	0	0	0	0	0	7.4004	0	0	0	0	0	0	0	0	0	1	1	2
Q12756	KIF1A	0	0	0	0	0	0	0	0	0	0	0	0	0	0	0	0	0	0	2.16683	0	0	0	0	0	0	0	0	0	0	0	0	0	0	0	0	0	0	0	0	0	0	0	0	23.5606	0	1	1	2
Q99612	KLF6	0	0	0	0	0	0	0	0	0	0	0	0	0	0	0	0	0	0	0	0	0	0	0	0	0	0	0	19.924	0	0	0	0	0	0	0	0	0	0	0	0	11.5454	0	0	0	0	1	1	2
O00629	KPNA4	0	0	0	0	0	0	0	0	0	0	0	0	0	0	0	0	0	0	14.4177	0	0	0	0	0	0	0	0	0	0	0	0	0	0	0	0	13.8355	0	0	0	0	0	0	0	0	0	1	1	2
Q9P2J5	LARS1	0	0	0	0	0	0	0	0	0	0	0	0	0	0	0	0	0	0	3.08356	0	0	0	0	0	0	0	0	0	0	3.46904	0	0	0	0	0	0	0	0	0	0	0	0	0	0	0	1	1	2
Q92539	LPIN2	0	0	0	0	0	0	0	0	0	0	0	0	0	0	0	0	0	0	0	0	0	0	7.90412	0	0	0	0	0	0	0	7.78386	0	0	0	0	0	0	0	0	0	0	0	0	0	0	1	1	2
O00754	MAN2B1	0	0	0	0	0	0	0	0	0	0	0	0	0	0	0	0	12.0809	0	0	0	0	0	0	0	0	0	0	0	0	0	0	0	0	0	0	0	0	0	0	6.73012	0	0	0	0	0	1	1	2
Q05BQ5	MBTD1	0	0	0	0	0	0	0	0	0	0	0	0	0	0	0	0	0	0	0	0	0	0	0	0	0	0	0	72.0183	0	0	0	0	0	27.6999	0	0	0	0	0	0	0	0	0	0	0	1	1	2
D6RE79	MFSD10	0	0	0	0	0	0	0	0	0	0	0	0	0	0	0	4.55136	0	0	0	0	0	0	0	0	0	0	0	0	0	0	0	0	0	0	0	0	3.43177	0	0	0	0	0	0	0	0	1	1	2
P42568	MLLT3	0	0	0	0	0	0	0	0	0	0	0	0	0	0	0	0	0	0	0	0	0	0	0	0	0	0	0	0	23.3887	0	0	0	0	0	0	0	0	0	8.61963	0	0	0	0	0	0	1	1	2
P22897	MRC1	0	0	0	0	0	0	0	0	0	0	0	0	0	0	0	2.7584	0	0	0	0	0	0	0	0	0	0	0	0	0	2.81274	0	0	0	0	0	0	0	0	0	0	0	0	0	0	0	1	1	2
Q8N983	MRPL43	0	0	0	0	0	0	0	0	0	0	0	0	0	0	0	0	0	0	17.8347	0	0	0	0	0	0	0	0	0	0	0	0	0	0	0	0	0	7.41817	0	0	0	0	0	0	0	0	1	1	2
Q9BYN8	MRPS26	0	0	0	0	0	0	0	0	0	0	0	0	0	0	0	0	0	0	17.2513	0	0	0	0	0	0	0	0	0	0	0	0	0	0	0	0	0	0	33.7895	0	0	0	0	0	0	0	1	1	2
P00414	MT-CO3	0	0	0	0	0	0	0	0	0	0	0	0	0	0	0	0	0	33.377	0	0	0	0	0	0	0	0	0	0	0	0	0	0	0	0	0	0	0	41.071	0	0	0	0	0	0	0	1	1	2
H7C0Z8	MYCBPAP	0	0	0	0	0	0	0	0	0	0	0	0	0	0	0	0	67.955	0	0	0	0	0	0	0	0	0	0	0	0	0	0	0	0	0	0	0	85.7943	0	0	0	0	0	0	0	0	1	1	2
B2RTY4	MYO9A	0	0	0	0	0	0	0	0	0	0	0	0	0	0	0	0	0	0	0	0	0	0	0	1.32292	0	0	0	0	0	0	0	0	0	0	6.40828	0	0	0	0	0	0	0	0	0	0	1	1	2
O15049	N4BP3	0	0	0	0	0	0	0	0	0	0	0	0	0	0	0	0	0	0	0	0	0	0	0	0	0	0	0	0	8.19097	0	0	0	0	0	0	0	0	6.79062	0	0	0	0	0	0	0	1	1	2
Q8WUY8	NAT14	0	0	0	0	0	0	0	0	0	0	0	0	0	0	0	0	0	0	0	0	0	0	0	0	0	38.7912	0	0	0	0	35.9614	0	0	0	0	0	0	0	0	0	0	0	0	0	0	1	1	2
Q09161	NCBP1	0	0	0	0	0	0	0	0	0	0	0	0	0	0	0	0	0	0	0	0	0	0	0	0	0	0	3.54845	0	0	0	0	0	0	0	0	0	0	0	0	0	0	0	0	24.4582	0	1	1	2
A0A0A0MTJ9	NCEH1	0	0	0	0	0	0	0	0	0	0	0	0	0	0	0	0	0	0	0	0	0	0	0	0	0	0	6.51092	0	0	0	0	19.1745	0	0	0	0	0	0	0	0	0	0	0	0	0	1	1	2
H0Y6T7	NCSTN	0	0	0	0	0	0	0	0	0	0	0	0	0	0	0	2.94229	0	0	0	0	0	0	0	0	0	0	0	0	0	0	0	15.9149	0	0	0	0	0	0	0	0	0	0	0	0	0	1	1	2
Q9UI09	NDUFA12	0	0	0	0	0	0	0	0	0	0	0	0	0	0	0	0	0	0	0	0	0	0	0	0	0	49.0126	0	0	0	0	0	0	0	0	0	0	0	0	0	0	21.5098	0	0	0	0	1	1	2
P46934	NEDD4	0	0	0	0	0	0	0	0	0	0	0	0	0	0	27.0887	0	0	0	0	0	0	0	0	0	0	0	0	0	0	0	0	0	15.58	0	0	0	0	0	0	0	0	0	0	0	0	1	1	2
E9PL57	NEDD8-MDP1	0	0	0	0	0	0	0	0	0	0	0	0	0	0	0	0	0	0	21.3349	0	0	0	0	0	0	0	0	0	0	0	0	0	0	0	0	0	0	0	0	19.5785	0	0	0	0	0	1	1	2
Q14938	NFIX	0	0	0	0	0	0	0	0	0	0	0	0	0	0	0	0	0	0	0	0	0	0	0	0	7.91899	0	0	0	0	0	0	0	0	0	0	0	6.27425	0	0	0	0	0	0	0	0	1	1	2
P30419	NMT1	0	0	0	0	0	0	0	0	0	0	0	0	0	0	0	0	0	0	0	0	0	0	0	0	0	0	0	11.1676	0	0	0	0	0	0	0	0	0	0	0	0	0	0	0	39.4921	0	1	1	2
O75147	OBSL1	0	0	0	0	0	0	0	0	0	0	0	0	0	0	0	0	0	0	0	0	0	0	0	1.86765	0	0	0	0	0	0	0	0	0	0	0	0	0	0	2.61862	0	0	0	0	0	0	1	1	2
Q5T2S8	ODAD2	0	0	0	0	0	0	0	0	0	0	0	0	0	0	0	0	0	0	0	0	0	0	6.8085	0	0	0	0	0	0	4.03159	0	0	0	0	0	0	0	0	0	0	0	0	0	0	0	1	1	2
Q68BL7	OLFML2A	0	0	0	0	0	0	0	0	0	0	0	0	0	0	0	0	0	0	0	6.61595	0	0	0	0	0	0	0	0	0	0	0	0	31.1601	0	0	0	0	0	0	0	0	0	0	0	0	1	1	2
Q9ULC6	PADI1	0	0	0	0	0	0	0	0	0	0	0	0	0	0	0	0	0	0	0	0	0	0	0	0	0	11.2268	0	0	0	0	0	0	0	0	0	0	0	0	0	0	0	6.19753	0	0	0	1	1	2
Q99447	PCYT2	0	0	0	0	0	0	0	0	0	0	0	0	0	0	0	0	0	0	0	0	0	0	0	8.87133	0	0	0	0	0	0	0	10.9295	0	0	0	0	0	0	0	0	0	0	0	0	0	1	1	2
Q99471	PFDN5	0	0	0	0	0	0	0	0	0	0	0	0	0	0	0	13.2863	0	0	0	0	0	0	0	0	0	0	0	0	0	0	0	0	0	0	0	0	20.036	0	0	0	0	0	0	0	0	1	1	2
Q96PD5	PGLYRP2	0	0	0	0	0	0	0	0	0	0	0	0	0	0	0	0	0	0	0	0	0	0	0	0	0	0	0	30.584	0	0	0	0	0	0	0	25.9014	0	0	0	0	0	0	0	0	0	1	1	2
Q6PCE3	PGM2L1	0	0	0	0	0	0	0	0	0	0	0	0	0	0	0	0	0	0	0	0	0	0	0	0	0	0	0	9.01022	0	0	0	0	0	0	13.382	0	0	0	0	0	0	0	0	0	0	1	1	2
Q5JWU1	PIGU	0	0	0	0	0	0	0	0	0	0	0	0	0	0	0	0	0	0	0	49.6196	0	0	0	0	0	0	0	0	0	0	0	0	0	0	0	0	0	0	139.223	0	0	0	0	0	0	1	1	2
P48736	PIK3CG	0	0	0	0	0	0	0	0	0	0	0	0	0	0	0	0	0	0	3.33358	0	0	0	0	0	0	0	0	0	0	0	0	0	0	0	0	0	1.38657	0	0	0	0	0	0	0	0	1	1	2
O60664	PLIN3	0	0	0	0	0	0	0	0	0	0	0	0	0	0	0	4.87317	0	0	0	0	0	0	0	0	0	0	0	0	0	0	0	0	0	0	0	0	3.67442	0	0	0	0	0	0	0	0	1	1	2
P50336	PPOX	0	0	0	0	0	0	0	0	0	0	0	0	0	0	0	4.55136	0	0	0	0	0	0	0	0	0	0	0	0	0	0	0	0	0	0	0	0	3.43177	0	0	0	0	0	0	0	0	1	1	2
Q6P2Q9	PRPF8	0	0	0	0	0	0	0	0	0	0	0	0	0	0	0	0	1.23555	0	0	0	0	0	0	0	0	0	0	0	0	0	0	1.72571	0	0	0	0	0	0	0	0	0	0	0	0	0	1	1	2
P25789	PSMA4	0	0	0	0	0	0	0	0	0	0	0	0	0	0	0	0	0	0	42.3365	0	0	0	0	0	0	0	0	0	0	0	0	0	0	0	0	0	11.7512	0	0	0	0	0	0	0	0	1	1	2
P62195	PSMC5	0	0	0	0	0	0	0	0	0	0	0	0	0	0	0	10.0682	0	0	0	0	0	0	0	0	0	0	0	0	0	0	0	0	0	0	0	0	3.81308	0	0	0	0	0	0	0	0	1	1	2
Q16825	PTPN21	0	0	0	0	0	0	0	0	0	0	0	0	0	0	0	0	2.60837	0	0	0	0	0	0	0	0	0	0	0	0	0	5.91573	0	0	0	0	0	0	0	0	0	0	0	0	0	0	1	1	2
F8VU56	PTPRB	0	0	0	0	0	0	0	0	0	0	0	0	0	0	0	0	0	0	1.75013	0	0	0	0	0	0	0	0	0	0	0	0	0	0	0	0	0	0	0	0	0	0	0	7.2383	0	0	1	1	2
Q5T1Z8	PUM1	0	0	0	0	0	0	0	0	0	0	0	0	0	0	0	0	0	0	0	0	0	0	0	0	0	6.45124	0	0	0	0	0	0	0	0	0	0	0	0	16.8028	0	0	0	0	0	0	1	1	2
O00391	QSOX1	0	0	0	0	0	0	0	0	0	0	0	0	0	0	0	0	0	0	0	0	0	0	0	0	0	0	0	15.3554	0	0	0	0	0	23.7985	0	0	0	0	0	0	0	0	0	0	0	1	1	2
Q8WUD1	RAB2B	0	0	0	0	0	0	0	0	0	0	0	0	0	0	0	0	0	0	0	0	9.36516	0	0	0	0	0	0	0	0	0	0	0	0	0	0	0	64.4757	0	0	0	0	0	0	0	0	1	1	2
P61020	RAB5B	0	0	0	0	0	0	0	0	0	0	0	0	0	0	0	58.2022	0	0	0	0	0	0	0	0	0	0	0	0	0	0	0	0	0	0	0	0	21.9425	0	0	0	0	0	0	0	0	1	1	2
P61006	RAB8A	0	0	0	0	0	0	0	0	0	0	0	0	0	0	0	0	0	0	35.1693	0	0	0	0	0	0	0	0	0	0	0	0	0	0	0	0	0	0	34.5258	0	0	0	0	0	0	0	1	1	2
Q92930	RAB8B	0	0	0	0	0	0	0	0	0	0	0	0	0	0	0	0	0	42.3708	0	0	0	0	0	0	0	0	0	0	0	0	0	0	0	0	0	0	0	34.6894	0	0	0	0	0	0	0	1	1	2
P15153	RAC2	0	0	0	0	0	0	0	0	0	0	0	0	0	0	0	0	0	0	0	0	0	40.5736	0	0	0	0	0	0	0	0	0	0	0	0	0	0	0	0	0	0	17.1711	0	0	0	0	1	1	2
Q9UKM9	RALY	0	0	0	0	0	0	0	0	0	0	0	0	0	0	0	7.07989	0	0	0	0	0	0	0	0	0	0	0	0	0	0	0	0	0	0	0	0	0	0	0	0	0	0	106.334	0	0	1	1	2
F6WQW2	RANBP1	0	0	0	0	0	0	0	0	0	0	0	0	0	0	0	0	0	0	0	0	14.1608	0	0	0	0	0	0	0	0	0	0	0	0	0	0	0	0	0	0	35.945	0	0	0	0	0	1	1	2
Q9HCJ3	RAVER2	0	0	0	0	0	0	0	0	0	0	0	0	0	0	0	6.2064	0	0	0	0	0	0	0	0	0	0	0	0	0	0	0	0	0	0	0	0	0	0	0	0	4.9638	0	0	0	0	1	1	2
P02753	RBP4	0	0	0	0	0	0	0	0	0	0	0	0	0	0	0	0	0	0	0	0	0	0	0	0	0	0	28.3225	0	0	0	0	0	0	0	0	0	0	0	0	0	47.9466	0	0	0	0	1	1	2
Q14257	RCN2	0	0	0	0	0	0	0	0	0	0	0	0	0	0	0	0	0	0	22.585	0	0	0	0	0	0	0	0	0	0	0	0	0	0	0	0	21.8795	0	0	0	0	0	0	0	0	0	1	1	2
A0A1B0GUH0	RP1	0	0	0	0	0	0	0	0	0	0	0	0	0	0	0	0	1.44147	0	0	0	0	0	0	0	0	0	0	0	0	0	0	0	0	0	0	0	0	2.61807	0	0	0	0	0	0	0	1	1	2
P46778	RPL21	0	0	0	0	0	0	0	0	0	0	0	0	0	0	0	24.7336	0	0	0	0	0	0	0	0	0	0	0	0	0	0	0	0	0	0	0	0	9.32471	0	0	0	0	0	0	0	0	1	1	2
P61254	RPL26	0	0	0	0	0	0	0	0	0	0	0	0	0	0	0	0	0	0	0	0	0	0	0	0	0	0	0	0	28.6684	0	0	0	0	0	0	0	0	23.8081	0	0	0	0	0	0	0	1	1	2
P42766	RPL35	0	0	0	0	0	0	0	0	0	0	0	0	0	0	0	0	0	0	0	0	0	0	0	0	0	0	0	0	68.0443	0	0	0	0	0	0	0	0	56.4522	0	0	0	0	0	0	0	1	1	2
P39019	RPS19	0	0	0	0	0	0	0	0	0	0	0	0	0	0	0	42.8471	0	0	0	0	0	0	0	0	0	0	0	0	0	0	0	0	0	0	0	0	0	50.807	0	0	0	0	0	0	0	1	1	2
P62847	RPS24	0	0	0	0	0	0	0	0	0	0	0	0	0	0	0	59.7193	0	0	0	0	0	0	0	0	0	0	0	0	0	0	0	0	0	0	0	0	0	26.5898	0	0	0	0	0	0	0	1	1	2
P62854	RPS26	0	0	0	0	0	0	0	0	0	0	0	0	0	0	0	0	0	0	0	0	0	0	0	0	0	0	0	48.7948	0	0	0	0	0	0	0	0	13.3458	0	0	0	0	0	0	0	0	1	1	2
Q96FQ6	S100A16	0	0	0	0	0	0	0	0	0	0	0	0	0	0	0	0	0	0	0	0	0	0	0	0	0	0	0	0	41.7937	0	66.0071	0	0	0	0	0	0	0	0	0	0	0	0	0	0	1	1	2
Q8WVM8	SCFD1	0	0	0	0	0	0	0	0	0	0	0	0	0	0	0	0	0	13.7905	0	0	0	0	0	0	0	0	0	0	0	0	0	0	0	0	0	0	0	0	0	0	0	12.8113	0	0	0	1	1	2
A4FU49	SH3D21	0	0	0	0	0	0	0	0	0	0	0	0	0	0	0	13.0564	0	0	0	0	0	0	0	0	0	0	0	0	0	0	0	0	0	0	13.382	0	0	0	0	0	0	0	0	0	0	1	1	2
Q8IWA5	SLC44A2	0	0	0	0	0	0	0	0	0	0	0	0	0	0	25.0671	0	0	0	0	0	0	0	0	0	0	0	0	0	0	0	0	0	0	0	0	0	2.14919	0	0	0	0	0	0	0	0	1	1	2
Q86UG4	SLCO6A1	0	0	0	0	0	0	0	0	0	0	0	0	0	0	0	0	0	0	0	0	0	0	0	0	0	10.5566	0	0	0	0	0	0	0	0	0	0	0	0	0	0	0	0	0	28.2727	0	1	1	2
P62316	SNRPD2	0	0	0	0	0	0	0	0	0	0	0	0	0	0	0	17.0101	0	0	0	0	0	0	0	0	0	0	0	0	0	0	0	0	0	0	0	0	12.8258	0	0	0	0	0	0	0	0	1	1	2
Q13884	SNTB1	0	0	0	0	0	0	0	0	0	0	0	0	0	0	0	0	0	0	7.1672	0	0	0	0	0	0	0	0	0	0	0	0	0	0	0	0	0	0	14.0721	0	0	0	0	0	0	0	1	1	2
Q99523	SORT1	0	0	0	0	0	0	0	0	0	0	0	0	0	0	0	2.48256	0	0	0	0	0	0	0	0	0	0	0	0	0	0	0	0	0	0	0	0	5.65029	0	0	0	0	0	0	0	0	1	1	2
Q9Y6A9	SPCS1	0	0	0	0	0	0	0	0	0	0	0	0	0	0	0	0	0	27.2812	0	0	0	0	0	0	0	0	0	0	0	0	0	0	0	0	0	0	0	34.6894	0	0	0	0	0	0	0	1	1	2
O60687	SRPX2	0	0	0	0	0	0	0	0	0	0	0	0	0	0	0	0	0	0	0	0	0	0	0	0	0	0	0	11.9925	0	0	0	0	0	221.209	0	0	0	0	0	0	0	0	0	0	0	1	1	2
A2VEC9	SSPOP	0	0	0	0	0	0	0	0	0	0	0	0	0	0	0	0	0	0	0	0	0	0	1.40866	0	0	0	0	0	0	0	0	0	0	3.51126	0	0	0	0	0	0	0	0	0	0	0	1	1	2
P40763	STAT3	0	0	0	0	0	0	0	0	0	0	0	0	0	0	0	0	3.91256	0	0	0	0	0	0	0	0	0	0	0	0	5.3442	0	0	0	0	0	0	0	0	0	0	0	0	0	0	0	1	1	2
O95425	SVIL	0	0	0	0	0	0	0	0	0	0	0	0	0	0	0	0	1.37283	0	0	0	0	0	0	0	0	0	0	0	0	0	0	0	0	0	0	0	2.80781	0	0	0	0	0	0	0	0	1	1	2
Q8WXH0	SYNE2	0	0	0	0	0	0	0	0	0	0	0	0	0	0	0	0	0	0	1.08341	0	0	0	0	0	0	0	0	0	0	0	0	0	0	0	0	0	0	0	0	0	0	0	0	2.91703	0	1	1	2
O43760	SYNGR2	0	0	0	0	0	0	0	0	0	0	0	0	0	0	0	9.28661	0	0	0	0	0	0	0	0	0	0	0	0	0	0	0	0	0	0	0	0	0	16.5266	0	0	0	0	0	0	0	1	1	2
Q8WUY1	THEM6	0	0	0	0	0	0	0	0	0	0	0	0	0	0	0	9.60842	0	0	0	0	0	0	0	0	0	0	0	0	0	0	0	0	0	0	0	0	0	0	45.6077	0	0	0	0	0	0	1	1	2
A0A1B0GTW1	TJP2	0	0	0	0	0	0	0	0	0	0	0	0	0	0	0	0	0	3.59752	0	0	0	0	0	0	0	0	0	0	0	0	0	0	0	0	0	0	0	2.94533	0	0	0	0	0	0	0	1	1	2
Q9UKI8	TLK1	0	0	0	0	0	0	0	0	0	0	0	0	0	0	0	0	31.7123	0	0	0	0	0	0	0	0	0	0	0	0	0	0	0	0	0	0	0	8.00747	0	0	0	0	0	0	0	0	1	1	2
Q9NV12	TMEM140	0	0	0	0	0	0	0	0	0	0	0	0	0	0	0	0	0	24.4831	0	0	0	0	0	0	0	0	0	0	0	0	0	0	0	0	0	0	0	0	0	56.2118	0	0	0	0	0	1	1	2
Q96B21	TMEM45B	0	0	0	0	0	0	0	0	0	0	0	0	0	0	0	0	10.7767	0	0	0	0	0	0	0	0	0	0	0	0	0	0	0	0	0	0	0	0	12.8449	0	0	0	0	0	0	0	1	1	2
C9J1X3	TNK2	0	0	0	0	0	0	0	0	0	0	0	0	0	0	0	0	0	0	0	0	0	0	0	0	0	12.8187	0	0	0	0	0	0	0	0	0	0	0	0	0	0	3.19889	0	0	0	0	1	1	2
Q15388	TOMM20	0	0	0	0	0	0	0	0	0	0	0	0	0	0	0	0	0	0	0	0	0	0	0	0	0	51.3585	0	0	0	0	0	0	0	0	0	49.3897	0	0	0	0	0	0	0	0	0	1	1	2
Q5JTV8	TOR1AIP1	0	0	0	0	0	0	0	0	0	0	0	0	0	0	0	0	5.21675	0	0	0	0	0	0	0	0	0	0	0	0	0	0	0	0	0	0	0	0	6.21792	0	0	0	0	0	0	0	1	1	2
Q5VZU9	TPP2	0	0	0	0	0	0	0	0	0	0	0	0	0	0	0	0	0	3.59752	0	0	0	0	0	0	0	0	0	0	0	0	0	0	0	0	0	0	0	0	0	0	0	0	0	16.1558	0	1	1	2
A0A0B4J262	TRAV8-6	0	0	0	0	0	0	0	0	0	0	0	0	0	0	0	0	0	0	0	0	0	68.3757	0	0	0	0	0	0	0	0	0	0	0	0	0	63.3861	0	0	0	0	0	0	0	0	0	1	1	2
Q13263	TRIM28	0	0	0	0	0	0	0	0	0	0	0	0	0	0	0	0	0	0	4.66701	0	0	0	0	0	0	0	0	0	0	0	0	0	0	0	0	0	0	4.58163	0	0	0	0	0	0	0	1	1	2
Q96QT4	TRPM7	0	0	0	0	0	0	0	0	0	0	0	0	0	0	0	1.10336	0	0	0	0	0	0	0	0	0	0	0	0	0	0	0	0	0	0	4.52349	0	0	0	0	0	0	0	0	0	0	1	1	2
P26368	U2AF2	0	0	0	0	0	0	0	0	0	0	0	0	0	0	0	0	6.38365	0	0	0	0	0	0	0	0	0	0	0	0	0	0	0	0	0	52.7741	0	0	0	0	0	0	0	0	0	0	1	1	2
P06132	UROD	0	0	0	0	0	0	0	0	0	0	0	0	0	0	49.73	0	0	0	0	0	0	0	0	0	0	0	0	0	0	0	0	0	0	0	0	0	0	10.0632	0	0	0	0	0	0	0	1	1	2
O75604	USP2	0	0	0	0	0	0	0	0	0	0	0	0	0	0	0	0	0	0	0	0	3.34793	0	0	0	0	0	0	0	0	0	11.5201	0	0	0	0	0	0	0	0	0	0	0	0	0	0	1	1	2
E7ESC6	XPO7	0	0	0	0	0	0	0	0	0	0	0	0	0	0	0	0	0	0	6.7505	0	0	0	0	0	0	0	0	0	0	0	0	0	0	0	0	0	1.38657	0	0	0	0	0	0	0	0	1	1	2
P07947	YES1	0	0	0	0	0	0	0	0	0	0	0	0	0	0	0	3.76981	0	0	0	0	0	0	0	0	0	0	0	0	0	0	0	0	0	0	0	0	2.84248	0	0	0	0	0	0	0	0	1	1	2
E7EVZ1	ZFHX4	0	0	0	0	0	0	0	0	0	0	0	0	0	0	0	0	0	1.2991	0	0	0	0	0	0	0	0	0	0	0	0	0	1.24635	0	0	0	0	0	0	0	0	0	0	0	0	0	1	1	2
P17024	ZNF20	0	0	0	0	0	0	0	0	0	0	0	0	0	0	0	0	0	8.09441	0	0	0	0	0	0	0	0	0	0	0	0	0	0	0	31.6013	0	0	0	0	0	0	0	0	0	0	0	1	1	2
Q9Y2X9	ZNF281	0	0	0	0	0	0	0	0	0	0	0	0	0	0	0	0	0	0	0	0	0	0	0	0	0	0	0	0	5.08235	0	0	0	0	0	0	0	0	0	0	3.97689	0	0	0	0	0	1	1	2
Q96LW1	ZNF354B	0	0	0	0	0	0	0	0	0	0	0	0	0	0	0	0	0	0	0	0	0	0	0	0	0	0	0	0	7.00673	0	0	0	0	0	0	0	0	17.4265	0	0	0	0	0	0	0	1	1	2
A0A0A0MS71	ZNF468	0	0	0	0	0	0	0	0	0	0	0	0	0	0	0	0	0	0	0	0	0	14.3354	0	0	0	0	0	0	0	0	0	0	149.843	0	0	0	0	0	0	0	0	0	0	0	0	1	1	2
Q6ZR52	ZNF493	0	0	0	0	0	0	0	0	0	0	0	0	0	0	0	0	0	0	5.50041	0	0	0	0	0	0	0	0	0	0	0	0	0	0	0	0	0	0	0	0	5.04759	0	0	0	0	0	1	1	2
B3KQ07	ZNF575	0	0	0	0	0	0	0	0	0	0	0	0	0	0	0	0	0	0	0	0	0	0	0	0	0	44.8235	0	0	0	0	0	0	0	0	0	0	0	0	0	0	9.81729	0	0	0	0	1	1	2
F8VVX5	ZNF606	0	0	0	0	0	0	0	0	0	0	0	0	0	0	0	2.48256	0	0	0	0	0	0	0	0	0	0	0	0	0	62.5365	0	0	0	0	0	0	0	0	0	0	0	0	0	0	0	1	1	2
H3BNQ7	ABAT	0	0	0	0	0	0	0	0	0	0	0	0	0	0	0	0	0	0	0	0	0	0	0	0	0	0	0	0	0	0	0	0	0	0	0	13.8355	0	0	28.2593	0	0	0	0	0	0	0	2	2
Q9NRK6	ABCB10	0	0	0	0	0	0	0	0	0	0	0	0	0	0	0	0	0	0	0	0	0	0	0	0	0	0	0	0	0	0	0	0	0	0	11.8742	0	2.18385	0	0	0	0	0	0	0	0	0	2	2
Q53S60	ABCB11	0	0	0	0	0	0	0	0	0	0	0	0	0	0	0	0	0	0	0	0	0	0	0	0	0	0	0	0	0	0	0	9.68315	0	0	0	16.2487	0	0	0	0	0	0	0	0	0	0	2	2
O94910	ADGRL1	0	0	0	0	0	0	0	0	0	0	0	0	0	0	0	0	0	0	0	0	0	0	0	0	0	0	0	0	0	0	0	0	0	0	0	0	3.18912	0	0	0	0	0	0	13.912	0	0	2	2
J3KN01	AFDN	0	0	0	0	0	0	0	0	0	0	0	0	0	0	0	0	0	0	0	0	0	0	0	0	0	0	0	0	0	0	0	0	0	0	0	0	0	1.96355	0	0	0	4.44002	0	0	0	0	2	2
Q12802	AKAP13	0	0	0	0	0	0	0	0	0	0	0	0	0	0	0	0	0	0	0	0	0	0	0	0	0	0	0	0	0	0	0	0	0	0	0	0	0.55463	0	1.74575	0	0	0	0	0	0	0	2	2
O43823	AKAP8	0	0	0	0	0	0	0	0	0	0	0	0	0	0	0	0	0	0	0	0	0	0	0	0	0	0	0	0	0	0	0	0	0	0	0	0	4.54103	0	7.20121	0	0	0	0	0	0	0	2	2
O75342	ALOX12B	0	0	0	0	0	0	0	0	0	0	0	0	0	0	0	0	0	0	0	0	0	0	0	0	0	0	0	0	0	0	9.65199	0	28.4106	0	0	0	0	0	0	0	0	0	0	0	0	0	2	2
Q52LW3	ARHGAP29	0	0	0	0	0	0	0	0	0	0	0	0	0	0	0	0	0	0	0	0	0	0	0	0	0	0	0	0	0	0	0	0	0	0	0	0	1.21325	0	0	5.35351	0	0	0	0	0	0	2	2
Q9HBK9	AS3MT	0	0	0	0	0	0	0	0	0	0	0	0	0	0	0	0	0	0	0	0	0	0	0	0	0	0	0	0	0	0	18.6813	0	0	0	0	19.3054	0	0	0	0	0	0	0	0	0	0	2	2
Q99941	ATF6B	0	0	0	0	0	0	0	0	0	0	0	0	0	0	0	0	0	0	0	0	0	0	0	0	0	0	0	0	0	0	0	0	0	0	0	0	0	5.31796	7.0921	0	0	0	0	0	0	0	2	2
F8W0B5	ATXN2	0	0	0	0	0	0	0	0	0	0	0	0	0	0	0	0	0	0	0	0	0	0	0	0	0	0	0	0	0	0	24.4413	0	0	0	29.5912	0	0	0	0	0	0	0	0	0	0	0	2	2
C9JG08	C2orf16	0	0	0	0	0	0	0	0	0	0	0	0	0	0	0	0	0	0	0	0	0	0	0	0	0	0	0	0	0	0	1.24542	0	0	0	0	1.28703	0	0	0	0	0	0	0	0	0	0	2	2
[truncated: 2,322 more rows]
[truncated: 3 more columns]
