# Supplementary material for: The Protein Network in Subcutaneous Fat Biopsies from Patients with AL Amyloidosis: More Than Diagnosis?
Source: Cells. 2023 Feb 22;12(5):699. doi: 10.3390/cells12050699 (PMC10000381; doi:10.3390/cells12050699)
Supplement: Supplementary file 1 [file cells-12-00699-s001.zip › Supplementary files/TableS3.xlsx]

## Sheet: Table S3
Table S3. Centralities average values from C, Alk and Alλ PPI network models. PPI networks were reconstructed by STRING Cytoscape's APP (STRING "experiments" score>0.15 OR STRING "database" score>0.3) were analyzed by Centiscape Cytoscape's APP.
Group	Betweenness	Centroid	Stress	EigenVector	Bridging	Eccentricity	Closeness	Radiality	Edge betweenness
C	353	-129	4669	0.0449	11.91	0.248	0.0016	3.61	654
Alk	541	-203	9212	0.037	13.64	0.244	0.0011	3.64	990
ALλ	579	-222	9553	0.036	15.00	0.246	0.0010	3.57	1098
