# Supplementary material for: The Protein Network in Subcutaneous Fat Biopsies from Patients with AL Amyloidosis: More Than Diagnosis?
Source: Cells. 2023 Feb 22;12(5):699. doi: 10.3390/cells12050699 (PMC10000381; doi:10.3390/cells12050699)
Supplement: Supplementary file 1 [file cells-12-00699-s001.zip › Supplementary files/TableS2.xlsx]

## Sheet: TableS2
Table S2. Differentially Abundant Proteins (DAPs), selected by Linear Discrimininant Analysis (LDA, P<0.05) and Dave index (>|0.5|, by comparing protein profiles from abdominal subcutaneous adipose tissue of control subjects (C, n=14) and patients affected by AL amyloidosis, both κ (Alk, n=15) and λ (ALλ, n=15). For each protein, UNIPROT ID, Gene name, Identification Frequency, average normalized…
		LDA		Identification Frequency (IF)			av.nSpC			av.nSpC(%)			Dave index
UNIPROT ID	Gene name	F Ratio	Prob>F	GR. C (n=14)	GR. Alk (n=15)	GR. Alλ (n=15)	GR. C	GR. Alk	GR. ALλ	GR. C	GR. Alk	GR. ALλ	GR. C vs GR. Alk	GR. C vs GR. Alλ	GR. ALk vs GR. Alλ
A0A286YFJ8	IGHG4	3.84946	0.0293712	4	0	7	44	0	116.6	37.7358	0	100	2	-0.90411	-2
A0A0B4J231	IGLL5	4.78056	0.013609	5	5	8	34	14.1	1535.8	2.21383	0.918088	100	0.827443	-1.91336	-1.96361
A6NIZ1	YJEFN3	7.2013	0.00208786	1	2	8	1.9	3.7	110.2	1.72414	3.35753	100	-0.642857	-1.9322	-1.87006
H7C2N5	ELAPOR2	3.99129	0.0260745	5	1	8	8.9	1.3	15.5	57.4194	8.3871	100	1.4902	-0.540984	-1.69048
A0A087WT59	TTR	4.94507	0.0119146	5	6	14	19.4	63	374.9	5.17471	16.8045	100	-1.05825	-1.8032	-1.42453
P36776	LONP1	8.07865	0.00110179	0	5	8	0	1.8	9.4	0	19.1489	100	-2	-2	-1.35714
Q99715	COL12A1	3.23529	0.0495867	2	8	13	2.9	5.6	23.4	12.3932	23.9316	100	-0.635294	-1.55894	-1.22759
P04196	HRG	3.66906	0.034208	6	7	12	16.1	9	36	44.7222	25	100	0.565737	-0.763916	-1.2
A0A0D9SFM0	SHPRH	5.52024	0.00753481	0	1	10	0	2.1	8.1	0	25.9259	100	-2	-2	-1.17647
A0A286YEY1	IGHA1	3.30854	0.0465513	10	6	9	27.8	18.4	62.6	44.4089	29.393	100		-0.769912	-1.09136
P13645	KRT10	3.40227	0.0429487	12	7	12	215.6	51.3	168.2	100	23.7941	78.0148	1.23117		-1.06515
P55290	CDH13	3.37589	0.0439324	5	7	12	8.1	7	22.4	36.1607	31.25	100		-0.937705	-1.04762
A0A140T930	HLA-C	4.99284	0.0114652	2	4	9	1.3	12.8	40.9	3.17848	31.2958	100	-1.63121	-1.87678	-1.04655
P68371	TUBB4B	4.24853	0.021047	12	9	13	694.4	251.6	729.2	95.2276	34.5036	100	0.936152		-0.973899
Q96CM8	ACSF2	3.53219	0.0384318	0	4	7	0	3.4	9.8	0	34.6939	100	-2	-2	-0.969697
P35908	KRT2	4.12016	0.0234148	11	6	8	189.2	25.9	73.8	100	13.6892	39.0063	1.51836	0.877567	-0.960883
P02649	APOE	9.82297	0.000327065	11	15	15	106.1	652.5	1656	6.407	39.4022	100	-1.44055	-1.75915	-0.869396
Q13492	PICALM	3.73217	0.0324275	1	3	8	0.8	4.7	11.9	6.72269	39.4958	100	-1.41818	-1.74803	-0.86747
P20073	ANXA7	4.15532	0.0227398	4	9	11	4.9	15.1	37	13.2432	40.8108	100	-1.02	-1.53222	-0.840691
A6NMH8	CD81	9.367	0.000446195	5	11	14	23.6	61.3	141.7	16.6549	43.2604	100	-0.888104	-1.42892	-0.792118
Q6UXG3	CD300LG	3.30539	0.0466777	0	4	7	0	9.4	21.7	0	43.318	100	-2	-2	-0.790997
E9PK25	CFL1	7.63694	0.00151628	5	7	14	24.5	42.9	96.3	25.4413	44.5483	100	-0.545994	-1.18874	-0.767241
Q16134	ETFDH	5.15759	0.0100469	2	7	9	2.1	8.3	18.5	11.3514	44.8649	100	-1.19231	-1.59223	-0.761194
P02743	APCS	5.35446	0.00858968	2	8	12	19.9	92.7	204.8	9.7168	45.2637	100	-1.29307	-1.64575	-0.753613
O75489	NDUFS3	3.40411	0.042881	4	9	11	17.1	26.5	56.9	30.0527	46.5729	100		-1.07568	-0.729017
Q9BZV2	SLC19A3	7.83219	0.00131586	1	6	11	0.3	14.9	30.6	0.980392	48.6928	100	-1.92105	-1.96117	-0.69011
A0A024R6I7	SERPINA1	6.15957	0.00458106	12	15	15	70.9	148.5	292.2	24.2642	50.8214	100	-0.707384	-1.21895	-0.652144
P04004	VTN	3.92838	0.027486	10	15	14	39.5	118	231.2	17.0848	51.0381	100	-0.996825	-1.41633	-0.648339
P10909	CLU	6.57464	0.00333749	9	15	15	67.6	225	432.8	15.6192	51.9871	100	-1.07587	-1.45963	-0.631803
A0A1C7CYX9	DPYSL2	3.4143	0.0425083	3	8	10	3.9	17.9	34.4	11.3372	52.0349	100	-1.2844	-1.59269	-0.630975
P51148	RAB5C	3.88539	0.0284967	0	7	7	0	26.2	49.8	0	52.6104	100	-2	-2	-0.621053
P08123	COL1A2	3.34021	0.0452999	14	11	13	145.9	34.6	62.2	100	23.7149	42.6319	1.23324	0.804421	-0.570248
P07737	PFN1	3.86643	0.0289547	4	12	11	32.8	91.2	156.7	20.9317	58.2004	100	-0.941935	-1.30765	-0.528439
P14618	PKM	3.63288	0.0352749	1	7	8	1.5	12.4	21.3	7.04225	58.216	100	-1.56835	-1.73684	-0.52819
P61158	ACTR3	4.84546	0.0129122	3	11	10	4.2	16.5	27.5	15.2727	60	100	-1.18841	-1.47003	-0.5
P35580	MYH10	5.33093	0.00875155	5	9	14	8.3	20	32.4	25.6173	61.7284	100	-0.826855	-1.18428
Q8WTS1	ABHD5	6.50656	0.00351427	8	14	14	24.5	48.5	77.4	31.6537	62.6615	100	-0.657534	-1.03827
P54819	AK2	4.59829	0.0157852	8	12	12	23.1	79.5	122.5	18.8571	64.898	100	-1.09942	-1.36538
F5H5D3	TUBA1C	6.22891	0.00434347	13	7	10	438.9	132.6	202.9	100	30.2119	46.2292	1.07192	0.735432
P04792	HSPB1	3.87103	0.0288429	11	15	15	131.2	174.3	261.6	50.1529	66.6284	100		-0.663951
A0A0A0MTH3	ILK	3.45668	0.040993	6	14	11	12.9	32.1	48.1	26.8191	66.736	100	-0.853333	-1.1541
P35579	MYH9	3.52491	0.0386713	14	15	15	167.8	201.1	293.9	57.0942	68.4246	100		-0.546242
Q14697	GANAB	4.23162	0.021344	11	14	15	29.2	62.7	84.9	34.3934	73.8516	100	-0.729053	-0.976337
P13804	ETFA	4.03851	0.0250649	9	12	15	60.2	159	210.3	28.6258	75.6063	100	-0.90146	-1.1098
P10809	HSPD1	3.53621	0.0383002	12	15	15	113.6	212.9	280.9	40.4414	75.7921	100	-0.60827	-0.848162
P04844	RPN2	3.43002	0.0419393	4	8	12	12.6	50.7	63.7	19.7802	79.5918	100	-1.20379	-1.33945
Q14165	MLEC	3.22866	0.0498714	1	8	7	1.9	25	31.1	6.10932	80.3859	100	-1.71747	-1.7697
Q00839	HNRNPU	3.37697	0.0438914	3	9	8	2.8	15.6	19	14.7368	82.1053	100	-1.3913	-1.48624
P22695	UQCRC2	4.2997	0.0201746	10	15	15	43.1	119.8	145.6	29.6016	82.2802	100	-0.941682	-1.08638
P16402	H1-3	4.23813	0.0212292	6	12	12	36.2	172.4	207.7	17.429	83.0043	100	-1.30585	-1.40631
Q13683	ITGA7	4.88643	0.0124917	8	14	15	16.1	34.3	41.3	38.9831	83.0508	100	-0.722222	-0.878049
P27338	MAOB	3.70071	0.0333026	6	15	14	27.7	90.1	104.3	26.558	86.3854	100	-1.05942	-1.16061
P08133	ANXA6	5.77055	0.00619208	13	15	15	213.4	416	480.1	44.4491	86.6486	100	-0.643788	-0.769142
Q14204	DYNC1H1	3.32549	0.045877	5	9	11	1.4	5.8	6.6	21.2121	87.8788	100	-1.22222	-1.3
Q9BTV4	TMEM43	3.74076	0.0321927	2	9	12	5.1	43.4	49.3	10.3448	88.0325	100	-1.57938	-1.625
O60240	PLIN1	5.09363	0.0105742	14	15	15	2593.7	1314.8	1476.6	100	50.6921	56.9303	0.65442	0.548903
P39060	COL18A1	4.82181	0.0131617	9	15	14	9.7	26.4	29.6	32.7703	89.1892	100	-0.925208	-1.01272
Q99714	HSD17B10	4.29426	0.0202655	7	14	12	41.1	125.5	139.8	29.3991	89.7711	100	-1.01321	-1.09121
O00264	PGRMC1	4.19131	0.0220698	5	12	15	33.3	120.1	133.3	24.9812	90.0975	100	-1.13168	-1.20048
O75947	ATP5PD	4.28122	0.0204851	4	12	11	30.2	166.9	181.4	16.6483	92.0066	100	-1.38711	-1.42911
P68871	HBB	5.2514	0.00932262	14	15	15	27920.2	16382.8	17089.5	100	58.6772	61.2084	0.520841
P62258	YWHAE	3.31667	0.0462268	9	13	14	93.5	208.2	215.2	43.448	96.7472	100	-0.760358	-0.788468
Q7Z4W1	DCXR	4.53809	0.0165817	0	11	7	0	43.4	44.2	0	98.19	100	-2	-2
P02042	HBD	5.9484	0.0053922	13	14	15	15856.9	8415.9	8563	100	53.0741	54.0017	0.613114	0.597373
P02511	CRYAB	4.65672	0.0150503	13	13	12	620	267.6	270.9	100	43.1613	43.6935	0.794051	0.783702
P14384	CPM	4.91947	0.012163	6	13	13	10.1	52	52.5	19.2381	99.0476	100	-1.34944	-1.35463
H0YI09	METTL7A	3.68822	0.0336569	3	10	10	10.4	61.5	61.7	16.8558	99.6759	100	-1.42142	-1.42302
P26038	MSN	4.11911	0.0234354	8	13	12	16.5	75.4	74.9	21.8833	100	99.3369	-1.28183	-1.2779
Q9NZ01	TECR	5.09605	0.0105538	4	12	11	5.7	55.3	53.3	10.3074	100	96.3834	-1.62623	-1.61356
Q06830	PRDX1	3.87601	0.0287224	2	9	9	12	130	123.6	9.23077	100	95.0769	-1.66197	-1.64602
P07954	FH	3.42918	0.0419696	7	13	12	15.1	50.6	48.1	29.8419	100	95.0593	-1.08067	-1.0443
P11021	HSPA5	3.81051	0.0303513	11	14	15	51.4	137.8	129.8	37.3004	100	94.1945	-0.913319	-0.865342
A8MUH2	ATP5PF	4.89996	0.012356	1	10	9	2	109.5	101	1.82648	100	92.2374	-1.92825	-1.92233
P06733	ENO1	3.69206	0.0335475	5	11	9	11.8	51.9	47.3	22.736	100	91.1368	-1.25903	-1.20135
P27824	CANX	4.18164	0.0222478	9	14	13	35.4	128.5	116.6	27.5486	100	90.7393	-1.13606	-1.06842
P04040	CAT	4.62003	0.0155074	12	15	14	76.7	165.4	149.3	46.3724	100	90.266	-0.732755	-0.642478
Q5T4U5	ACADM	5.13244	0.0102508	2	11	10	1.7	47.3	42.3	3.59408	100	89.4292	-1.86122	-1.84545
Q99536	VAT1	4.08681	0.0240745	7	14	14	35.2	149.7	132	23.5137	100	88.1764	-1.23851	-1.15789
P13010	XRCC5	3.9388	0.0272469	1	7	8	0.5	12.7	11	3.93701	100	86.6142	-1.84848	-1.82609
P49753	ACOT2	3.44095	0.0415486	9	14	14	40.3	116	99.9	34.7414	100	86.1207	-0.96865	-0.850214
P00403	MT-CO2	3.72669	0.0325781	4	13	13	27	113.5	95.5	23.7885	100	84.141	-1.23132	-1.11837
P17987	TCP1	3.68567	0.0337298	3	12	8	3.5	24.9	20.8	14.0562	100	83.5341	-1.50704	-1.42387
P52907	CAPZA1	5.12159	0.0103403	2	13	10	5.2	47.6	38.4	10.9244	100	80.6723	-1.60606	-1.52294
P17931	LGALS3	3.57374	0.0370947	1	14	9	7.2	105.3	84.1	6.83761	100	79.867	-1.744	-1.68456
A2A274	ACO2	3.39689	0.0431476	9	14	14	18.1	112.4	85.7	16.1032	100	76.2456	-1.44521	-1.3025
P08670	VIM	4.06627	0.0244907	14	15	15	8048.6	5465.1	4072.5	100	67.9012	50.5989		0.656063
O75390	CS	4.78345	0.0135772	11	14	14	62.7	210.8	155.8	29.7438	100	73.9089	-1.083	-0.852174
E9PCR7	OGDH	4.2975	0.0202111	7	15	13	14.5	43.6	31.2	33.2569	100	71.5596	-1.00172	-0.730853
P23284	PPIB	5.32098	0.0088209	7	14	12	36.4	132.5	93.3	27.4717	100	70.4151	-1.13795	-0.877409
P38117	ETFB	3.34861	0.0449739	2	11	8	2.9	71	49.1	4.08451	100	69.1549	-1.84303	-1.77692
Q16762	TST	4.0174	0.0255111	1	10	8	0.5	40.6	27.9	1.23153	100	68.7192	-1.95134	-1.92958
P00326	ADH1C	3.48024	0.0401752	1	10	7	2.8	133.1	89.8	2.10368	100	67.4681	-1.91759	-1.87905
P29401	TKT	4.17249	0.0224175	4	13	10	15.1	81.1	53.6	18.619	100	66.0912	-1.37214	-1.12082
P49368	CCT3	4.1608	0.0226364	1	10	8	0.3	28.9	19.1	1.03806	100	66.09	-1.9589	-1.93814
P07108	DBI	3.88665	0.0284665	0	7	6	0	38.9	25.2	0	100	64.7815	-2	-2
Q07021	C1QBP	4.48048	0.0173835	0	9	6	0	23.6	14.9	0	100	63.1356	-2	-2
P40925	MDH1	3.38443	0.0436114	4	13	9	12.5	59.9	36.9	20.8681	100	61.6027	-1.30939	-0.987854
Q15019	SEPTIN2	5.87043	0.00572866	1	12	9	3	42.3	25.9	7.0922	100	61.2293	-1.7351	-1.58478
A0A0B4J2B5	IGHV3OR16-9	3.73623	0.0323163	0	7	4	0	50.7	30.4	0	100	59.9606	-2	-2	0.500617
Q15404	RSU1	5.37084	0.00847888	6	15	13	28.1	160	95.6	17.5625	100	59.75	-1.40245	-1.09135	0.503912
P14927	UQCRB	4.96622	0.0117134	1	12	7	3.3	111.5	65.3	2.95964	100	58.565	-1.88502	-1.80758	0.522624
P48735	IDH2	4.12344	0.0233511	9	15	10	22.2	75.9	43.5	29.249	100	57.3123	-1.0948	-0.648402	0.542714
P07099	EPHX1	7.92333	0.00123202	11	15	14	55	244.7	137.8	22.4765	100	56.3139	-1.26593	-0.858921	0.558954
Q9HBL0	TNS1	3.69241	0.0335375	13	15	14	48.1	89	49.6	54.0449	100	55.7303	-0.596645		0.568543
P62263	RPS14	3.85626	0.0292037	1	9	6	1.9	65.7	36.1	2.89193	100	54.9467	-1.88757	-1.8	0.581532
Q9BX66	SORBS1	5.23802	0.00942245	13	15	14	34.4	83	45.3	41.4458	100	54.5783	-0.827939		0.587685
P27797	CALR	9.19876	0.000500976	7	14	15	26.4	166.6	90.9	15.8463	100	54.5618	-1.45285	-1.09974	0.587961
P12814	ACTN1	4.71629	0.014338	9	13	9	42.7	119.5	59.6	35.7322	100	49.8745	-0.946979		0.6689
P60174	TPI1	4.8187	0.0131949	1	8	7	1.1	51.5	25.2	2.13592	100	48.932	-1.91635	-1.8327	0.685789
P49821	NDUFV1	3.3263	0.0458452	3	9	6	5.1	26.2	12.8	19.4656	100	48.855	-1.34824	-0.860335	0.687179
Q9Y2Q3	GSTK1	5.04168	0.0110241	2	11	7	6.7	42.8	20.9	15.6542	100	48.8318	-1.45859	-1.02899	0.687598
P27144	AK4	3.30776	0.0465825	1	7	5	1.2	54.6	26.6	2.1978	100	48.7179	-1.91398	-1.82734	0.689655
Q15293	RCN1	4.07428	0.0243275	3	12	10	7.3	31.9	15.5	22.884	100	48.5893	-1.2551	-0.719298	0.691983
P09211	GSTP1	4.14656	0.022906	3	9	6	8.5	77.9	36.7	10.9114	100	47.1117	-1.60648	-1.24779	0.719023
Q5TEC6	H3-7	3.38947	0.0434231	2	7	4	8.4	88.3	40.6	9.51302	100	45.9796	-1.65253	-1.31429	0.740109
P47985	UQCRFS1	4.64096	0.015245	0	7	4	0	54.6	24.9	0	100	45.6044	-2	-2	0.74717
P13861	PRKAR2A	4.55388	0.0163688	0	9	5	0	36	15	0	100	41.6667	-2	-2	0.823529
P61106	RAB14	3.57449	0.0370711	1	7	6	2.4	29.2	12.1	8.21918	100	41.4384	-1.6962	-1.33793	0.828087
P31323	PRKAR2B	4.92137	0.0121444	10	13	9	26.9	115.9	47.7	23.2097	100	41.1562	-1.2465	-0.557641	0.833741
O75781	PALM	3.63518	0.0352061	1	7	4	1.2	16.1	6.6	7.45342	100	40.9938	-1.72254	-1.38462	0.837004
P62081	RPS7	3.8057	0.0304747	2	9	6	14.1	100.2	40.6	14.0719	100	40.519	-1.50656	-0.968921	0.846591
P07203	GPX1	9.84351	0.000322556	0	12	7	0	57.5	21.8	0	100	37.913	-2	-2	0.900378
E7EVA0	MAP4	3.58942	0.0366029	1	10	6	0.1	11.8	4.4	0.847458	100	37.2881	-1.96639	-1.91111	0.91358
P50991	CCT4	4.23384	0.0213047	5	8	6	5.3	34.8	11.5	15.2299	100	33.046	-1.47132	-0.738095	1.00648
P23246	SFPQ	5.22413	0.00952732	2	10	5	2.2	13	4.2	16.9231	100	32.3077	-1.42105	-0.625	1.02326
P82909	MRPS36	8.57271	0.000775355	1	11	4	3	82	21.8	3.65854	100	26.5854	-1.85882	-1.51613	1.15992
P46459	NSF	4.48043	0.0173843	1	7	2	0.3	3.1	0.8	9.67742	100	25.8065	-1.64706	-0.909091	1.17949
A0A1B0GUU9	IGHM	4.89124	0.0124433	7	12	10	51	181	46.4	28.1768	100	25.6354	-1.12069		1.18382
Q9Y2J2	EPB41L3	6.66867	0.0031085	0	8	3	0	5.1	0.9	0	100	17.6471	-2	-2	1.4
Q9NZ08	ERAP1	3.96328	0.0266934	1	7	3	1.6	13.5	2.2	11.8519	100	16.2963	-1.57616		1.43949
P01891	HLA-A	5.32894	0.00876534	2	9	2	4.6	29.2	2.8	15.7534	100	9.58904	-1.45562		1.65
O75558	STX11	4.09831	0.0238448	3	7	1	5.8	15.4	0.7	37.6623	100	4.54545	-0.90566	1.56923	1.82609
