# Supplementary material for: The Protein Network in Subcutaneous Fat Biopsies from Patients with AL Amyloidosis: More Than Diagnosis?
Source: Cells. 2023 Feb 22;12(5):699. doi: 10.3390/cells12050699 (PMC10000381; doi:10.3390/cells12050699)
Supplement: Supplementary file 1 [file cells-12-00699-s001.zip › Supplementary files/TableS5.xlsx]

## Sheet: Table S5
Table S5. PPI hubs selected by Node_Betweenneess>Network_Av.Betweenneess AND Node_Centroid>Network_Av.Centroid.
		Betweenness			Centroid
	Gene Name	C (Av.value=353)	Alk (Av.value=541)	Alλ (Av.value=579)	C (Av.value=-129)	Alk (Av.value=-203)	Alλ (Av.value=-222)
A)	ACTC1	548.546			-51
	RAB1A	535.081			-101
	CCT6A	358.166			-89
	ACADVL	354.613			-126
B)	PARK7		3175.95			-59
	HNRNPH1		2216.35			-96
	C1QBP		1870.99			-117
	COQ9		1782.49			-160
	PPIA		1560.36			-95
	RAB7A		1372.11			-162
	RPL4		1084.39			-122
	CTSB		853.259			-173
	FH		811.213			-143
	GNB1		789.66			-182
	IDH1		701.901			-191
	ATP5F1C		701.234			-125
	HK1		694.926			-169
	GSTP1		677.272			-139
	TPI1		677.16			-129
	GNAI1		646.499			-136
	ARF3		631.373			-152
	HSPB1		625.518			-155
	TXN		614.265			-149
	ACTBL2		579.258			-128
	RAD23B		575.825			-99
	GNAS		566.909			-157
C)	H2AX			3067.1			-86
	ACTR3			2190.48			-135
	PPP2R1A			1710.34			-97
	YWHAQ			1605.42			-72
	ITGA1			1444.45			-171
	RPSA			1121.97			-120
	EEF2			1006.66			-110
	FGA			987.402			-215
	VWF			952.386			-186
	ANXA2			894.357			-185
	ADH1B			887.374			-222
	NDUFS1			876.318			-164
	PRDX6			848.1			-164
	VDAC2			807.622			-179
	CFL1			789.001			-124
	PKM			728.211			-134
	RPS3			707.517			-151
	ACTR1A			657.211			-127
	ATP5PO			632.26			-182
D)	NPM1		1840.83	1969.02		-87	-104
	IQGAP1		1671.19	1883.63		-90	-91
	NDUFS3		1453.19	2175.94		-116	-137
	TKT		1354.86	1015.05		-97	-114
	ILK		1351.62	1494.74		-115	-121
	DLAT		1283.23	1571.2		-89	-110
	MYH10		1091.51	1481.53		-107	-105
	LGALS3		965.627	684.009		-144	-174
	TUFM		926.95	951.509		-156	-192
	LDHA		921.478	832.999		-108	-125
	HNRNPD		914.432	1012.54		-107	-120
	RAB1B		896.25	884.531		-154	-178
	RAB2A		880.206	989.015		-150	-173
	ENO1		865.922	888.321		-109	-121
	DLST		855.979	690.214		-119	-136
	SLC25A5		841.712	748.497		-113	-137
	CTSD		748.029	800.542		-138	-142
	SOD2		711.975	753.99		-161	-167
	HSPA12A		695.331	585.447		-81	-93
	ACADM		657.779	696.148		-165	-169
	PRDX2		644.322	874.604		-116	-133
	CYC1		639.065	712.061		-124	-138
	ETFA		631.14	914.757		-140	-147
	ECH1		624.894	830.616		-181	-203
	COX4I1		624.001	911.925		-149	-162
	UQCRC1		621.014	677.692		-123	-135
	H2AFZ		615.905	754.95		-168	-157
	CCT3		585.286	682.872		-117	-144
	SPTBN1		583.049	777.811		-154	-152
	SLC25A3		561.931	674.323		-123	-142
	CCT2		550.476	592.968		-127	-139
	LMNA		545.538	721.524		-142	-145
