# Supplementary material for: The Protein Network in Subcutaneous Fat Biopsies from Patients with AL Amyloidosis: More Than Diagnosis?
Source: Cells. 2023 Feb 22;12(5):699. doi: 10.3390/cells12050699 (PMC10000381; doi:10.3390/cells12050699)
Supplement: Supplementary file 1 [file cells-12-00699-s001.zip › Supplementary files/TableS4.xlsx]

## Sheet: Table S4
	Table S4. Co-expression hubs selected by node Degree>Network Av.Degree. In yellow, the hubs high-confident (Degree>2*Network Av.Degree) are highlighted.
		Degree
	Gene Name	C (Av.Degree=10)	Alk (Av.Degree=30)	Alλ (Av.Degree=14)
A)	TUBA1C	25		4
	TUBB2A	19		3
	ALDOC	17	9
	TUBB6	17	5	3
	CDC42	16	7	4
	TF	15		2
	GPD1	15	5	4
	PRELP	11	9	5
B)	GPX1		97
	TKT		92	2
	TXN		79
	GPI	4	77
	MAP4		76
	CTSD		66	6
	HLA-A		59
	RAD23B		58
	LDHA		56	1
	GAPDH	2	55	4
	ST13		53
	BSG		50	2
	ACTR3		50	1
	TXNDC5		42
	ALDH3A2		42
	GNAI1		41	2
	ANXA5	3	39	2
	AKAP12		38	6
	PRKCSH		37	5
	HNRNPA3		37
	AKR1C2		36
	CALD1		36
	HNRNPC		33
	HSD17B12		33
	GSTP1		32
	CD99		31	6
	TPM3		30	3
	KPNB1		30
C)	RAB1B		10	57
	ATP5PD		2	41
	CPA3			35
	MYH10		13	34
	IQGAP1			33
	TUFM		11	32
	RAB11B		4	32
	DLAT		3	32
	MGST1			32
	PFN1		12	30
	LMNB2		4	30
	EPB41L2			30
	SLC19A3			30
	MACROH2A1			30
	COL4A2	2	9	28
	BGN			28
	FLOT1		2	26
	MTHFD1			23
	LRPPRC			22
	HSDL2		4	21
	TPP1	3	12	20
	PGRMC1		9	20
	LUM	2	7	20
	ACADS		5	19
	ALDH6A1		4	17
	NDUFS1			17
	CDH13			16
	COL1A1	1	13	15
	PARVA	2	12	15
	CAT	2	7	14
	CLU	3	4	14
D)	PDIA3	2	83	36
	ADIRF		78	31
	ACTN1	4	92	18
	FH		91	25
	RPS3		90	21
	YWHAG	4	86	16
	MT-CO2		85	22
	GNG2		78	22
	PHB		72	16
	VAT1		71	21
	CPM		69	19
	MARCKS		68	20
	CD81		66	17
	EPHX1	2	61	22
	CAPZA1		59	27
	HSPA5	4	58	16
	RRAS		55	20
	H1-3		54	23
	RPS27A	3	51	30
	OGDH		51	25
	CAVIN2	3	46	18
	NPM1		44	18
	CALU		42	34
	RPLP0		36	46
	BANF1		35	27
	DECR1		34	39
	HSP90AB1		32	40
	IMMT		31	33
	RPN1		31	29
	SLC25A1	1	30	49
	HIBADH		30	23
	ATP5ME		30	15
